# Supplementary material for: A bibliometric and text-mining analysis of lipidomics and metabolomics in human disease
Source: Front Physiol. 2026 May 19;17:1727465. doi: 10.3389/fphys.2026.1727465 (PMC13225983; doi:10.3389/fphys.2026.1727465)
Supplement: Supplementary File 2 — Data Sheet 1. CSV (Scopus_exported_refine_values.csv) Refined search values from the Scopus database. [file DataSheet1.csv]

Scopus refine results values
Your query : (TITLE-ABS-KEY ( ( lipidome OR lipidomics OR metabolome OR metabolomics ) AND ( affliction OR ailment OR condition OR disease OR disorder OR illness OR infection OR malady OR morbus OR pathology OR syndrome ) AND ( analysis OR assessment OR detection OR diagnosis OR determination OR evaluation OR examination OR identification OR investigation OR screening ) AND ( human* OR patient* O…
Number of results : 9728
OPEN ACCESS		YEAR		AUTHOR NAME		SUBJECT AREA		DOCUMENT TYPE		PUBLICATION STAGE		SOURCE TITLE		KEYWORD		AFFILIATION		FUNDING SPONSOR		COUNTRY		SOURCE TYPE		LANGUAGE
All Open Access	6770	2024	1426	Xu, G.	74	Medicine	5377	Article	9728	final	9680	Scientific Reports	449	Human	9008	Harvard Medical School	276	National Institutes of Health	1452	United States	2679	Journal	9680	English	9728
Gold	4190	2023	1141	Barbas, C.	60	Biochemistry, Genetics and Molecular Biology	4667			aip	48	Metabolites	334	Article	7884	Chinese Academy of Sciences	267	National Natural Science Foundation of China	1357	China	2658	Book Series	45	Spanish	7
Hybrid Gold	1052	2022	1147	Jones, D.P.	54	Chemistry	1610					Metabolomics	288	Metabolomics	7210	Ministry of Education of the People's Republic of China	247	U.S. Department of Health and Human Services	1070	United Kingdom	968	Trade Journal	1	Chinese	5
Bronze	721	2021	1126	Fiehn, O.	51	Multidisciplinary	803					Journal Of Proteome Research	272	Humans	7115	Imperial College London	220	Ministry of Science and Technology of the People's Republic of China	782	Germany	778	Undefined	2	French	2
Green	5739	2020	864	Adamski, J.	49	Pharmacology, Toxicology and Pharmaceutics	680					Plos One	256	Female	5963	Inserm	184	European Commission	591	Italy	674			Turkish	2
		2019	800	Holmes, E.	49	Immunology and Microbiology	671					International Journal Of Molecular Sciences	211	Controlled Study	5577	Brigham and Women's Hospital	159	National Key Research and Development Program of China	305	Spain	560			German	1
		2018	617	Meikle, P.J.	46	Neuroscience	589					Analytical Chemistry	153	Male	5461	Chinese Academy of Medical Sciences &amp; Peking Union Medical College	158	National Cancer Institute	301	Netherlands	496			Italian	1
		2017	538	Raftery, D.	45	Chemical Engineering	388					Frontiers In Immunology	100	Adult	4937	Helmholtz Center Munich German Research Center for Environmental Health	149	National Heart, Lung, and Blood Institute	241	Canada	446			Portuguese	1
		2016	505	Clish, C.B.	43	Computer Science	387					Clinica Chimica Acta	90	Metabolism	4232	Instituto de Salud Carlos III	138	National Institute of Diabetes and Digestive and Kidney Diseases	238	France	399			Russian	1
		2015	399	Kastenmüller, G.	43	Environmental Science	366					Journal Of Pharmaceutical And Biomedical Analysis	90	Middle Aged	2926	Karolinska Institutet	136	Medical Research Council	235	Sweden	369
		2014	304	Suhre, K.	42	Nursing	271					Analytica Chimica Acta	85	Biological Marker	2909	Fudan University	133	Seventh Framework Programme	233	Japan	345
		2013	267	Atzori, L.	39	Engineering	113					Journal Of Chromatography B Analytical Technologies In The Biomedical And Life Sciences	84	Metabolome	2717	Capital Medical University	127	UK Research and Innovation	213	Australia	344
		2012	197	Orešič, M.	39	Mathematics	102					Analytical And Bioanalytical Chemistry	83	Major Clinical Study	2710	Massachusetts General Hospital	121	European Regional Development Fund	204	Finland	242
		2011	150	Fanos, V.	37	Psychology	70					Frontiers In Endocrinology	60	Procedures	2451	Harvard T.H. Chan School of Public Health	120	Horizon 2020 Framework Programme	193	India	229
		2010	84	Hankemeier, T.	37	Materials Science	52					Journal Of Lipid Research	60	Aged	2448	National Institutes of Health NIH	119	Japan Society for the Promotion of Science	184	South Korea	229
		2009	69	Luchinat, C.	37	Dentistry	47					Ebiomedicine	55	Mass Spectrometry	2409	University of California, Davis	119	Ministerio de Economía y Competitividad	183	Denmark	226
		2008	42	Nicholson, J.K.	35	Health Professions	47					Journal Of Clinical Endocrinology And Metabolism	54	Clinical Article	2332	University of Alberta	118	Instituto de Salud Carlos III	170	Switzerland	220
		2007	25	Elsea, S.H.	34	Social Sciences	23					Journal Of Translational Medicine	53	Biomarkers	2322	Shanghai Jiao Tong University School of Medicine	116	National Institute of General Medical Sciences	169	Poland	214
		2006	13	Noto, A.	33	Decision Sciences	8					Cancers	52	Priority Journal	2137	Metabolon, Inc.	116	Deutsche Forschungsgemeinschaft	167	Brazil	211
		2005	9	Jia, W.	32							Journal Of Chromatography A	51	Unclassified Drug	1999	Københavns Universitet	115	Bundesministerium für Bildung und Forschung	153	Austria	157
		2004	5	Li, L.	32							BMJ Open	50	Blood	1939	Baylor College of Medicine	112	Ministry of Education, Culture, Sports, Science and Technology	151	Singapore	154
				Prehn, C.	32							Talanta	50	Liquid Chromatography-mass Spectrometry	1894	Shanghai Jiao Tong University	111	National Institute of Environmental Health Sciences	146	Norway	130
				Soga, T.	32							Frontiers In Molecular Biosciences	49	Metabolite	1863	Helsingin Yliopisto	107	National Center for Advancing Translational Sciences	139	Greece	127
				Tenori, L.	32							Molecular Biosystems	49	Cohort Analysis	1740	King's College London	107	National Institute on Aging	137	Belgium	124
				Hyötyläinen, T.	30							Oncotarget	49	Pathology	1441	University of California, San Diego	105	Wellcome Trust	131	Russian Federation	103
				Kaddurah-Daouk, R.	30							Molecules	47	Lipidomics	1408	CNRS Centre National de la Recherche Scientifique	104	National Research Foundation of Korea	118	Hong Kong	97
				Ala-Korpela, M.	28							Journal Of Clinical Medicine	45	Genetics	1401	Leids Universitair Medisch Centrum	104	Canadian Institutes of Health Research	117	Ireland	97
				Graham, S.F.	27							Frontiers In Cellular And Infection Microbiology	44	Lipid Metabolism	1203	University of Colorado Anschutz Medical Campus	102	European Research Council	110	Turkey	95
				Sugimoto, M.	27							Biomolecules	43	Human Tissue	1197	University of Washington	101	Vetenskapsrådet	110	Portugal	92
				Wishart, D.S.	27							Frontiers In Microbiology	43	Human Cell	1158	National University of Singapore	101	National Institute of Allergy and Infectious Diseases	108	Czech Republic	90
				Gu, H.	26							Frontiers In Pharmacology	41	Liquid Chromatography	1155	Broad Institute	100	Government of Canada	101	Saudi Arabia	90
				Yin, P.	26							Biomedical Chromatography	40	Lipid	1149	Emory University School of Medicine	100	Conselho Nacional de Desenvolvimento Científico e Tecnológico	96	Taiwan	86
				Zhao, X.	26							Environment International	36	Ultra Performance Liquid Chromatography	1108	University of Chinese Academy of Sciences	99	National Institute for Health and Care Research	96	Iran	77
				Krumsiek, J.	25							BMC Bioinformatics	34	Body Mass	1062	Emory University	98	U.S. Department of Defense	91	South Africa	68
				Pietzner, M.	24							BMC Medicine	34	Case Control Study	1062	Dalian Institute of Chemical Physics Chinese Academy of Sciences	95	National Science Foundation	90	Qatar	65
				Ciborowski, M.	23							Frontiers In Physiology	34	Triacylglycerol	1013	Universiteit van Amsterdam	94	Science and Technology Commission of Shanghai Municipality	90	Egypt	64
				Illig, T.	23							American Journal Of Clinical Nutrition	32	Receiver Operating Characteristic	993	University of Cambridge	94	Fundação de Amparo à Pesquisa do Estado de São Paulo	84	Israel	55
				Lasky-Su, J.	23							Biochemical And Biophysical Research Communications	32	Principal Component Analysis	981	University of Michigan, Ann Arbor	90	Novo Nordisk Fonden	84	New Zealand	55
				Lu, X.	23							Cells	31	Case-Control Studies	973	University of Oxford	90	National Health and Medical Research Council	81	Mexico	53
				Tomita, M.	23							Electrophoresis	31	Tandem Mass Spectrometry	965	Technische Universität München	89	Nederlandse Organisatie voor Wetenschappelijk Onderzoek	81	Malaysia	41
				Uppal, K.	23							Frontiers In Oncology	31	Glucose	964	Zhejiang University School of Medicine	89	Academy of Finland	74	Romania	39
				Cai, Z.	22							Lipids In Health And Disease	31	Blood Sampling	933	Turun yliopisto	86	Ministerio de Ciencia e Innovación	73	Thailand	37
				Vaz, F.M.	22							Analyst	30	Amino Acid	918	Itä-Suomen yliopisto	86	Japan Agency for Medical Research and Development	72	Estonia	36
				Walker, D.I.	22							Proceedings Of The National Academy Of Sciences Of The United States Of America	30	Sensitivity And Specificity	876	University of Colorado School of Medicine	85	National Institute of Neurological Disorders and Stroke	71	United Arab Emirates	33
				Wevers, R.A.	22							Rsc Advances	30	Proteomics	864	Johns Hopkins University School of Medicine	83	Biotechnology and Biological Sciences Research Council	68	Pakistan	29
				Kähönen, M.	21							BMC Cancer	29	Amino Acid Metabolism	860	Radboud University Medical Center	83	China Postdoctoral Science Foundation	68	Slovenia	29
				Spector, T.D.	21							Biomedicines	28	Mass Fragmentography	851	Duke University School of Medicine	83	Natural Sciences and Engineering Research Council of Canada	66	Hungary	27
				Han, X.	20							Frontiers In Cardiovascular Medicine	28	High Performance Liquid Chromatography	839	Icahn School of Medicine at Mount Sinai	83	Coordenação de Aperfeiçoamento de Pessoal de Nível Superior	64	Croatia	26
				Kelly, R.S.	20							Journal Of Proteomics	28	Child	806	Chongqing Medical University	83	Department of Health and Aged Care, Australian Government	64	Luxembourg	23
				Legido-Quigley, C.	20							Journal Of Alzheimer S Disease	27	Metabolites	804	Channing Division of Network Medicine	82	Guangdong Provincial Department of Science and Technology	64	Jordan	22
				Liang, L.	20							Journal Of Inherited Metabolic Disease	27	Young Adult	799	Peking University	82	National Institute for Health Research	64	Colombia	21
				Liu, X.	20							Frontiers In Medicine	25	Phenotype	792	University of Melbourne	82	Chinese Academy of Sciences	63	Macao	21
				Soininen, P.	20							Frontiers In Psychiatry	25	Fatty Acid	783	University College London	80	Horizon 2020	62	Argentina	20
				Vogel, H.J.	20							Gut Microbes	25	Prospective Study	762	Zhejiang University	78	Ministry of Education of the People's Republic of China	61	Iceland	18
				Weir, J.M.	20							Iscience	25	Metabolic Fingerprinting	755	Nanjing Medical University	78	National Institute of Child Health and Human Development	57	Serbia	18
				Yilmaz, A.	20							Journal Of Breath Research	25	Lipids	749	Università degli Studi di Cagliari	78	Fundamental Research Funds for the Central Universities	56	Slovakia	15
				Boerwinkle, E.	19							Journal Of Nutrition	25	Proton Nuclear Magnetic Resonance	740	University of Oxford Medical Sciences Division	77	Ministry of Science, ICT and Future Planning	55	Bangladesh	14
				Engelke, U.F.H.	19							Frontiers In Genetics	24	Gene Expression	737	Amsterdam UMC - University of Amsterdam	76	Sigrid Juséliuksen Säätiö	53	Cyprus	11
				Estruch, R.	19							Science Of The Total Environment	24	Glutamic Acid	734	Universitat de Barcelona	75	Genome Canada	52	Lithuania	11
				Gil, A.M.	19							Biomed Research International	23	Chemistry	729	University of California, Los Angeles	75	National Institute of Mental Health	52	Chile	10
				Griffin, J.L.	19							Cell Reports Medicine	23	Chromatography, Liquid	727	Göteborgs Universitet	73	Schweizerischer Nationalfonds zur Förderung der Wissenschaftlichen Forschung	52	Indonesia	9
				Kangas, A.J.	19							Clinical Nutrition	22	Adolescent	716	INRAE	73	British Heart Foundation	51	Lebanon	9
				Mandal, R.	19							Environmental Science And Technology	22	Risk Factor	709	Consiglio Nazionale delle Ricerche	72	American Heart Association	50	Nigeria	9
				Peters, A.	19							Heliyon	22	Phosphatidylcholine	704	Erasmus MC	72	Agence Nationale de la Recherche	49	Viet Nam	9
				Wenk, M.R.	19							Journal Of Maternal Fetal And Neonatal Medicine	22	Nuclear Magnetic Resonance Spectroscopy	701	University of Michigan Medical School	72	Eunice Kennedy Shriver National Institute of Child Health and Human Development	49	Puerto Rico	8
				Zhou, L.	19							Journal Of Personalized Medicine	22	Physiology	658	Deutsches Zentrum für Diabetesforschung	72	European Social Fund	47	Georgia	7
				Abdel Rahman, A.M.	18							Microbiome	22	Upregulation	657	Stanford University School of Medicine	71	Fundação para a Ciência e a Tecnologia	47	Kuwait	7
				Cheng, M.L.	18							Elife	21	Glutamine	653	Université Paris Cité	71	Natural Science Foundation of Guangdong Province	47	Philippines	7
				Dunn, W.B.	18							Evidence Based Complementary And Alternative Medicine	21	Phenylalanine	651	Universidade de São Paulo	70	Institut National de la Santé et de la Recherche Médicale	45	Latvia	6
				Friedrich, N.	18							International Journal Of Obesity	21	Amino Acids	646	University of Birmingham	70	Department of Science and Technology, Ministry of Science and Technology, India	44	Peru	6
				Huynh, K.	18							Investigative Ophthalmology And Visual Science	21	Discriminant Analysis	637	Central South University	69	National Center for Research Resources	44	Tanzania	6
				Kretowski, A.	18							Journal Of Allergy And Clinical Immunology	21	Lactic Acid	632	Charité – Universitätsmedizin Berlin	69	Ministero della Salute	43	Ethiopia	5
				Markuszewski, M.J.	18							Molecular And Cellular Proteomics	21	Inflammation	622	AP-HP Assistance Publique - Hopitaux de Paris	68	Natural Science Foundation of Beijing Municipality	43	Iraq	5
				Nauck, M.	18							Translational Psychiatry	21	Alanine	619	The University of Manchester	67	Natural Science Foundation of Zhejiang Province	42	Uganda	5
				Scalbert, A.	18							Free Radical Biology And Medicine	20	Tryptophan	616	University of Toronto	67	Pfizer	42	Gambia	4
				Barberini, L.	17							Bioinformatics	19	Urine	606	Sun Yat-Sen University	67	Beijing Municipal Science and Technology Commission, Adminitrative Commission of Zhongguancun Science Park	41	Jamaica	4
				Bathen, T.F.	17							Diagnostics	19	Diagnosis	604	Duke University	66	ZonMw	41	Malawi	4
				Blasco, H.	17							Frontiers In Neurology	19	Valine	595	Sichuan University	66	Australian Research Council	40	Bulgaria	3
				Dessì, A.	17							International Journal Of Environmental Research And Public Health	19	Comparative Study	593	Mayo Clinic	65	Chinese Academy of Meteorological Sciences	39	Ecuador	3
				Gerszten, R.E.	17							Journal Of The American Society For Mass Spectrometry	19	Tyrosine	592	Universidad CEU San Pablo	64	Ministero dell’Istruzione, dell’Università e della Ricerca	39	Ghana	3
				Hirayama, A.	17							Methods In Molecular Biology	19	Signal Transduction	591	University of Bristol	64	National Basic Research Program of China (973 Program)	39	Kenya	3
				Hu, C.	17							Molecular Psychiatry	19	Sphingomyelin	589	Naval Medical University	64	AstraZeneca	38	Oman	3
				Menni, C.	17							OMICS A Journal Of Integrative Biology	19	Disease Severity	587	Umeå Universitet	64	Engineering and Physical Sciences Research Council	38	Sudan	3
				Murgia, F.	17							Respiratory Research	19	Follow Up	587	Centro de Investigación Biomédica en Red-Fisiopatología de la Obesidad y Nutrición	64	Ministry of Health and Welfare	38	Uruguay	3
				Pineda-Lucena, A.	17							World Journal Of Gastroenterology	19	Diagnostic Test Accuracy Study	579	The First Affiliated Hospital of Chongqing Medical University	64	Ministry of Science and Technology, Taiwan	38	Albania	2
				Würtz, P.	17							Briefings In Bioinformatics	18	Obesity	579	Stanford University	63	Associazione Italiana per la Ricerca sul Cancro	37	Armenia	2
				Blangero, J.	16							Clinical Cancer Research	18	Glycine	570	Universitat Rovira i Virgili	63	Federación Española de Enfermedades Raras	37	Belarus	2
				Corella, D.	16							Diabetologia	18	Isoleucine	559	NUS Yong Loo Lin School of Medicine	63	Innovative Medicines Initiative	37	Burkina Faso	2
				D'Alessandro, A.	16							Experimental Eye Research	18	Oxidative Stress	553	Ludwig-Maximilians-Universität München	63	National Human Genome Research Institute	37	Guam	2
				Hanhineva, K.	16							International Journal Of Epidemiology	18	Leucine	540	Southern Medical University	62	China Scholarship Council	36	Haiti	2
				Kennedy, A.D.	16							Medicine United States	18	Creatinine	538	Xiamen University	62	Ministerio de Ciencia, Innovación y Universidades	36	Mali	2
				Kumar, D.	16							Molecular Omics	18	Protein Expression	534	Peking Union Medical College Hospital	60	Qatar Foundation	36	Morocco	2
				Reynier, P.	16							Atherosclerosis	17	Time Of Flight Mass Spectrometry	531	Harbin Medical University	60	U.S. Department of Veterans Affairs	36	Nepal	2
				Salas-Salvadó, J.	16							Biochimica Et Biophysica Acta Molecular And Cell Biology Of Lipids	17	Biomarker	527	Keio University	60	Generalitat de Catalunya	35	Papua New Guinea	2
				Xie, G.	16							Biochimica Et Biophysica Acta Molecular Basis Of Disease	17	Disease Association	521	Baker Heart and Diabetes Institute	60	Cancer Research UK	34	Rwanda	2
				Zhang, A.H.	16							Cardiovascular Diabetology	17	Intestine Flora	516	Universiteit Maastricht	59	University of California	34	Sri Lanka	2
				Antti, H.	15							Cell Death And Disease	17	Transcriptomics	512	The University of North Carolina at Chapel Hill	59	Canada Foundation for Innovation	33	Tunisia	2
				Bahado-Singh, R.O.	15							Frontiers In Cell And Developmental Biology	17	Magnetic Resonance Spectroscopy	498	VA Medical Center	57	Canada Research Chairs	33	Ukraine	2
				Baraldi, E.	15							Frontiers In Neuroscience	17	Acylcarnitine	494	Helsinki University Hospital	57	Council of Scientific and Industrial Research, India	33	Bahrain	1
				Hu, F.B.	15							Gastroenterology	17	Arginine	493	Monash University	57	NIHR Imperial Biomedical Research Centre	33	Barbados	1
				Hwang, G.S.	15							Genome Medicine	17	Urinalysis	492	Universitat de València	56	Natural Science Foundation of Fujian Province	33	Botswana	1
				Lindon, J.C.	15							International Journal Of Cancer	17	Cholesterol	491	Peking University Health Science Center	56	Generalitat Valenciana	32	Burundi	1
				Mangino, M.	15							Metabolism Clinical And Experimental	17	Machine Learning	485	Johns Hopkins University	56	Knut och Alice Wallenbergs Stiftelse	32	Cambodia	1
				Priego-Capote, F.	15							Microbiology Spectrum	17	Tumor Marker	485	University of Pennsylvania	56	Narodowe Centrum Nauki	32	Cameroon	1
				Raitakari, O.T.	15							Molecular Genetics And Metabolism	17	Complication	481	Universiteit Leiden	56	National Natural Science Foundation of China-Zhejiang Joint Fund for the Integration of Industrialization and Informatization	32	Democratic Republic Congo	1
				Stocchero, M.	15							Aging	16	Non Insulin Dependent Diabetes Mellitus	481	Terveyden ja Hyvinvoinnin Laitos	56	Science and Technology Department of Zhejiang Province	32	Dominican Republic	1
				Sun, H.	15							Environmental Research	16	Pathophysiology	478	Shanghai University of Traditional Chinese Medicine	55	Sydäntutkimussäätiö	32	Gabon	1
				Vineis, P.	15							FASEB Journal	16	Chromatography, High Pressure Liquid	476	Tampere University	55	Department of Biotechnology, Ministry of Science and Technology, India	31	Greenland	1
				Wang-Sattler, R.	15							Journal Of The American Heart Association	16	Cross-sectional Study	475	Università degli Studi di Firenze	55	Ministério da Educação e Ciência	31	Grenada	1
				Wheelock, C.E.	15							NMR In Biomedicine	16	Down Regulation	473	University of California, San Francisco	55	Ministry of Education	30	Laos	1
				Wong, G.	15							Obesity	16	Lysophosphatidylcholine	473	University Medical Center Utrecht	55	National Institute of Arthritis and Musculoskeletal and Skin Diseases	30	Liberia	1
				Yoshida, M.	15							American Journal Of Medical Genetics Part A	15	Proline	472	Fred Hutchinson Cancer Center	55	Science, Technology and Innovation Commission of Shenzhen Municipality	30	Libya	1
				Zheng, P.	15							Cancer Research	15	Quality Control	471	Sorbonne Université	54	Directorate-General for Employment, Social Affairs and Inclusion	29	Mauritius	1
				Alonso, C.	14							Cell Reports	15	Carnitine	468	Oulun Yliopisto	54	Japan Science and Technology Agency	29	Nicaragua	1
				Barlow, C.K.	14							Clinical Biochemistry	15	Glycerophospholipid	468	Huazhong University of Science and Technology	54	National Institute on Alcohol Abuse and Alcoholism	29	North Macedonia	1
				Barros, A.S.	14							Computational And Structural Biotechnology Journal	15	Plasma	462	Sapienza Università di Roma	54	National Major Science and Technology Projects of China	29	Palestine	1
				Beekman, M.	14							Diabetes	15	High Density Lipoprotein Cholesterol	455	Institut d'Investigacions Biomèdiques August Pi i Sunyer - IDIBAPS	53	Juho Vainion Säätiö	28	Sierra Leone	1
				Coene, K.L.M.	14							Disease Markers	15	Energy Metabolism	453	Klinikum der Universität München	52	Natural Science Foundation of Jiangsu Province	28	Trinidad and Tobago	1
				Curran, J.E.	14							European Respiratory Journal	15	Glucose Blood Level	453	University of Pittsburgh	52	Boehringer Ingelheim	27	Uzbekistan	1
				Emond, P.	14							Frontiers In Aging Neuroscience	15	Prospective Studies	450	Beijing University of Chinese Medicine	52	Consejo Nacional de Ciencia y Tecnología	27	Venezuela	1
				Garrett, T.J.	14							Gut	15	Bioinformatics	448	Universidade Estadual de Campinas	52	Department of Education and Training	27	Yemen	1
				Giles, C.	14							Journal Of Biological Chemistry	15	Aspartic Acid	446	West China School of Medicine/West China Hospital of Sichuan University	52	Helmholtz Association	27	Zambia	1
				Giordano, G.	14							Liver International	15	Area Under The Curve	443	Zhongshan Hospital	52	Karolinska Institutet	27	Undefined	33
				Hood, L.	14							Nutrition Metabolism And Cardiovascular Diseases	15	Very Elderly	442	Weill Cornell Medicine	51	Ministry of Finance	27
				Keun, H.C.	14							Redox Biology	15	Prognosis	439	University of Florida	51	Natural Science Foundation of Shandong Province	27
				Liebisch, G.	14							Alzheimer S And Dementia	14	Sphingolipid	430	Università degli Studi di Napoli Federico II	51	Shanghai Municipal Health Commission	27
				Mardinoglu, A.	14							Amino Acids	14	Multivariate Analysis	426	Washington University School of Medicine in St. Louis	51	Alzheimer's Association	26
				Mason, S.	14							Arteriosclerosis Thrombosis And Vascular Biology	14	Drug Effect	419	Beth Israel Deaconess Medical Center	51	Department of Science and Technology of Shandong Province	26
				Milburn, M.V.	14							BMC Microbiology	14	Phosphatidylethanolamine	415	Tongji Medical College of Huazhong University of Science and Technology	50	Hjärt-Lungfonden	26
				Netea, M.G.	14							Cancer Epidemiology Biomarkers And Prevention	14	Aged, 80 And Over	414	National Cancer Institute NCI	50	Indian Council of Medical Research	26
				Newman, J.W.	14							Clinical Chemistry	14	Gas Chromatography-Mass Spectrometry	413	Université Paris-Saclay	50	U.S. Department of Agriculture	26
				Nishiumi, S.	14							Diabetes Care	14	Pathogenesis	403	Sahlgrenska Akademin	49	U.S. Environmental Protection Agency	26
				Pamplona, R.	14							Environmental Pollution	14	Cohort Studies	402	Lunds Universitet	49	Yrjö Jahnssonin Säätiö	26
				Pinto, J.	14							European Journal Of Nutrition	14	Glycolysis	402	Institut d'Investigació Sanitària Pere Virgili	49	Austrian Science Fund	25
				Piras, C.	14							Frontiers In Molecular Neuroscience	14	Low Density Lipoprotein Cholesterol	402	Hospital Clínic de Barcelona	49	Centers for Disease Control and Prevention	25
				Salomaa, V.	14							Hepatology Communications	14	Quantitative Analysis	400	Boston Children's Hospital	49	Foundation for the National Institutes of Health	25
				Shah, S.H.	14							Microchemical Journal	14	Pregnancy	394	UCSF School of Medicine	49	National Eye Institute	25
				Shui, G.	14							Nucleic Acids Research	14	Ceramide	391	David Geffen School of Medicine at UCLA	48	Peking University	25
				Slagboom, P.E.	14							Analytical Methods	13	Serine	388	Eberhard Karls Universität Tübingen	48	Science and Technology Planning Project of Guangdong Province	25
				Socaciu, C.	14							Arthritis Research And Therapy	13	Electrospray Mass Spectrometry	387	Vrije Universiteit Amsterdam	47	U.S. Department of Energy	25
				Turano, P.	14							Frontiers In Pediatrics	13	Prediction	386	University of Minnesota Twin Cities	47	Emil Aaltosen Säätiö	24
				Völzke, H.	14							Pediatric Research	13	Predictive Value	386	Università degli Studi di Milano	47	European Federation of Pharmaceutical Industries and Associations	24
				Zetterberg, H.	14							Allergy European Journal Of Allergy And Clinical Immunology	12	Citric Acid Cycle	383	Leiden Academic Centre for Drug Research	47	National Medical Research Council	24
				Andres-Lacueva, C.	13							Bioscience Reports	12	Phospholipid	383	Centro de Investigación Biomédica en Red de Enfermedades Hepáticas y Digestivas	47	Novartis	24
				Arnold, M.	13							British Journal Of Cancer	12	Histidine	382	University of Pittsburgh School of Medicine	46	State Government of Victoria	24
				Artati, A.	13							Chemosphere	12	Threonine	380	Harvard University	46	American Cancer Society	23
				Boeing, H.	13							Computers In Biology And Medicine	12	Citric Acid	378	UC Davis School of Medicine	46	Basic and Applied Basic Research Foundation of Guangdong Province	23
				Brennan, L.	13							Frontiers In Public Health	12	Methionine	378	Turun Yliopistollinen Keskussairaala	46	Russian Science Foundation	23
				Cannet, C.	13							International Journal Of Cardiology	12	Transcriptome	375	University of Calgary	45	H2020 Marie Skłodowska-Curie Actions	22
				Carreira, I.M.	13							Jci Insight	12	Biomarkers, Tumor	373	Universiteit Utrecht	45	National Institute of Biomedical Imaging and Bioengineering	22
				Fattuoni, C.	13							Journal Of Cosmetic Dermatology	12	Lysine	371	University Hospital of Tampere	45	Science and Technology Department of Sichuan Province	22
				Fernández, F.M.	13							Journal Of Separation Science	12	Diseases	369	German Cancer Research Center	45	U.S. National Library of Medicine	22
				Fitó, M.	13							Molecular Medicine Reports	12	Cardiovascular Disease	366	Sanjay Gandhi Postgraduate Institute of Medical Sciences	45	Agencia Estatal de Investigación	21
				Giera, M.	13							Nature Medicine	12	Randomized Controlled Trial	365	Weill Cornell Medicine-Qatar	45	Gilead Sciences	21
				González-Domínguez, R.	13							ACS Omega	11	Risk Factors	365	MRC Integrative Epidemiology Unit	45	Higher Education Discipline Innovation Project	21
				Goodacre, R.	13							Cancer Medicine	11	Insulin Resistance	360	The Ohio State University	44	Imperial College London	21
				Han, T.L.	13							Critical Care	11	Nuclear Magnetic Resonance	357	Universitair Medisch Centrum Groningen	44	NIH Office of the Director	21
				Harms, A.C.	13							Hepatology	11	Metabolic Networks And Pathways	354	Wenzhou Medical University	44	National Institute on Drug Abuse	21
				Huan, T.	13							Journal Of Cellular And Molecular Medicine	11	Fatty Acids	352	Zhengzhou University	44	Norges Forskningsråd	21
				Undefined	1							Journal Of Ethnopharmacology	11	Normal Human	351	Karolinska Universitetssjukhuset	44	Undefined	2566
