# Supplementary material for: A bibliometric and text-mining analysis of lipidomics and metabolomics in human disease
Source: Front Physiol. 2026 May 19;17:1727465. doi: 10.3389/fphys.2026.1727465 (PMC13225983; doi:10.3389/fphys.2026.1727465)
Supplement: Supplementary File 3 — Table 2.XLSX (Scopus_lipmet_all.xlsx) BibTeX file with the original dataset of 9728 articles from Scopus converted to XLSX for review. [file Table2.xlsx]

## Sheet: Hoja1
Scopus
EXPORT DATE: 08 February 2025
@ARTICLE{Perng2022,
	author = {Perng, Wei and Hivert, Marie-France and Michelotti, Gregory and Oken, Emily and Dabelea, Dana},
	title = {Metabolomic Predictors of Dysglycemia in Two U.S. Youth Cohorts},
	year = {2022},
	journal = {Metabolites},
	volume = {12},
	number = {5},
	doi = {10.3390/metabo12050404},
	url = {https://www.scopus.com/inward/record.uri?eid=2-s2.0-85129943002&doi=10.3390%2fmetabo12050404&partnerID=40&md5=102c42c7b7256eb8a228eb8933de26cb},
	affiliations = {Lifcourse Epidemiology of Adiposity and Diabetes (LEAD) Center, University of Colorado Anschutz Medical Campus, Aurora, 80045, CO, United States; Department of Epidemiology, Colorado School of Public Health, University of Colorado Anschutz Medical Campus, Aurora, 80045, CO, United States; Division of Chronic Disease Research Across the Lifecourse (CoRAL), Department of Population …
	abstract = {Here, we seek to identify metabolite predictors of dysglycemia in youth. In the discovery analysis among 391 youth in the Exploring Perinatal Outcomes among CHildren (EPOCH) cohort, we used reduced rank regression (RRR) to identify sex-specific metabolite predictors of impaired fasting glucose (IFG) and elevated fasting glucose (EFG: Q4 vs. Q1 fasting glucose) 6 years later and compar…
	author_keywords = {dysglycemia; impaired fasting glucose; metabolomics; predictive model; youth type 2 diabetes},
	keywords = {high density lipoprotein cholesterol; amino acid metabolism; area under the curve; Article; bioinformatics; body mass; carbohydrate metabolism; controlled study; diabetes mellitus; dysglycemia; electrochemiluminescence; electrochemiluminescence immunoassay; female; glucose blood level; human; insulin resistance; insulin response; insulin tolerance test; lipid metabolism; major clinica…
	correspondence_address = {W. Perng; Lifcourse Epidemiology of Adiposity and Diabetes (LEAD) Center, University of Colorado Anschutz Medical Campus, Aurora, 80045, United States; email: wei.perng@cuanschutz.edu},
	publisher = {MDPI},
	issn = {22181989},
	language = {English},
	abbrev_source_title = {Metabolites},
	type = {Article},
	publication_stage = {Final},
	source = {Scopus},
	note = {Cited by: 2; All Open Access, Gold Open Access, Green Open Access}
}
@ARTICLE{Zhi2022685,
	author = {Zhi, Shang and Yang, Liu and Yuan, Yu-Yao and Wang, Xin-Yu and Yu, Hai-Yi and Gao, Wei},
	title = {Early identification of STEMI patients with emergency chest pain using lipidomics combined with machine learning},
	year = {2022},
	journal = {Journal of Geriatric Cardiology},
	volume = {19},
	number = {9},
	pages = {685 – 695},
	doi = {10.11909/j.issn.1671-5411.2022.09.003},
	url = {https://www.scopus.com/inward/record.uri?eid=2-s2.0-85143085118&doi=10.11909%2fj.issn.1671-5411.2022.09.003&partnerID=40&md5=0b3f090113ef01dd57e1a3cf03a0e135},
	affiliations = {Department of Cardiology, Peking University Third Hospital, NHC Key Laboratory of Cardiovascular Molecular Biology and Regulatory Peptides, Key Laboratory of Molecular Cardiovascular Science, Ministry of Education, Beijing, China; Institute of Systems Biomedicine, Department of Pathology, School of Basic Medical Sciences, Peking-Tsinghua Center for Life Sciences, Peking University…
	abstract = {OBJECTIVES To analyze the differential expression of lipid spectrum between ST-segment elevated myocardial infarction (STEMI) and patients with emergency chest pain and excluded coronary artery disease (CAD), and establish the predictive model which could predict STEMI in the early stage. METHODS We conducted a single-center, nested case-control study using the emergency chest pain co…
	keywords = {acylcarnitine; ceramide; cholesterol ester; diacylglycerol; dilysocardiolipin; ethanolamine; fatty acid; fatty acid ester; hexosylceramide; lipid; lysophophatidylcholine; lysophosphatidyl ethanolamine; lysophosphatidylinositol; monoacylglycerol; n acyl lysophosphatidyl ethanolamine; phosphatidylcholine; phosphatidylethanolamine; phosphatidylinositol; phosphatidylserine; sphingomyelin;…
	correspondence_address = {H.-Y. Yu; Department of Cardiology, Peking University Third Hospital, NHC Key Laboratory of Cardiovascular Molecular Biology and Regulatory Peptides, Key Laboratory of Molecular Cardiovascular Science, Ministry of Education, Beijing, China; email: yuhaiyi@bjmu.edu.cn; W. Gao; Department of Cardiology, Peking University Third Hospital, NHC Key Laboratory of Cardiovascular…
	publisher = {Science Press},
	issn = {16715411},
	language = {English},
	abbrev_source_title = {J. Geriatr. Cardiol.},
	type = {Article},
	publication_stage = {Final},
	source = {Scopus},
	note = {Cited by: 2}
}
@ARTICLE{Radzikh2021,
	author = {Radzikh, Igor and Fatica, Erica and Kodger, Jillian and Shah, Rohan and Pearce, Ryan and Sandlers, Yana I.},
	title = {Metabolic outcomes of anaplerotic dodecanedioic acid supplementation in very long chain acyl-coa dehydrogenase (Vlcad) deficient fibroblasts},
	year = {2021},
	journal = {Metabolites},
	volume = {11},
	number = {8},
	doi = {10.3390/metabo11080538},
	url = {https://www.scopus.com/inward/record.uri?eid=2-s2.0-85112692796&doi=10.3390%2fmetabo11080538&partnerID=40&md5=20a6d83f20682ac0e5067da35bddc7c0},
	affiliations = {Department of Chemistry, Cleveland State University, Cleveland, 44115, OH, United States},
	abstract = {Very long-chain acyl-CoA dehydrogenase deficiency (VLCADD, OMIM 609575) is associated with energy deficiency and mitochondrial dysfunction and may lead to rhabdomyolysis and cardiomyopathy. Under physiological conditions, there is a fine balance between the utilization of different carbon nutrients to maintain the Krebs cycle. The maintenance of steady pools of Krebs cycle intermediat…
	author_keywords = {Acylcarnitines; Dodecandioic acid; Krebs cycle; VLCAD deficiency},
	keywords = {acylcarnitine; glutamic acid; glutamine; long chain acyl coenzyme A dehydrogenase; lysine; palmitic acid; sebacic acid; succinic acid; Article; carbon source; cardiomyopathy; chromosome aberration; citric acid cycle; controlled study; endoplasmic reticulum stress; fatty acid oxidation; fibroblast; gas chromatography; glucose intake; glucose transport; glycolysis; human; human cell; hu…
	correspondence_address = {Y.I. Sandlers; Department of Chemistry, Cleveland State University, Cleveland, 44115, United States; email: y.sandlers@csuohio.edu},
	publisher = {MDPI},
	issn = {22181989},
	language = {English},
	abbrev_source_title = {Metabolites},
	type = {Article},
	publication_stage = {Final},
	source = {Scopus},
	note = {Cited by: 2; All Open Access, Gold Open Access, Green Open Access}
}
@ARTICLE{Alizadeh2021,
	author = {Alizadeh, Sanaz and Jahanian Sadatmahalleh, Shahideh and Razavinia, Fatemeh and Bahri Khomami, Mahnaz and Nasiri, Malihe and Moini, Ashraf and Ziaei, Saeideh},
	title = {Metabolic parameters in cord blood of neonate of mothers with obese and non-obese PCOS and controls: retrospective cohort study},
	year = {2021},
	journal = {BMC Pregnancy and Childbirth},
	volume = {21},
	number = {1},
	doi = {10.1186/s12884-021-03697-6},
	url = {https://www.scopus.com/inward/record.uri?eid=2-s2.0-85103186321&doi=10.1186%2fs12884-021-03697-6&partnerID=40&md5=3e8faba5f5f66f28f7cd4e31b12d5e16},
	affiliations = {Department of Reproductive Health and Midwifery, Faculty of Medical Sciences, Tarbiat Modares University, P.O. Box: 1415-111, Dr. Saeideh Ziaei, Tehran, Iran; Monash Centre for Health Research and Implementation, School of Public Health and Preventive Medicine, Monash University, Clayton, Vic, Australia; Department of Biostatistics, Faculty of Paramedical Sciences, Shahid Beheshti…
	abstract = {Background: Polycystic ovary syndrome (PCOS) is characterized by reproductive disorder and increased risk of metabolic syndrome. This study aimed to assess the metabolic parameters in the cord blood of neonate of mothers with obese PCOS and comparison with non-obese PCOS and controls. Methods: This retrospective cohort study was conducted in Arash and Kamali Hospital in 2017–2018. The…
	author_keywords = {Metabolic parameters; Neonate; Polycystic ovary syndrome; Pregnancy},
	keywords = {Adult; Female; Fetal Blood; Humans; Infant, Newborn; Insulin; Lipid Metabolism; Lipidomics; Lipids; Male; Metabolic Syndrome; Obesity; Polycystic Ovary Syndrome; Pregnancy; Pregnancy Complications; Retrospective Studies; cholesterol; glucose; high density lipoprotein cholesterol; insulin; low density lipoprotein cholesterol; triacylglycerol; insulin; lipid; adult; Article; biochemical…
	correspondence_address = {S. Ziaei; Department of Reproductive Health and Midwifery, Faculty of Medical Sciences, Tarbiat Modares University, Tehran, P.O. Box: 1415-111, Dr. Saeideh Ziaei, Iran; email: Ziaei_sa@modares.ac.ir},
	publisher = {BioMed Central Ltd},
	issn = {14712393},
	coden = {BPCMB},
	pmid = {33743611},
	language = {English},
	abbrev_source_title = {BMC Pregnancy Childbirth},
	type = {Article},
	publication_stage = {Final},
	source = {Scopus},
	note = {Cited by: 2; All Open Access, Gold Open Access, Green Open Access}
}
@ARTICLE{Xia2021,
	author = {Xia, Qin and Liu, Jingjing and Xu, Xu and Gu, Wei and Gu, Kefeng and Chen, Xiuli and Xie, Rongrong and Zhang, Dandan and Wu, Haiying and Sun, Hui and Wang, Fengyun and Chen, Linqi and Chen, Ting},
	title = {Identification of Novel Environmental Substances Relevant to Pediatric Graves’ Disease},
	year = {2021},
	journal = {Frontiers in Endocrinology},
	volume = {12},
	doi = {10.3389/fendo.2021.691326},
	url = {https://www.scopus.com/inward/record.uri?eid=2-s2.0-85109379232&doi=10.3389%2ffendo.2021.691326&partnerID=40&md5=faced5d30cf22fa0cceeda9aa605d116},
	affiliations = {Department of Endocrinology, Genetics and Metabolism, Children’s Hospital of Soochow University, Suzhou, China; Department of Biochemistry and Molecular Biology, School of Medical and Biological Sciences, Soochow University, Suzhou, China; Department of Pediatric Endocrinology, The Affiliated Wuxi Children’s Hospital of Nanjing Medical University, Wuxi, China; Department of Endocr…
	abstract = {Graves’ disease (GD) is the most common cause of hyperthyroidism, yet a relatively rare disease in the pediatric population. GD is a complex disorder influenced by both genetic and environmental factors. In this study, we aimed to find new environmental factors influencing the pathogenesis of GD. We investigated serum substances in 30 newly diagnosed GD children and 30 age- and gender…
	author_keywords = {children; environmental substances; Graves’ disease; metabolomics; single-nucleotide polymorphisms},
	keywords = {alanine aminotransferase; aspartate aminotransferase; bilirubin; iodine; ponasterone A; thyroglobulin; thyroid antibody; thyrotropin; thyroxine; Article; child; controlled study; environmental factor; female; free liothyronine index; free thyroxine index; Graves disease; haplotype; human; inductively coupled plasma mass spectrometry; limit of detection; limit of quantitation; liquid c…
	publisher = {Frontiers Media S.A.},
	issn = {16642392},
	language = {English},
	abbrev_source_title = {Front. Endocrinol.},
	type = {Article},
	publication_stage = {Final},
	source = {Scopus},
	note = {Cited by: 2; All Open Access, Gold Open Access, Green Open Access}
}
@ARTICLE{Farooq2021,
	author = {Farooq, Sabiha and Rana, Sobia and Siddiqui, Amna Jabbar and Iqbal, Ayesha and Musharraf, Syed Ghulam},
	title = {Association of metabolites with obesity based on two gene variants, MC4R rs17782313 and BDNF rs6265},
	year = {2021},
	journal = {Biochimica et Biophysica Acta - Molecular Basis of Disease},
	volume = {1867},
	number = {7},
	doi = {10.1016/j.bbadis.2021.166144},
	url = {https://www.scopus.com/inward/record.uri?eid=2-s2.0-85104428041&doi=10.1016%2fj.bbadis.2021.166144&partnerID=40&md5=15559b8c21d4f04b8ea960ea301fcf13},
	affiliations = {H.E.J. Research Institute of Chemistry, International Center for Chemical and Biological Sciences, University of Karachi, Karachi, 75270, Pakistan; Dr. Panjwani Center for Molecular Medicine and Drug Research, International Center for Chemical and Biological Sciences, University of Karachi, Karachi, 75270, Pakistan},
	abstract = {Previous genome-wide association analyses for obesity related genes demonstrated the association of BDNF gene variant rs6265 and MC4R gene variant rs17782313 with body mass index (BMI). However, the associated metabolite pathways are still behind the curtain. The aim of the current study is to investigate the associations of metabolic changes in obesity with MC4R gene variant rs177823…
	author_keywords = {BDNF; Gas chromatography-mass spectrometry; MC4R; Metabolite-GWAS; Obesity},
	keywords = {Adolescent; Adult; Body Mass Index; Brain-Derived Neurotrophic Factor; Case-Control Studies; Child; Female; Genetic Predisposition to Disease; Genome-Wide Association Study; Genotype; Humans; Male; Metabolome; Middle Aged; Obesity; Polymorphism, Single Nucleotide; Prognosis; Receptor, Melanocortin, Type 4; Risk Factors; Young Adult; 2,3 dihydroxypropyl stearate; 3 buten 2 one; alcohol…
	correspondence_address = {S. Rana; Dr. Panjwani Center for Molecular Medicine and Drug Research, International Center for Chemical and Biological Sciences, University of Karachi, Karachi, 75270, Pakistan; email: molecularbiologist1@gmail.com; S.G. Musharraf; H.E.J. Research Institute of Chemistry, International Center for Chemical and Biological Sciences, University of Karachi, Karachi, 75270, Pa…
	publisher = {Elsevier B.V.},
	issn = {09254439},
	coden = {BBADE},
	pmid = {33862146},
	language = {English},
	abbrev_source_title = {Biochim. Biophys. Acta Mol. Basis Dis.},
	type = {Article},
	publication_stage = {Final},
	source = {Scopus},
	note = {Cited by: 2; All Open Access, Bronze Open Access}
}
@ARTICLE{Chen20227882,
	author = {Chen, Xiaohang and Hu, Liang and Su, Jinjiang and Liu, Xiaoyi and Luo, Xiaojin and Pei, Yuanyuan and Gao, Yushan and Wei, Fengxiang},
	title = {Amniotic fluid and urine metabolomic alterations associated with pregnant women with Down syndrome fetuses},
	year = {2022},
	journal = {Journal of Maternal-Fetal and Neonatal Medicine},
	volume = {35},
	number = {25},
	pages = {7882 – 7889},
	doi = {10.1080/14767058.2021.1937990},
	url = {https://www.scopus.com/inward/record.uri?eid=2-s2.0-85107918537&doi=10.1080%2f14767058.2021.1937990&partnerID=40&md5=f2b296858f57c2632e8a35945242ffbe},
	affiliations = {The Genetics Laboratory, Longgang Maternity and Child Hospital of Shenzhen City, Shenzhen, China; Department of Cell Biology, Jiamusi University, Jiamusi, China; The Prenatal Diagnosis Center, Longgang Maternity and Child Hospital of Shenzhen City, Shenzhen, China; Department of Pathogenic Microbiology, Zunyi Medical University, Zhuhai, China; School of Public Health, Anhui Medica…
	abstract = {Background: Down syndrome (DS) is a chromosomal disorder caused by a third copy of all or part of chromosome 21. Clinical observations and preclinical studies both suggest that DS may be associated with significant metabolic and bioenergetic alterations. But the metabolic alterations in pregnant women carrying DS fetuses still remains unclear. In this study, we investigated the charac…
	author_keywords = {biomarker; Down syndrome; lipidomics; metabolomics},
	keywords = {Amniotic Fluid; Carbon; Down Syndrome; Female; Humans; Metabolomics; Pregnancy; Pregnant Women; Prenatal Diagnosis; acylglycerol; glycerolipid; sphingolipid; carbon; amino acid metabolism; amnion fluid; Article; carbon metabolism; citric acid cycle; controlled study; down regulation; Down syndrome; gestational age; glyceride metabolism; glycerophospholipid metabolism; Han Chinese; hum…
	correspondence_address = {F. Wei; The Genetics Laboratory, Longgang Maternity and Child Hospital of Shenzhen City, Shenzhen, Guangdong, China; email: haowei727499@163.com},
	publisher = {Taylor and Francis Ltd.},
	issn = {14767058},
	coden = {JMNMA},
	pmid = {34130603},
	language = {English},
	abbrev_source_title = {J. Matern.-Fetal Neonatal Med.},
	type = {Article},
	publication_stage = {Final},
	source = {Scopus},
	note = {Cited by: 2}
}
@ARTICLE{Bocsa2022438,
	author = {Bocsa, Delia-Corina and Socaciu, Carmen and Iancu, Stefania D. and Pelea, Michael Andrei and Gutiu, Roxana Ioana and Leopold, Nicolae and Fodor, Daniela},
	title = {Stage related metabolic profile of the synovial fluid in patients with acute flares of knee osteoarthritis},
	year = {2022},
	journal = {Medicine and Pharmacy Reports},
	volume = {95},
	number = {4},
	pages = {438 – 445},
	doi = {10.15386/mpr-2454},
	url = {https://www.scopus.com/inward/record.uri?eid=2-s2.0-85143746086&doi=10.15386%2fmpr-2454&partnerID=40&md5=a0bba3c62788616d0d22090494f42269},
	affiliations = {2nd Internal Medicine Department, Iuliu Hatieganu University of Medicine and Pharmacy, Cluj-Napoca, Romania; Faculty of Food Science and Technology, University of Agricultural Sciences and Veterinary Medicine, Cluj-Napoca, Romania; BIODIATECH - Research Center for Applied Biotechnology in Diagnosis and Molecular Therapy, Cluj-Napoca, Romania; Faculty of Physics, Babeș-Bolyai Unive…
	abstract = {Background and aim. Osteoarthritis (OA) is the most common joint condition and the leading cause of pain and disability in elderly patients. Currently, there is no biomarker available for the early diagnosis of OA, and limited data is available regarding the molecular basis of progression for OA. For this reason, this study aimed to identify the metabolomic profile of early and late O…
	author_keywords = {Liquid chromatography; Mass spectrometry; Metabolomics; Osteoarthritis; Synovial fluid},
	keywords = {1,5 anhydrosorbitol; biological marker; ceramide; diadenosine tetraphosphate; estrone sulfate; heptadecanoic acid; inosine phosphate; lysophosphatidylcholine; n acetylneuraminic acid; oleanolic acid; phosphatidylcholine; phospholipid; prostaglandin E2; sex hormone; sphingomyelin; thiamine; adult; Article; clinical article; clinical examination; disability; disease exacerbation; female…
	correspondence_address = {D.-C. Bocsa; 2nd Internal Medicine Department, Iuliu Hatieganu University of Medicine and Pharmacy, Cluj-Napoca, Romania; email: icbocsa@yahoo.com},
	publisher = {Universitatea de Medicina si Farmacie Iuliu Hatieganu},
	issn = {26020807},
	language = {English},
	abbrev_source_title = {Medicine Pharm. Rep.},
	type = {Article},
	publication_stage = {Final},
	source = {Scopus},
	note = {Cited by: 2; All Open Access, Gold Open Access, Green Open Access}
}
@ARTICLE{Saorin2022,
	author = {Saorin, Asia and Di Gregorio, Emanuela and Buonadonna, Angela and Miolo, Gianmaria and Corona, Giuseppe},
	title = {The Riddle of Cetuximab-Related Skin Toxicity: 1H-NMR Sebum Analysis Revealed Dynamic Lipid Alterations Associated with Skin Toxicity Development in Metastatic Colorectal Cancer Patients},
	year = {2022},
	journal = {Cancers},
	volume = {14},
	number = {21},
	doi = {10.3390/cancers14215308},
	url = {https://www.scopus.com/inward/record.uri?eid=2-s2.0-85141862792&doi=10.3390%2fcancers14215308&partnerID=40&md5=8c0c4637924b14781d93ef1a3dda9e90},
	affiliations = {Immunopathology and Cancer Biomarkers Unit, Centro di Riferimento Oncologico di Aviano (CRO), IRCCS, Aviano, 33081, Italy; Department of Molecular Sciences and Nanosystems, Ca’Foscari University of Venice, Venice, 30170, Italy; Medical Oncology and Cancer Prevention Unit, Centro di Riferimento Oncologico di Aviano (CRO), IRCCS, Aviano, 33081, Italy},
	abstract = {The epidermal growth factor receptor inhibitor (EGFRIs) treatments are commonly associated with the development of adverse skin effects. This study aims to investigate the lipid composition change in sebum during cetuximab-based treatment in an attempt to identify specific metabolic signatures useful in predicting the occurrence of severe skin toxicity. Sebum from 30 metastatic colore…
	author_keywords = { <sup>1</sup>H-NMR; cancer; cetuximab; lipidomics; sebum; skin; toxicity},
	keywords = {cetuximab; irinotecan; oxaliplatin; squalene; triacylglycerol; adult; age; aged; Article; clinical article; disease severity; female; human; lipid composition; male; metastatic colorectal cancer; molecularly targeted therapy; proton nuclear magnetic resonance; rash; sebum; sex difference; skin toxicity},
	correspondence_address = {G. Corona; Immunopathology and Cancer Biomarkers Unit, Centro di Riferimento Oncologico di Aviano (CRO), IRCCS, Aviano, 33081, Italy; email: giuseppe.corona@cro.it},
	publisher = {MDPI},
	issn = {20726694},
	language = {English},
	abbrev_source_title = {Cancers},
	type = {Article},
	publication_stage = {Final},
	source = {Scopus},
	note = {Cited by: 2; All Open Access, Gold Open Access, Green Open Access}
}
@ARTICLE{Slutsky Smith2022,
	author = {Slutsky Smith, Elana A. and Khatib, Soliman and Szuchman-Sapir, Andrea},
	title = {Fishing for lipid lactones using selective reaction and characteristic fragmentation pattern},
	year = {2022},
	journal = {Journal of Chromatography B: Analytical Technologies in the Biomedical and Life Sciences},
	volume = {1197},
	doi = {10.1016/j.jchromb.2022.123201},
	url = {https://www.scopus.com/inward/record.uri?eid=2-s2.0-85126625251&doi=10.1016%2fj.jchromb.2022.123201&partnerID=40&md5=d4a576cb6bf1e825c35f8d8e4e5d40e8},
	affiliations = {Laboratory of Vascular Signaling Research, MIGAL-Galilee Research Institute, Ltd., Kiryat Shmona, Israel; Laboratory of Natural Products and Analytical Chemistry, MIGAL-Galilee Research Institute, Ltd., Kiryat Shmona, Israel; Tel-Hai College, Upper Galilee, Israel},
	abstract = {Extensive research has been invested in developing sensitive methods to identify lipid mediators (LMs) from multiple biological matrices. Previous studies point to the existence of a potential family of lactone-containing metabolites generated from eicosanoid families, isoprostanes, and prostanoid-like compounds that may function as LMs. However, targeted lipidomic studies do not rout…
	author_keywords = {Lactones; LC-MS/MS; Lipid mediators; Lipidomics},
	keywords = {Chromatography, Liquid; Eicosanoids; Humans; Hunting; Lactones; Tandem Mass Spectrometry; Metabolites; Phase separation; Reaction products; Unsaturated compounds; Unsaturated fatty acids; imidazole; lactone; lipid; icosanoid; Biological matrixes; Eicosanoids; Fragmentations pattern; Isoprostanes; LC-MS-MS; Lc.ms/ms; Lipid mediators; Lipidomics; Selective reactions; Sensitive method; A…
	correspondence_address = {A. Szuchman-Sapir; Laboratory of Vascular Signaling Research, MIGAL-Galilee Research Institute, Kiryat Shmona, P.O.B 831, 11016, Israel; email: andreas@migal.org.il},
	publisher = {Elsevier B.V.},
	issn = {15700232},
	coden = {JCBAA},
	pmid = {35306351},
	language = {English},
	abbrev_source_title = {J. Chromatogr. B Anal. Technol. Biomed. Life Sci.},
	type = {Article},
	publication_stage = {Final},
	source = {Scopus},
	note = {Cited by: 2; All Open Access, Bronze Open Access}
}
@ARTICLE{Yu2022,
	author = {Yu, Shouzhi and Yan, Junyu and Yang, Zhaona and Zhao, Yuxiu and Wang, Hui and Yang, Xiaoming},
	title = {Metabolic Responses and Pathway Changes of Vero Cells under High-Vitamin B Medium},
	year = {2022},
	journal = {Vaccines},
	volume = {10},
	number = {11},
	doi = {10.3390/vaccines10111787},
	url = {https://www.scopus.com/inward/record.uri?eid=2-s2.0-85141717179&doi=10.3390%2fvaccines10111787&partnerID=40&md5=67e1b816af24109d52805af2a2821bbf},
	affiliations = {Beijing Institute of Biological Products Company Limited, Beijing, 100176, China; China National Biotec Group Company Limited, Beijing, 100024, China},
	abstract = {The production efficiency of a cell substrate directly affects the yield of target products such as viruses, while its density is mainly regulated by the type of culture medium and culture conditions. In this study, Vero cells were used as model cells for systematic medium screening, and a high-efficiency medium for biological drug production was identified. Through the results of cel…
	author_keywords = {culture medium; multi-omics analysis; Vero cell; vitamin B},
	keywords = {acylcarnitine; edoxudine; proteome; pyridoxine; riboflavin; vitamin B group; Article; autoradiography; bioinformatics; cell counting; cell proliferation; cryopreservation; discriminant analysis; gene expression; gene ontology; human; human cell; liquid chromatography-mass spectrometry; mass spectrometry; metabolomics; principal component analysis; protein analysis; protein expression;…
	correspondence_address = {H. Wang; Beijing Institute of Biological Products Company Limited, Beijing, 100176, China; email: wanghui_bsy@163.com; X. Yang; China National Biotec Group Company Limited, Beijing, 100024, China; email: yangxiaoming@sinopharm.com},
	publisher = {MDPI},
	issn = {2076393X},
	language = {English},
	abbrev_source_title = {Vaccines},
	type = {Article},
	publication_stage = {Final},
	source = {Scopus},
	note = {Cited by: 2; All Open Access, Gold Open Access, Green Open Access}
}
@ARTICLE{Kuang2022,
	author = {Kuang, Alan and Hayes, M. Geoffrey and Hivert, Marie-France and Balasubramanian, Raji and Lowe, William L. and Scholtens, Denise M.},
	title = {Network Approaches to Integrate Analyses of Genetics and Metabolomics Data with Applications to Fetal Programming Studies},
	year = {2022},
	journal = {Metabolites},
	volume = {12},
	number = {6},
	doi = {10.3390/metabo12060512},
	url = {https://www.scopus.com/inward/record.uri?eid=2-s2.0-85131755457&doi=10.3390%2fmetabo12060512&partnerID=40&md5=b0a7bba4593b40092fe23fd5c30af18c},
	affiliations = {Department of Preventive Medicine (Biostatistics), Northwestern University Feinberg School of Medicine, 680 N. Lake Shore Drive, Suite 1400, Chicago, 60611, IL, United States; Department of Medicine, Northwestern University Feinberg School of Medicine, Rubloff 12, 420 E. Superior St, Chicago, 60611, IL, United States; Department of Population Medicine, Harvard Pilgrim Health Care …
	abstract = {The integration of genetics and metabolomics data demands careful accounting of complex dependencies, particularly when modelling familial omics data, e.g., to study fetal programming of related maternal–offspring phenotypes. Efforts to identify genetically determined metabotypes using classic genome wide association approaches have proven useful for characterizing complex disease, bu…
	author_keywords = {Bayesian network modeling; fetal programming; integrated multi-omics; serial mediation modeling; variant-to-metabolite associations},
	keywords = {3 hydroxybutyric acid; C peptide; fatty acid; glycerol; lactic acid; triacylglycerol; Article; Bayesian network; electrospray mass spectrometry; female; fetal health; fetal programming; genetics; genotype; genotyping; human; human experiment; hyperglycemia; liquid chromatography; mass fragmentography; mean arterial pressure; metabolic phenotype; metabolomics; multiomics; normal human;…
	correspondence_address = {D.M. Scholtens; Department of Preventive Medicine (Biostatistics), Northwestern University Feinberg School of Medicine, Chicago, 680 N. Lake Shore Drive, Suite 1400, 60611, United States; email: dscholtens@northwestern.edu},
	publisher = {MDPI},
	issn = {22181989},
	language = {English},
	abbrev_source_title = {Metabolites},
	type = {Article},
	publication_stage = {Final},
	source = {Scopus},
	note = {Cited by: 2; All Open Access, Gold Open Access, Green Open Access}
}
@ARTICLE{Roy2021,
	author = {Roy, Micaela Kalani and Cendali, Francesca Isabelle and Ooyama, Gabrielle and Gamboni, Fabia and Morton, Holmes and D’alessandro, Angelo},
	title = {Red blood cell metabolism in patients with propionic acidemia},
	year = {2021},
	journal = {Separations},
	volume = {8},
	number = {9},
	doi = {10.3390/separations8090142},
	url = {https://www.scopus.com/inward/record.uri?eid=2-s2.0-85114897251&doi=10.3390%2fseparations8090142&partnerID=40&md5=5e6698285301c84754c636d24e13ad58},
	affiliations = {Department of Biochemistry and Molecular Genetics, Anschutz Medical Campus, University of Colorado Denver, Aurora, 80045, CO, United States; Central Pennsylvania Clinic, A Medical Home for Special Children & Adults, Belleville, 17004, PA, United States; Clinic for Special Children, Strasburg, 17579, PA, United States},
	abstract = {Propionic acidemia (PA) is a rare autosomal recessive disorder with an estimated incidence of 1:100,000 live births in the general population. Due in part to an insufficient understanding of the disease’s pathophysiology, PA is often associated with complications, and in severe cases can cause coma and death. Despite its association with hematologic disorders, PA’s effect on red blood…
	author_keywords = {Erythrocyte; Mass spectrometry; Metabolism},
	correspondence_address = {H. Morton; Central Pennsylvania Clinic, A Medical Home for Special Children & Adults, Belleville, 17004, United States; email: dholmesmorton@gmail.com; A. D’Alessandro; Department of Biochemistry and Molecular Genetics, Anschutz Medical Campus, University of Colorado Denver, Aurora, 80045, United States; email: angelo.dalessandro@cuanschutz.edu},
	publisher = {MDPI},
	issn = {22978739},
	language = {English},
	abbrev_source_title = {Separations},
	type = {Article},
	publication_stage = {Final},
	source = {Scopus},
	note = {Cited by: 2; All Open Access, Gold Open Access}
}
@ARTICLE{Shang2021,
	author = {Shang, Hongkai and Zhang, Huizhi and Ren, Ziyao and Zhao, Hongjiang and Zhang, Zhifen and Tong, Jinyi},
	title = {Characterization of the Potential Role of NTPCR in Epithelial Ovarian Cancer by Integrating Transcriptomic and Metabolomic Analysis},
	year = {2021},
	journal = {Frontiers in Genetics},
	volume = {12},
	doi = {10.3389/fgene.2021.695245},
	url = {https://www.scopus.com/inward/record.uri?eid=2-s2.0-85114874530&doi=10.3389%2ffgene.2021.695245&partnerID=40&md5=a365bb1e8d31565bc33e651b031b8560},
	affiliations = {Department of the Fourth Clinical Medical College, Zhejiang Chinese Medical University, Hangzhou, China; Department of Gynecology, Hangzhou First People’s Hospital, Hangzhou, China; Department of Gynecology, Zhejiang University School of Medicine, Hangzhou, China; Department of Gynecology, Hangzhou Women’s Hospital (Maternity and Child Health Care Hospital), Hangzhou, China},
	abstract = {Background: Epithelial ovarian carcinoma (EOC) is a malignant tumor with high motility in women. Our previous study found that dysregulated nucleoside-triphosphatase cancer-related (NTPCR) was associated with the prognosis of EOC patients, and thus, this present study attempted to explore the potential roles of NTPCR in disease progression. Methods: Expressed level of NTPCR was invest…
	author_keywords = {epithelial ovarian cancer; metabolomics sequencing; NTPCR; nucleoside-triphosphatase cancer-related; transcriptome sequencing},
	keywords = {2',5' oligoadenylate synthetase; 2',5' oligoadenylate synthetase 1; 2',5' oligoadenylate synthetase 2; 2',5' oligoadenylate synthetase 3; ademetionine; bile acid; E1A associated p300 protein; glucuronic acid; hsa microRNA 124-3p; hsa microRNA 140 5p; hsa microRNA 140-5p; hsa microRNA 146a 5p; hsa microRNA 214-3p; hsa microRNA 30a 5p; interferon induced protein with tetratricopeptide r…
	correspondence_address = {J. Tong; Department of the Fourth Clinical Medical College, Zhejiang Chinese Medical University, Hangzhou, China; email: tongjinyi252@zju.edu.cn},
	publisher = {Frontiers Media S.A.},
	issn = {16648021},
	language = {English},
	abbrev_source_title = {Front. Genet.},
	type = {Article},
	publication_stage = {Final},
	source = {Scopus},
	note = {Cited by: 2; All Open Access, Gold Open Access, Green Open Access}
}
@ARTICLE{Liu2022,
	author = {Liu, Chang and Wang, Zicheng and Hui, Qin and Chiang, Yiyun and Chen, Junyu and Brijkumar, Jaysingh and Edwards, Johnathan A. and Ordonez, Claudia E. and Dudgeon, Mathew R. and Sunpath, Henry and Pillay, Selvan and Moodley, Pravi and Kuritzkes, Daniel R. and Moosa, Mohamed Y. S. and Jones, Dean P. and Marconi, Vincent C. and Sun, Yan V.},
	title = {Crosstalk between Host Genome and Metabolome among People with HIV in South Africa},
	year = {2022},
	journal = {Metabolites},
	volume = {12},
	number = {7},
	doi = {10.3390/metabo12070624},
	url = {https://www.scopus.com/inward/record.uri?eid=2-s2.0-85134048090&doi=10.3390%2fmetabo12070624&partnerID=40&md5=d8d70774cf95e93167cb7c85bfb0d757},
	affiliations = {Department of Epidemiology, Rollins School of Public Health, Emory University, Atlanta, 30322, GA, United States; College of Arts and Sciences, Emory University, Atlanta, 30322, GA, United States; Nelson R Mandela School of Medicine, University of KwaZulu-Natal, Durban, 4041, South Africa; Department of Biostatistics and Bioinformatics, Rollins School of Public Health, Emory Unive…
	abstract = {Genome-wide association studies (GWAS) of circulating metabolites have revealed the role of genetic regulation on the human metabolome. Most previous investigations focused on European ancestry, and few studies have been conducted among populations of African descent living in Africa, where the infectious disease burden is high (e.g., human immunodeficiency virus (HIV)). It is importa…
	author_keywords = {African; GWAS; HIV; metabolome},
	keywords = {1 aminocyclopropanecarboxylic acid; 1 methylnicotinamide; 3 methyl 2 oxindole; alpha 1 microglobulin bikunin precursor; arabinitol; BAF chromatin remodeling complex subunit BCL7A; bilirubin; biliverdin; carbamoyl phosphate synthase; carnitine; cinnamaldehyde; creatine; creatinine; CUGBP elav like family member 2; d gulonic acid gama lactone; dynein axonemal heavy chain 2; follistatin …
	correspondence_address = {Y.V. Sun; Department of Epidemiology, Rollins School of Public Health, Emory University, Atlanta, 30322, United States; email: yan.v.sun@emory.edu},
	publisher = {MDPI},
	issn = {22181989},
	language = {English},
	abbrev_source_title = {Metabolites},
	type = {Article},
	publication_stage = {Final},
	source = {Scopus},
	note = {Cited by: 2; All Open Access, Gold Open Access, Green Open Access}
}
@ARTICLE{Lilley2022,
	author = {Lilley, Laura M. and Sanche, Steven and Moore, Shepard C. and Salemi, Michelle R. and Vu, Dung and Iyer, Srinivas and Hengartner, Nicolas W. and Mukundan, Harshini},
	title = {Methods to capture proteomic and metabolomic signatures from cerebrospinal fluid and serum of healthy individuals},
	year = {2022},
	journal = {Scientific Reports},
	volume = {12},
	number = {1},
	doi = {10.1038/s41598-022-16598-1},
	url = {https://www.scopus.com/inward/record.uri?eid=2-s2.0-85135500631&doi=10.1038%2fs41598-022-16598-1&partnerID=40&md5=48657409d4b7911fc50c302217b97258},
	affiliations = {Los Alamos National Laboratory, P.O. Box 1663, Los Alamos, 87545, NM, United States; Genome Center, Proteomics Core Facility, University of California, Davis, 95616, CA, United States},
	abstract = {Discovery of reliable signatures for the empirical diagnosis of neurological diseases—both infectious and non-infectious—remains unrealized. One of the primary challenges encountered in such studies is the lack of a comprehensive database representative of a signature background that exists in healthy individuals, and against which an aberrant event can be assessed. For neurological i…
	keywords = {Cerebrospinal Fluid; Cohort Studies; Female; Humans; Male; Metabolomics; Nervous System Diseases; Neurons; Proteomics; cerebrospinal fluid; cohort analysis; female; human; male; metabolomics; nerve cell; neurologic disease; proteomics},
	correspondence_address = {H. Mukundan; Los Alamos National Laboratory, Los Alamos, P.O. Box 1663, 87545, United States; email: harshini@lanl.gov},
	publisher = {Nature Research},
	issn = {20452322},
	pmid = {35922450},
	language = {English},
	abbrev_source_title = {Sci. Rep.},
	type = {Article},
	publication_stage = {Final},
	source = {Scopus},
	note = {Cited by: 2; All Open Access, Gold Open Access, Green Open Access}
}
@ARTICLE{Frankevich202258,
	author = {Frankevich, Vladimir E. and Novoselova, A.V. and Starodubtseva, N.L. and Patysheva, M.R. and Larionova, I.V. and Rakina, M.A. and Bragina, O.D. and Kzhyshkowska, J.G.},
	title = {METHODOLOGY OF DETERMINING THE METABOLOMIC PROFILE OF TUMOR-ASSOCIATED MACROPHAGES AND MONOCYTES IN ONCOLOGICAL DISEASES; [МЕТОДИКА ОПРЕДЕЛЕНИЯ МЕТАБОЛОМНОГО ПРОФИЛЯ ОПУХОЛЕАССОЦИИРОВАННЫХ МАКРОФАГОВ И МОНОЦИТОВ ПРИ ОНКОЛОГИЧЕСКИХ ЗАБОЛЕВАНИЯХ]},
	year = {2022},
	journal = {Bulletin of Russian State Medical University},
	volume = {5},
	pages = {58 – 64},
	doi = {10.24075/brsmu.2022.049},
	url = {https://www.scopus.com/inward/record.uri?eid=2-s2.0-85143441576&doi=10.24075%2fbrsmu.2022.049&partnerID=40&md5=955b0a8a555e5f4c457cdbbab9dea0f6},
	affiliations = {Kulakov National Medical Research Center for Obstetrics, Gynecology and Perinatology, Moscow, Russian Federation; Laboratory of Translational Cellular and Molecular Biomedicine, National Research Tomsk State University, Tomsk, Russian Federation; Laboratory of Genetic Technologies, Siberian State Medical University, Tomsk, Russian Federation; Cancer Research Institute, Tomsk Natio…
	abstract = {Breast cancer is the leading cause of cancer-related death among women worldwide. Tumor-associated macrophages (TAMs) constitute the primary component of innate immunity in breast cancer tissue. During the development of new approaches for breast cancer treatment aimed at editing the epigenome of TAM, precise methods for the analysis of macrophage metabolome are required to examine th…
	author_keywords = {lipidomics; mass spectrometry; metabolomics; tumor-associated macrophages},
	keywords = {2 propanol; acetonitrile; amino acid; ammonium acetate; lipid; water; adult; amino acid composition; aqueous solution; Article; breast cancer; cancer patient; controlled study; extraction; human; human cell; human experiment; hydrophilic interaction chromatography; immunocompetent cell; innate immunity; lipid composition; liquid chromatography-mass spectrometry; metabolome; metabolomi…
	correspondence_address = {V.E. Frankevich; Moscow, Akademika Oparina, 4, 117997, Russian Federation; email: vfrankevich@gmail.com},
	publisher = {Pirogov Russian National Research Medical University},
	issn = {25001094},
	language = {English},
	abbrev_source_title = {Bull. Russ. State Med. Univ.},
	type = {Article},
	publication_stage = {Final},
	source = {Scopus},
	note = {Cited by: 2; All Open Access, Gold Open Access, Green Open Access}
}
@ARTICLE{Wu2022e562,
	author = {Wu, Qijia and Kong, Dongsheng and Peng, Wenyu and Zong, Rui and Yu, Xinguang and Feng, Shiyu},
	title = {Deciphering the Biochemical Similarities and Differences Among Human Neuroglial Cells and Glioma Cells Using Fourier Transform Infrared Spectroscopy},
	year = {2022},
	journal = {World Neurosurgery},
	volume = {168},
	pages = {e562 – e569},
	doi = {10.1016/j.wneu.2022.10.035},
	url = {https://www.scopus.com/inward/record.uri?eid=2-s2.0-85141748767&doi=10.1016%2fj.wneu.2022.10.035&partnerID=40&md5=7a6c862d868e16d727a265d734750759},
	affiliations = {Department of Neurosurgery, Affiliated Hospital of Hebei University, Baoding, China; Department of Neurosurgery, Chinese PLA General Hospital, Beijing, China; Key Laboratory of Biomedical Information Engineering of Ministry of Education, School of Life Science, Xi'an Jiaotong University, Xi'an, China},
	abstract = {Background: The use of Fourier transform infrared spectroscopy to identify the peritumoral tissue of gliomas proves the potential of this technique to distinguish normal brain tissues from glioma tissues. However, due to the heterogeneity of gliomas, it is difficult to characterize the representative spectra of normal brain tissues and glioma tissues. The linear spectra of major cellu…
	author_keywords = {Astrocyte; Fourier transform infrared spectroscopy; Glioma; Microglia},
	keywords = {Astrocytes; Brain Neoplasms; Glioma; Humans; Lipids; Spectroscopy, Fourier Transform Infrared; amide; lipid; lipid; Article; astrocyte; biochemical analysis; cell metabolism; controlled study; Fourier transform infrared spectroscopy; genomics; glia cell; glioma cell; hierarchical clustering; human; human cell; lipidomics; microglia; principal component analysis; proteomics; brain tumo…
	correspondence_address = {S. Feng; Department of Neurosurgery, Affiliated Hospital of Hebei University, Baoding, China; email: fsy72123@163.com},
	publisher = {Elsevier Inc.},
	issn = {18788750},
	pmid = {36244665},
	language = {English},
	abbrev_source_title = {World Neurosurg.},
	type = {Article},
	publication_stage = {Final},
	source = {Scopus},
	note = {Cited by: 2}
}
@ARTICLE{Ren20222080,
	author = {Ren, Yan and Zhao, Jing and Xu, Manman and Wang, Yang and Bai, Li and Jiang, Yingying and Liu, Shuang and Chen, Yu and Duan, Zhongping and Zheng, Sujun},
	title = {Association between serum sphingolipids and necroinflammation of liver tissue pathology in chronic hepatitis B},
	year = {2022},
	journal = {International Journal of Medical Sciences},
	volume = {19},
	number = {14},
	pages = {2080 – 2086},
	doi = {10.7150/ijms.75820},
	url = {https://www.scopus.com/inward/record.uri?eid=2-s2.0-85142250959&doi=10.7150%2fijms.75820&partnerID=40&md5=61cdb2b23fdad31742a1d22c9fbe1580},
	affiliations = {Liver Disease Center, Beijing YouAn Hospital, Capital Medical University, Beijing, 100069, China; Beijing Municipal Key Laboratory of Liver Failure and Artificial Liver Treatment & Research, Beijing YouAn Hospital, Capital Medical University, Beijing, 100069, China},
	abstract = {Background & Aims: Accurately identifying liver necroinflammation was essential for the timely implementation of antiviral therapy in chronic hepatitis B(CHB) patients. The sphingolipids were involved in various chronic inflammatory processes. This study aimed to evaluate the association between serum sphingolipids and liver necroinflammation in CHB patients. Methods: The study prospe…
	author_keywords = {Ceramide; chronic hepatitis B; liver necroinflammation; sphingolipid},
	keywords = {Hepatitis B, Chronic; Humans; Social Group; Sphingolipids; alanine aminotransferase; alkaline phosphatase; bilirubin; bilirubin glucuronide; ceramide; sphingolipid; sphingomyelin; sphingolipid; adult; Article; chronic hepatitis B; controlled study; diagnostic test accuracy study; electrospray; female; follow up; histology; human; lipidomics; liquid chromatography-mass spectrometry; li…
	correspondence_address = {S. Zheng; Liver Disease Center, Beijing YouAn Hospital, Capital Medical University, Beijing, No.8 Xitou Tiao Road, Youwai Street, 100069, China; email: zhengsujun@ccmu.edu.cn},
	publisher = {Ivyspring International Publisher},
	issn = {14491907},
	pmid = {36483591},
	language = {English},
	abbrev_source_title = {Int. J. Med. Sci.},
	type = {Article},
	publication_stage = {Final},
	source = {Scopus},
	note = {Cited by: 2; All Open Access, Gold Open Access, Green Open Access}
}
@ARTICLE{Alam2021,
	author = {Alam, Md Ashad and Qiu, Chuan and Shen, Hui and Wang, Yu-Ping and Deng, Hong-Wen},
	title = {A generalized kernel machine approach to identify higher-order composite effects in multi-view datasets, with application to adolescent brain development and osteoporosis},
	year = {2021},
	journal = {Journal of Biomedical Informatics},
	volume = {120},
	doi = {10.1016/j.jbi.2021.103854},
	url = {https://www.scopus.com/inward/record.uri?eid=2-s2.0-85110205594&doi=10.1016%2fj.jbi.2021.103854&partnerID=40&md5=743e813a3a9a07a71200f94a372cf5ea},
	affiliations = {Tulane Center for Biomedical Informatics and Genomics, Tulane University, New Orleans, 70112, LA, United States; Division of Biomedical Informatics and Genomics, Deming Department of Medicine, Tulane University, New Orleans, 70112, LA, United States; Department of Biomedical Engineering, Tulane University, New Orleans, 70118, LA, United States},
	abstract = {In recent years, a comprehensive study of complex disease with multi-view datasets (e.g., multi-omics and imaging scans) has been a focus and forefront in biomedical research. State-of-the-art biomedical technologies are enabling us to collect multi-view biomedical datasets for the study of complex diseases. While all the views of data tend to explore complementary information of dise…
	author_keywords = {Biomedical multi-view data analysis; Generalized semi-parametric; Higher-order composite effects; Kernel machine},
	keywords = {Adolescent; Algorithms; Brain; Humans; Linear Models; Osteoporosis; Software; Computer applications; endocrine disruptor; lipidome; transcriptome; Biomedical research; Biomedical technologies; Brain development; Comprehensive model; Generalized kernels; Predictor variables; Region of interest; Reproducible research; accuracy; adolescent; adult; allele; Article; brain development; cogn…
	correspondence_address = {M.A. Alam; Tulane Center for Biomedical Informatics and Genomics, Tulane University, New Orleans, 70112, United States; email: malam@tulane.edu},
	publisher = {Academic Press Inc.},
	issn = {15320464},
	coden = {JBIOB},
	pmid = {34237438},
	language = {English},
	abbrev_source_title = {J. Biomed. Informatics},
	type = {Article},
	publication_stage = {Final},
	source = {Scopus},
	note = {Cited by: 2}
}
@ARTICLE{Eniu2022,
	author = {Eniu, Dan Tudor and Chiorean, Angelica Rita and Socaciu, Andreea Iulia and Staicu, Adelina and Rachieriu, Claudiu and Goidescu, Iulian and Buiga, Rareş and Eniu, Daniela and Socaciu, Carmen and Chira, Romeo},
	title = {Blood and urine biomarkers in invasive ductal breast cancer: Mass spectrometry applied to identify metabolic alterations},
	year = {2022},
	journal = {Journal of Molecular Structure},
	volume = {1247},
	doi = {10.1016/j.molstruc.2021.131369},
	url = {https://www.scopus.com/inward/record.uri?eid=2-s2.0-85113958857&doi=10.1016%2fj.molstruc.2021.131369&partnerID=40&md5=a2a998b8379d84b7a5eeb2fc58a95996},
	affiliations = {University of Medicine and Pharmacy “Iuliu Haţieganu”, str.Victor Babes 8400000 Cluj-Napoca, Romania; Pathology Department, Oncology Institute Prof. Dr. I. Chiricuta, str.Republicii 34-36400015 Cluj-Napoca, Romania; University of Agricultural Sciences and Veterinary Medicine, str. Manastur 3-5400372 Cluj-Napoca, Romania; BIODIATECH- Research Center for Applied Biotechnology in Dia…
	abstract = {Specific classes of biomolecules may act as putative biomarkers in altered metabolic pathways related to breast cancer diagnosis, classification, and prognosis. This study aim an integrated metabolomic profiling of blood serum and urine from invasive ductal ER+ breast cancer cases (stage 2 and 3) and matched controls, using high performance liquid chromatography coupled with mass spec…
	author_keywords = {Biomarkers; Breast cancer; High performance liquid chromatography; Mass spectrometry; Metabolomics; Molecular identification},
	keywords = {Amino acids; Biomarkers; Blood; Computer aided diagnosis; Diseases; Fatty acids; High performance liquid chromatography; Mass spectrometry; Metabolism; Metabolites; Molecules; Blood serum; Breast Cancer; Breast cancer classifications; Breast cancer diagnosis; Breast cancer prognosis; High-performance liquid chromatography; Metabolic pathways; Metabolomics; Molecular identification; Sp…
	correspondence_address = {C. Socaciu; University of Agricultural Sciences and Veterinary Medicine, str. Manastur 3-5400372 Cluj-Napoca, Romania; email: carmen.socaciu@usamvcluj.ro},
	publisher = {Elsevier B.V.},
	issn = {00222860},
	coden = {JMOSB},
	language = {English},
	abbrev_source_title = {J. Mol. Struct.},
	type = {Article},
	publication_stage = {Final},
	source = {Scopus},
	note = {Cited by: 2}
}
@ARTICLE{Sert20222657,
	author = {Sert, Zekiye Soykan and Yılmaz, Setenay Arzu and Seçilmiş, Özlem and Abuşoğlu, Sedat and Ünlü, Ali and Çelik, Çetin},
	title = {Effect of calcium and vitamin D supplementation on the clinical, hormonal, and metabolic profile in non-obese women with polycystic ovary syndrome},
	year = {2022},
	journal = {Irish Journal of Medical Science},
	volume = {191},
	number = {6},
	pages = {2657 – 2662},
	doi = {10.1007/s11845-021-02899-3},
	url = {https://www.scopus.com/inward/record.uri?eid=2-s2.0-85123925267&doi=10.1007%2fs11845-021-02899-3&partnerID=40&md5=c716ef1cbd0637ce591f3ca1e6079cb6},
	affiliations = {Department of Obstetrics and Gynecology, Aksaray University Education and Research Hospital, Aksaray, Turkey; Department of Obstetrics and Gynecology, Faculty of Medicine, Selçuk University, Konya, Turkey; Department of Biochemistry, Faculty of Medicine, Selçuk University, Konya, Turkey},
	abstract = {Background: In this study, we investigated the effect of calcium and vitamin D (Ca/Vit D) supplementation on the clinical, hormonal, and metabolic profile of patients with low vitamin D levels. In addition, we investigated the effect of Ca/Vit D supplementation on asymmetric dimethylarginine (ADMA) level in patients with polycystic ovary syndrome (PCOS). Methods: In total, 75 patients…
	author_keywords = {Asymmetric dimethylarginine; Calcium; Polycystic ovary syndrome; Vitamin D supplementation},
	keywords = {Calcium; Cholecalciferol; Dietary Supplements; Female; Humans; Metabolome; Polycystic Ovary Syndrome; Vitamin D; Vitamin D Deficiency; androgen; arginine; calcium; calcium carbonate; colecalciferol; estradiol; follitropin; glucose; high density lipoprotein; hydroxyprogesterone; insulin; low density lipoprotein; luteinizing hormone; n(g),n(g) dimethylarginine; parathyroid hormone; phos…
	correspondence_address = {Z.S. Sert; Department of Obstetrics and Gynecology, Aksaray University Education and Research Hospital, Aksaray, Turkey; email: zekiyesoykan@hotmail.com},
	publisher = {Springer Science and Business Media Deutschland GmbH},
	issn = {00211265},
	coden = {IJMSA},
	pmid = {35088227},
	language = {English},
	abbrev_source_title = {Ir. J. Med. Sci.},
	type = {Article},
	publication_stage = {Final},
	source = {Scopus},
	note = {Cited by: 2}
}
@ARTICLE{Dawiskiba2021,
	author = {Dawiskiba, Tomasz and Wojtowicz, Wojciech and Qasem, Badr and Łukaszewski, Marceli and Mielko, Karolina Anna and Dawiskiba, Agnieszka and Banasik, Mirosław and Skóra, Jan Paweł and Janczak, Dariusz and Młynarz, Piotr},
	title = {Brain-dead and coma patients exhibit different serum metabolic profiles: preliminary investigation of a novel diagnostic approach in neurocritical care},
	year = {2021},
	journal = {Scientific Reports},
	volume = {11},
	number = {1},
	doi = {10.1038/s41598-021-94625-3},
	url = {https://www.scopus.com/inward/record.uri?eid=2-s2.0-85111700676&doi=10.1038%2fs41598-021-94625-3&partnerID=40&md5=8df0b64bdd1b7b3b864f0079156200ac},
	affiliations = {Department of Vascular, General and Transplantation Surgery, Wroclaw Medical University, Ul. Borowska 213, Wroclaw, 50-556, Poland; Department of Biochemistry, Molecular Biology and Biotechnology, Faculty of Chemistry, Wroclaw University of Science and Technology, Norwida 4/6, Wroclaw, 50-373, Poland; Department of Anesthesiology and Intensive Therapy, Wroclaw Medical University, …
	abstract = {There is a clear difference between severe brain damage and brain death. However, in clinical practice, the differentiation of these states can be challenging. Currently, there are no laboratory tools that facilitate brain death diagnosis. The aim of our study was to evaluate the utility of serum metabolomic analysis in differentiating coma patients (CP) from individuals with brain de…
	keywords = {Adult; Aged; Brain Death; Coma; Female; Humans; Magnetic Resonance Imaging; Male; Metabolome; Metabolomics; Middle Aged; Multivariate Analysis; Young Adult; adult; aged; blood; brain death; coma; female; human; male; metabolome; metabolomics; middle aged; multivariate analysis; nuclear magnetic resonance imaging; physiology; procedures; young adult},
	correspondence_address = {T. Dawiskiba; Department of Vascular, General and Transplantation Surgery, Wroclaw Medical University, Wroclaw, Ul. Borowska 213, 50-556, Poland; email: tomasz.dawiskiba@umed.wroc.pl; P. Młynarz; Department of Biochemistry, Molecular Biology and Biotechnology, Faculty of Chemistry, Wroclaw University of Science and Technology, Wroclaw, Norwida 4/6, 50-373, Poland; email:…
	publisher = {Nature Research},
	issn = {20452322},
	pmid = {34330941},
	language = {English},
	abbrev_source_title = {Sci. Rep.},
	type = {Article},
	publication_stage = {Final},
	source = {Scopus},
	note = {Cited by: 2; All Open Access, Gold Open Access, Green Open Access}
}
@ARTICLE{Neu2022e062592,
	author = {Neu, Charles and Skitek, Kornel and Kissler, Hermann and Baumbach, Philipp and Settmacher, Utz and Esper Treml, Ricardo and Coldewey, Sina M.},
	title = {Body composition, mitochondrial oxygen metabolism and metabolome of patients with obesity before and after bariatric surgery (COMMITMENT): protocol for a monocentric prospective cohort study},
	year = {2022},
	journal = {BMJ open},
	volume = {12},
	number = {6},
	pages = {e062592},
	doi = {10.1136/bmjopen-2022-062592},
	url = {https://www.scopus.com/inward/record.uri?eid=2-s2.0-85135430176&doi=10.1136%2fbmjopen-2022-062592&partnerID=40&md5=98394438af6b8c310d5320101017079a},
	affiliations = {Department of Anaesthesiology and Intensive Care Medicine, Jena University Hospital, Jena, Germany; Septomics Research Centre, Jena University Hospital, Jena, Germany; Department of General, Visceral and Vascular Surgery, Jena University Hospital, Jena, Germany; Centre for Sepsis Control and Care, Jena University Hospital, Jena, Germany},
	abstract = {INTRODUCTION: Obesity, defined as a body mass index ≥30 kg/m2, is one of the most prevalent health conditions worldwide. It is part of the metabolic syndrome, which encompasses arterial hypertension, dyslipoproteinaemia and diabetes. Obesity is viewed as a systemic disease with pathophysiological mechanisms on the molecular level. Dysfunction of the mitochondrion and systemic low-grad…
	author_keywords = {adult surgery; lipid disorders; nutrition & dietetics},
	keywords = {Bariatric Surgery; Body Composition; Cohort Studies; Gastric Bypass; Humans; Laparoscopy; Metabolome; Mitochondria; Obesity; Obesity, Morbid; Oxygen; Prospective Studies; Treatment Outcome; oxygen; bariatric surgery; body composition; cohort analysis; gastric bypass surgery; human; laparoscopy; metabolome; mitochondrion; morbid obesity; obesity; procedures; prospective study; treatmen…
	publisher = {NLM (Medline)},
	issn = {20446055},
	pmid = {35925679},
	language = {English},
	abbrev_source_title = {BMJ Open},
	type = {Article},
	publication_stage = {Final},
	source = {Scopus},
	note = {Cited by: 2; All Open Access, Gold Open Access, Green Open Access}
}
@ARTICLE{Prentice20221061,
	author = {Prentice, Ross L. and Pettinger, Mary and Neuhouser, Marian L. and Raftery, Daniel and Zheng, Cheng and Gowda, G.A. Nagana and Huang, Ying and Tinker, Lesley F. and Howard, Barbara V. and Manson, Joann E. and Wallace, Robert and Mossavar-Rahmani, Yasmin and Johnson, Karen C. and Lampe, Johanna W.},
	title = {Four-Day Food Record Macronutrient Intake, with and Without Biomarker Calibration, and Chronic Disease Risk in Postmenopausal Women},
	year = {2022},
	journal = {American Journal of Epidemiology},
	volume = {191},
	number = {6},
	pages = {1061 – 1070},
	doi = {10.1093/aje/kwac017},
	url = {https://www.scopus.com/inward/record.uri?eid=2-s2.0-85131701920&doi=10.1093%2faje%2fkwac017&partnerID=40&md5=f6181329ae3d32b221cf7e1d34b15598},
	affiliations = {Division of Public Health Sciences, Fred Hutchinson Cancer Research Center, Seattle, WA, United States; Department of Biostatistics, School of Public Health, University of Washington, Seattle, WA, United States; Department of Epidemiology, School of Public Health, University of Washington, Seattle, WA, United States; Department of Anesthesiology and Pain Medicine, School of Medici…
	abstract = {We recently evaluated associations of biomarker-calibrated protein intake, protein density, carbohydrate intake, and carbohydrate density with the incidence of cardiovascular disease, cancer, and diabetes among postmenopausal women in the Women's Health Initiative (1993-present, 40 US clinical centers). The biomarkers relied on serum and urine metabolomics profiles, and biomarker cali…
	author_keywords = {biomarkers; cancer; coronary heart disease; diet; food records; macronutrients; measurement error; metabolomics},
	keywords = {Biomarkers; Calibration; Carbohydrates; Chronic Disease; Diet Records; Eating; Energy Intake; Female; Humans; Nutrients; Postmenopause; Surveys and Questionnaires; biological marker; carbohydrate; adult; Article; blood sampling; body mass; breast cancer; caloric intake; cancer risk; carbohydrate intake; cardiovascular disease; chronic disease; clinical evaluation; cohort analysis; col…
	correspondence_address = {R.L. Prentice; Division of Public Health Sciences, Fred Hutchinson Cancer Research Center, Seattle, 1100 Fairview Avenue North, P.O. Box 19024, 98109-1024, United States; email: rprentic@whi.org},
	publisher = {Oxford University Press},
	issn = {00029262},
	coden = {AJEPA},
	pmid = {35094071},
	language = {English},
	abbrev_source_title = {Am. J. Epidemiol.},
	type = {Article},
	publication_stage = {Final},
	source = {Scopus},
	note = {Cited by: 2; All Open Access, Green Open Access}
}
@ARTICLE{Alavinejad2022,
	author = {Alavinejad, Pezhman and Hajiani, Eskandar and Parsi, Abazar and Satari, Azam and Rezaei, Mohammad Javad and Nayebi, Morteza and Hormati, Ahmad and Eslami, Omid and Ahmed, Mohammed Hussien and Tran, Quang Trung and Arshadzadeh, Masoud and Baghaei, Siamak and Mohammadi, Samira and Hashemi, Seyed Jalal and Sedaghat, Alireza},
	title = {Effect of Helicobacter pylori eradication on metabolic profile: an international, multicenter, case-control study},
	year = {2022},
	journal = {BMC Gastroenterology},
	volume = {22},
	number = {1},
	doi = {10.1186/s12876-022-02604-3},
	url = {https://www.scopus.com/inward/record.uri?eid=2-s2.0-85143560778&doi=10.1186%2fs12876-022-02604-3&partnerID=40&md5=cc48a5c32cbf3668e75357bbede074bf},
	affiliations = {Alimentary Tract Research Center, Imam Khomeini Hospital Clinical Research Development Unit, The School of Medicine, Ahvaz Jundishapur University of Medical Sciences, Ahvaz, Iran; Shahid Rajaie Cardiovascular, Medical & Research Center, Iran University of Medical Sciences, Tehran, Iran; Gastrointestinal and Liver Diseases Research Center, Firouzgar Hospital, Iran University of Med…
	abstract = {Background: As a gram-negative and microaerophilic bacterium, Helicobacter pylori (HP) is the main cause of chronic gastritis. Therefore, considering the high prevalence of HP infection worldwide, as well as the increasing prevalence of metabolic disorders, the present study aimed to investigate the relationship between HP infection eradication and metabolic profile. Methods: This pro…
	author_keywords = {Eradication; Helicobacter pylori; Metabolic profile},
	keywords = {Adult; Case-Control Studies; Egypt; Helicobacter pylori; Humans; Male; Metabolic Diseases; Metabolome; alanine aminotransferase; amoxicillin; aspartate aminotransferase; bismuth citrate; cholesterol; clarithromycin; high density lipoprotein cholesterol; levofloxacin; low density lipoprotein cholesterol; metronidazole; omeprazole; tetracycline; triacylglycerol; very low density lipopro…
	correspondence_address = {P. Alavinejad; Alimentary Tract Research Center, Imam Khomeini Hospital Clinical Research Development Unit, The School of Medicine, Ahvaz Jundishapur University of Medical Sciences, Ahvaz, Iran; email: pezhmanalavinejad@gmail.com},
	publisher = {BioMed Central Ltd},
	issn = {1471230X},
	coden = {BGMAB},
	pmid = {36482315},
	language = {English},
	abbrev_source_title = {BMC Gastroenterol.},
	type = {Article},
	publication_stage = {Final},
	source = {Scopus},
	note = {Cited by: 2; All Open Access, Gold Open Access, Green Open Access}
}
@ARTICLE{Luque-Córdoba2022,
	author = {Luque-Córdoba, D. and Calderón-Santiago, M. and Priego-Capote, F.},
	title = {Combining data acquisition modes in liquid-chromatography–tandem mass spectrometry for comprehensive determination of acylcarnitines in human serum},
	year = {2022},
	journal = {Metabolomics},
	volume = {18},
	number = {8},
	doi = {10.1007/s11306-022-01916-5},
	url = {https://www.scopus.com/inward/record.uri?eid=2-s2.0-85134509420&doi=10.1007%2fs11306-022-01916-5&partnerID=40&md5=d37ae95c1dc0a67cbd54b9d498aabcf0},
	affiliations = {Department of Analytical Chemistry, University of Córdoba, Annex Marie Curie Building, Campus of Rabanales, Córdoba, Spain; Nanochemistry University Institute (IUNAN), University of Córdoba, Campus of Rabanales, Córdoba, Spain; Maimónides Institute of Biomedical Research (IMIBIC), Reina Sofía University Hospital, University of Córdoba, Córdoba, Spain; Consortium for Biomedical Res…
	abstract = {Acylcarnitines (ACs) are metabolites involved in fatty acid β-oxidation and organic acid metabolism. Metabolic disorders associated to these two processes can be evaluated by determining the complete profile of ACs. In this research, we present an overall strategy for identification, confirmation, and quantitative determination of acylcarnitines in human serum. By this strategy we ide…
	author_keywords = {Acylcarnitines; Data-dependent acquisition; Data-independent acquisition; Multiple reaction monitoring; Serum; SPE–LC–MS/MS},
	keywords = {Carnitine; Chromatography, Liquid; Humans; Metabolomics; Tandem Mass Spectrometry; acylcarnitine; ammonium formate; benzene; butyryl l carnitine d3; carnitine derivative; decanoyl l carnitine d3; formic acid; hexanoyl l carnitine d3; lauroyl l carnitine d9; levacecarnine; methanol; miristoyl l carnitine d9; palmitoyl l carnitine d3; palmitoylcarnitine; propionylcarnitine; unclassified…
	correspondence_address = {F. Priego-Capote; Department of Analytical Chemistry, University of Córdoba, Córdoba, Annex Marie Curie Building, Campus of Rabanales, Spain; email: feliciano.priego@uco.es},
	publisher = {Springer},
	issn = {15733882},
	pmid = {35859020},
	language = {English},
	abbrev_source_title = {Metabolomics},
	type = {Article},
	publication_stage = {Final},
	source = {Scopus},
	note = {Cited by: 2; All Open Access, Green Open Access, Hybrid Gold Open Access}
}
@ARTICLE{Yang20212419,
	author = {Yang, Diane and Patel, Sanjeet and Szlachcic, Wojciech J. and Chmielowiec, Jolanta and Scaduto, Diane and Putluri, Nagireddy and Sreekumar, Arun and Suliburk, James and Metzker, Michael and Balasubramanyam, Ashok and Borowiak, Malgorzata},
	title = {Pancreatic Differentiation of Stem Cells Reveals Pathogenesis of a Syndrome of Ketosis-Prone Diabetes},
	year = {2021},
	journal = {Diabetes},
	volume = {70},
	number = {10},
	pages = {2419 – 2429},
	doi = {10.2337/DB20-1293},
	url = {https://www.scopus.com/inward/record.uri?eid=2-s2.0-85117878429&doi=10.2337%2fDB20-1293&partnerID=40&md5=2ebd263783393e2555214ede4ce0531d},
	affiliations = {Center for Cell and Gene Therapy, Baylor College of Medicine, Texas Children’s Hospital, Houston Methodist Hospital, Houston, TX, United States; Department of Molecular and Cellular Biology, Baylor College of Medicine, Houston, TX, United States; McNair Medical Institute, Baylor College of Medicine, Houston, TX, United States; Division of Cardiothoracic Surgery, Department of Surg…
	abstract = {Genetic analysis of an adult patient with an unusual course of ketosis-prone diabetes (KPD) and lacking islet autoantibodies demonstrated a nucleotide variant in the 50-untranslated region (UTR) of PDX1, ab-cell development gene. When differentiated to the pancreatic lineage, his induced pluripotent stem cells stalled at the definitive endoderm (DE) stage. Metabolomics analysis of the…
	keywords = {Adult; Cell Differentiation; Cells, Cultured; Diabetes Mellitus, Type 1; DNA Mutational Analysis; Gene Expression Regulation; Homeodomain Proteins; Humans; Induced Pluripotent Stem Cells; Insulin-Secreting Cells; Male; Pancreas; Syndrome; Trans-Activators; 2 (4 hydroxyphenyl) 4 morpholinopyrido[3',2':4,5]furo[3,2 d]pyrimidine; atorvastatin; canagliflozin; doxycycline; genomic DNA; gui…
	correspondence_address = {A. Balasubramanyam; Division of Diabetes, Endocrinology and Metabolism, Baylor College of Medicine, Houston, United States; email: ashokb@bcm.edu; M. Borowiak; Center for Cell and Gene Therapy, Baylor College of Medicine, Texas Children’s Hospital, Houston Methodist Hospital, Houston, United States; email: malbor3@amu.edu.pl},
	publisher = {American Diabetes Association Inc.},
	issn = {00121797},
	coden = {DIAEA},
	pmid = {34344789},
	language = {English},
	abbrev_source_title = {Diabetes},
	type = {Article},
	publication_stage = {Final},
	source = {Scopus},
	note = {Cited by: 2; All Open Access, Bronze Open Access, Green Open Access}
}
@ARTICLE{Shen2022,
	author = {Shen, Qixia and Teng, Lisha and Wang, Yucheng and Guo, Luying and Xu, Feng and Huang, Hongfeng and Xie, Wenqing and Zhou, Qin and Chen, Ying and Wang, Junwen and Mao, Youying and Chen, Jianghua and Jiang, Hong},
	title = {Integrated genomic, transcriptomic and metabolomic analysis reveals MDH2 mutation-induced metabolic disorder in recurrent focal segmental glomerulosclerosis},
	year = {2022},
	journal = {Frontiers in Immunology},
	volume = {13},
	doi = {10.3389/fimmu.2022.962986},
	url = {https://www.scopus.com/inward/record.uri?eid=2-s2.0-85138666158&doi=10.3389%2ffimmu.2022.962986&partnerID=40&md5=058a7e64b6559ad44bef0a16f61dd34a},
	affiliations = {Kidney Disease Center, The First Affiliated Hospital, College of Medicine, Zhejiang University, Hangzhou, China; Key Laboratory of Kidney Disease Prevention and Control Technology, Hangzhou, China; Zhejiang Clinical Research Center of Kidney and Urinary System Disease, Hangzhou, China; Institute of Nephrology, Zhejiang University, Hangzhou, China; The Centre for Heart and Lung Inn…
	abstract = {Focal segmental glomerulosclerosis (FSGS) has an over 30% risk of recurrence after kidney transplantation (Ktx) and is associated with an extremely high risk of graft loss. However, mechanisms remain largely unclear. Thus, this study identifies novel genes related to the recurrence of FSGS (rFSGS). Whole genome-wide sequencing and next-generation RNA sequencing were used to identify t…
	author_keywords = {kidney transplantation; MDH2; next-generation RNA sequencing; recurrent focal segmental glomerulosclerosis; whole genome sequencing},
	keywords = {Actins; Genomics; Glomerulosclerosis, Focal Segmental; Humans; Leukocytes, Mononuclear; Malate Dehydrogenase; Mutation; Recurrence; RNA, Messenger; Transcriptome; F actin; malate dehydrogenase; ofatumumab; podocin; propidium iodide; rituximab; synaptopodin; actin; malate dehydrogenase; MDH2 protein, human; messenger RNA; transcriptome; agar gel electrophoresis; Article; cell culture; …
	correspondence_address = {H. Jiang; Kidney Disease Center, The First Affiliated Hospital, College of Medicine, Zhejiang University, Hangzhou, China; email: jianghong961106@zju.edu.cn},
	publisher = {Frontiers Media S.A.},
	issn = {16643224},
	pmid = {36159820},
	language = {English},
	abbrev_source_title = {Front. Immunol.},
	type = {Article},
	publication_stage = {Final},
	source = {Scopus},
	note = {Cited by: 2; All Open Access, Gold Open Access, Green Open Access}
}
@ARTICLE{Zhu2022,
	author = {Zhu, Dan and Zhu, Yamei and Liu, Lin and He, Xiaoxue and Fu, Shizhong},
	title = {Metabolomic analysis of vascular cognitive impairment due to hepatocellular carcinoma},
	year = {2022},
	journal = {Frontiers in Neurology},
	volume = {13},
	doi = {10.3389/fneur.2022.1109019},
	url = {https://www.scopus.com/inward/record.uri?eid=2-s2.0-85152442264&doi=10.3389%2ffneur.2022.1109019&partnerID=40&md5=49fcb9fd9508f4a47018bf50d1571aeb},
	affiliations = {Xinqiao Hospital, Army Medical University (Third Military Medical University), Chongqing, China; Deptartment of Infectious Diseases, 920th Hospital of Joint Logistics Support Force of Chinese PLA, Wuhua Ward, Yunnan, Kunming, China; Dalian Hunter Information Consulting Co. LTD, Dalian, China},
	abstract = {Introduction: Screening for metabolically relevant differentially expressed genes (DEGs) shared by hepatocellular carcinoma (HCC) and vascular cognitive impairment (VCI) to explore the possible mechanisms of HCC-induced VCI. Methods: Based on metabolomic and gene expression data for HCC and VCI, 14 genes were identified as being associated with changes in HCC metabolites, and 71 genes…
	author_keywords = {biomarkers; hepatocellular carcinoma (HCC); metabolic DEGs; metabolomics; neurovascular disease; prognostic model; vascular cognitive impairment (VCI)},
	keywords = {2 (3 chloroanilino) 4 [2 (3 hydroxypropylamino) 4 pyridyl]pyrimidine; 4 (8 cyclopentyl 7 ethyl 5,6,7,8 tetrahydro 5 methyl 6 oxo 2 pteridinylamino) 3 methoxy n (1 methyl 4 piperidinyl)benzamide; a 44365; a 443654; a 77004; a 770041; antineoplastic agent; bms 509744; cgp 082996; ponatinib; tumor marker; unclassified drug; APOC2 gene; Article; cancer prognosis; CCL2 gene; cognitive defe…
	correspondence_address = {S. Fu; Deptartment of Infectious Diseases, 920th Hospital of Joint Logistics Support Force of Chinese PLA, Kunming, Wuhua Ward, Yunnan, China; email: shioumo9@163.com},
	publisher = {Frontiers Media S.A.},
	issn = {16642295},
	language = {English},
	abbrev_source_title = {Front. Neurol.},
	type = {Article},
	publication_stage = {Final},
	source = {Scopus},
	note = {Cited by: 2; All Open Access, Gold Open Access, Green Open Access}
}
@ARTICLE{Pelosi2022,
	author = {Pelosi, Andrea C. and Fernandes, Anna Maria A.P. and Maciel, Leonardo F. and Silva, Alex A.R. and Mendes, Giulia C. and Bueno, Luísa F. and Silva, Lívia Maria F. and Bredariol, Rafael F. and Santana, Maycon G. and Porcari, Andreia M. and Priolli, Denise G.},
	title = {Liquid chromatography coupled to high-resolution mass spectrometry metabolomics: A useful tool for investigating tumor secretome based on a three-dimensional co-culture model},
	year = {2022},
	journal = {PLoS ONE},
	volume = {17},
	number = {9 September},
	doi = {10.1371/journal.pone.0274623},
	url = {https://www.scopus.com/inward/record.uri?eid=2-s2.0-85138458638&doi=10.1371%2fjournal.pone.0274623&partnerID=40&md5=474f2287218d86f97969e29204448203},
	affiliations = {Health Sciences Postgraduate Program, São Francisco University, Bragança Paulista, São Paulo, Brazil; MS4Life Laboratory of Mass Spectrometry, Health Sciences Postgraduate Program, São Francisco University, Bragança Paulista, São Paulo, Brazil; Multidisciplinary Laboratory, Medical School, Sao Francisco University, Bragança Paulista, São Paulo, Brazil; Multiprofessional Nursing Re…
	abstract = {Three-dimensional (3D) cell culture technologies, which more closely mimic the complex microenvironment of tissue, are being increasingly evaluated as a tool for the preclinical screening of clinically promising new molecules, and studying of tissue metabolism. Studies of metabolites released into the extracellular space (secretome) allow understanding the metabolic dynamics of tissue…
	keywords = {Arachidonic Acid; beta-Alanine; Biomarkers; Chromatography, Liquid; Coculture Techniques; Colonic Neoplasms; Humans; Mass Spectrometry; Metabolomics; Secretome; Tumor Microenvironment; arachidonic acid; beta alanine; docosapentaenoic acid; glyceric acid; arachidonic acid; beta alanine; biological marker; 3T3-L1 cell line; Article; cell interaction; coculture; colon carcinoma; HT-29 ce…
	correspondence_address = {D.G. Priolli; Health Sciences Postgraduate Program, São Francisco University, São Paulo, Bragança Paulista, Brazil; email: depriolli@gmail.com},
	publisher = {Public Library of Science},
	issn = {19326203},
	coden = {POLNC},
	pmid = {36129929},
	language = {English},
	abbrev_source_title = {PLoS ONE},
	type = {Article},
	publication_stage = {Final},
	source = {Scopus},
	note = {Cited by: 2; All Open Access, Gold Open Access, Green Open Access}
}
@ARTICLE{Kośliński2022122,
	author = {Kośliński, Piotr and Rzepiński, Łukasz and Koba, Marcin and Gackowski, Marcin and Maciejek, Zdzisław},
	title = {Amino acids levels as a potential biomarker in myasthenia gravis},
	year = {2022},
	journal = {Folia Neuropathologica},
	volume = {60},
	number = {1},
	pages = {122 – 127},
	doi = {10.5114/FN.2022.114053},
	url = {https://www.scopus.com/inward/record.uri?eid=2-s2.0-85127434538&doi=10.5114%2fFN.2022.114053&partnerID=40&md5=e1d5829bf86131ee15b41ac3a9466a5f},
	affiliations = {Department of Toxicology and Bromatology, Faculty of Pharmacy, Collegium Medicum of Nicolaus Copernicus University, Bydgoszcz, Poland; Department of Neurology, 10th Military Research Hospital and Polyclinic, Bydgoszcz, Poland; Sanitas – Neurology Outpatient Clinic, Bydgoszcz, Poland},
	abstract = {The search for new diagnostic and therapeutic approaches for myasthenia gravis (MG) is highly desirable. Therefore, the aim of the present study is to assess the profile of non-essential amino acids in the serum of MG patients. We evaluated the serum levels of non-essential amino acids in MG patients (n = 10) and control subjects (CS, n = 10) using high-performance liquid chromatograp…
	author_keywords = {amino acid profiling; biomarker; diagnosis; metabolomics; myasthenia gravis},
	keywords = {Amino Acids; Biomarkers; Humans; Myasthenia Gravis; alanine; amino acid; arginine; aspartic acid; biological marker; cysteine; glutamic acid; glycine; proline; serine; tyrosine; amino acid; biological marker; adult; Article; central nervous system disease; clinical article; controlled study; electrophysiology; epigenetics; female; high performance liquid chromatography; human; human t…
	correspondence_address = {M. Gackowski; Department of Toxicology and Bromatology, Faculty of Pharmacy, Collegium Medicum of Nicolaus Copernicus University, Bydgoszcz, Poland; email: marcin.gackowski@cm.umk.pl},
	publisher = {Termedia Publishing House Ltd.},
	issn = {16414640},
	coden = {FONEE},
	pmid = {35359152},
	language = {English},
	abbrev_source_title = {Folia Neuropathol.},
	type = {Article},
	publication_stage = {Final},
	source = {Scopus},
	note = {Cited by: 2; All Open Access, Gold Open Access}
}
@ARTICLE{Fan2022,
	author = {Fan, Yuxuan and Quan, Xianglan and Liu, Shengquan and Yue, Le and Jiang, Jizong and Fan, Zhiqing},
	title = {The Metabolomic Characterization of Different Types of Coronary Atherosclerotic Heart Disease in Male},
	year = {2022},
	journal = {Cardiology Research and Practice},
	volume = {2022},
	doi = {10.1155/2022/6491129},
	url = {https://www.scopus.com/inward/record.uri?eid=2-s2.0-85135113435&doi=10.1155%2f2022%2f6491129&partnerID=40&md5=c031ee89666ab7efac154775c40ad388},
	affiliations = {Department of Internal Medicine and Rehabilitation Science, Tohoku University, Sendai-shi, Japan; Daqing Medical College, Daqing, China; Department of Cardiology, Daqing Oilfield General Hospital, Daqing, China; School of Medicine, Shanghai University, Shanghai, China},
	abstract = {Background. In clinical practice, many patients with coronary atherosclerotic heart disease (CAD) have atypical clinical symptoms. It is difficult to accurately identify stable CAD or unstable CAD early through clinical symptoms and coronary angiography. This study aimed to screen the potential metabolite biomarkers in male patients with stable CAD and unstable CAD. Methods. In this w…
	keywords = {1 oleoyl glycerol 3 phosphate; 1 stearoyl 2 oleoyl glycerol 3 phosphocholine; 25 hydroxycholesterol; alpha tocopherol; arachidonic acid; arginine; bile acid; bilirubin; biliverdin; biological marker; coenzyme A; creatinine; dipeptide; gamma glutamylvaline; glucose; glutathione; glycerophospholipid; glycochenodeoxycholic acid; glycocholic acid; histidine; hypoxanthine; linoleic acid; l…
	correspondence_address = {Z. Fan; Department of Cardiology, Daqing Oilfield General Hospital, Daqing, China; email: zhiqingfan@126.com; J. Jiang; School of Medicine, Shanghai University, Shanghai, China; email: jiangjizong@shu.edu.cn},
	publisher = {Hindawi Limited},
	issn = {20908016},
	language = {English},
	abbrev_source_title = {Cardiol.Res. Pract.},
	type = {Article},
	publication_stage = {Final},
	source = {Scopus},
	note = {Cited by: 2; All Open Access, Gold Open Access, Green Open Access}
}
@ARTICLE{Bupp2022e381,
	author = {Bupp, Caleb P. and English, B. Keith and Rajasekaran, Surender and Prokop, Jeremy W.},
	title = {Introduction to Personalized Medicine in Pediatrics},
	year = {2022},
	journal = {Pediatric Annals},
	volume = {51},
	number = {10},
	pages = {e381 – e386},
	doi = {10.3928/19382359-20220803-03},
	url = {https://www.scopus.com/inward/record.uri?eid=2-s2.0-85139517595&doi=10.3928%2f19382359-20220803-03&partnerID=40&md5=af39aeb1083ec2aad258b83fe4f60709},
	affiliations = {Department of Pediatrics and Human Development, College of Human Medicine, Michigan State University Medical Genetics, Helen DeVos Children’s Hospital, Spectrum Health, United States; Department of Pediatrics and Human Development, College of Human Medicine, Michigan State University, United States; Department of Pediatrics and Human Develop-ment, College of Human Medicine, Michig…
	abstract = {Exciting new developments in biomedical and computational sciences provide an extraordinary and unparalleled opportunity to compile, connect, and analyze multiple types of “big data,” driving the development of personalized medicine. These insights must begin in early life (ie, pregnancy, neonatal, and infancy) and focus on early preven-tion, diagnosis, and intervention—areas of medic…
	keywords = {Autism Spectrum Disorder; Child; Female; Genomics; Humans; Infant, Newborn; Pediatrics; Pharmacogenetics; Precision Medicine; Pregnancy; carbon monoxide; lipidome; transcriptome; Article; carbon monoxide intoxication; child; chromosome analysis; copy number variation; DNA methylation; electroencephalogram; Epstein Barr virus infection; gene control; genetic analysis; genetic screening…
	correspondence_address = {C.P. Bupp; Michigan State University, Grand Rapids, 25 Michigan Street, NE, Suite 2000, 49503, United States; email: Caleb.Bupp@spectrumhealth.org},
	publisher = {Slack Incorporated},
	issn = {00904481},
	coden = {PDANB},
	pmid = {36215089},
	language = {English},
	abbrev_source_title = {Pediatr. Ann.},
	type = {Article},
	publication_stage = {Final},
	source = {Scopus},
	note = {Cited by: 2}
}
@ARTICLE{Fiorentino2021,
	author = {Fiorentino, Giuseppe and Visintainer, Roberto and Domenici, Enrico and Lauria, Mario and Marchetti, Luca},
	title = {MOUSSE: Multi-omics using subject-specific signatures},
	year = {2021},
	journal = {Cancers},
	volume = {13},
	number = {14},
	doi = {10.3390/cancers13143423},
	url = {https://www.scopus.com/inward/record.uri?eid=2-s2.0-85109162561&doi=10.3390%2fcancers13143423&partnerID=40&md5=c676445b922b8301d0aee7f20a18662d},
	affiliations = {Fondazione The Microsoft Research, University of Trento, Centre for Computational and Systems Biology (COSBI), Rovereto, 38068, Italy; Department of Cellular, Computational, and Integrative Biology (CiBio), University of Trento, Povo, 38123, Italy; Department of Mathematics, University of Trento, Povo, 38123, Italy},
	abstract = {High-throughput technologies make it possible to produce a large amount of data representing different biological layers, examples of which are genomics, proteomics, metabolomics and transcriptomics. Omics data have been individually investigated to understand the molecular bases of various diseases, but this may not be sufficient to fully capture the molecular mechanisms and the mult…
	author_keywords = {Biomarker identification; Cancer; Multi-omics data integration; Precision medicine; Unsupervised clustering},
	keywords = {Article; benchmarking; cancer growth; cancer survival; clustering algorithm; controlled study; data integration; human; malignant neoplasm; multiomics; overall survival; personalized medicine; unsupervised machine learning; validation study},
	correspondence_address = {L. Marchetti; Fondazione The Microsoft Research, University of Trento, Centre for Computational and Systems Biology (COSBI), Rovereto, 38068, Italy; email: marchetti@cosbi.eu},
	publisher = {MDPI AG},
	issn = {20726694},
	language = {English},
	abbrev_source_title = {Cancers},
	type = {Article},
	publication_stage = {Final},
	source = {Scopus},
	note = {Cited by: 2; All Open Access, Gold Open Access, Green Open Access}
}
@ARTICLE{Ward2021,
	author = {Ward, Kristen M. and Burghardt, Kyle and Kraal, A. Zarina and Jaeger, Andrew and Yeomans, Larisa and McHugh, Cora and Karnovsky, Alla and Stringer, Kathleen A. and Ellingrod, Vicki L.},
	title = {Genetic and Metabolite Variability in One-Carbon Metabolism Applied to an Insulin Resistance Model in Patients With Schizophrenia Receiving Atypical Antipsychotics},
	year = {2021},
	journal = {Frontiers in Psychiatry},
	volume = {12},
	doi = {10.3389/fpsyt.2021.623143},
	url = {https://www.scopus.com/inward/record.uri?eid=2-s2.0-85107423118&doi=10.3389%2ffpsyt.2021.623143&partnerID=40&md5=4e442ec309ed8f283b21c4a5dbfce7b5},
	affiliations = {Department of Clinical Pharmacy, College of Pharmacy, University of Michigan, Ann Arbor, MI, United States; Department of Pharmacy Practice, Eugene Applebaum College of Pharmacy and Health Sciences, Wayne State University, Detroit, MI, United States; Psychology Department, College of Literature, Science, and the Arts, University of Michigan, Ann Arbor, MI, United States; Nuclear M…
	abstract = {Background: Patients with schizophrenia are at high risk of pre-mature mortality due to cardiovascular disease (CVD). Our group has completed studies in pharmacogenomics and metabolomics that have independently identified perturbations in one-carbon metabolism as associated with risk factors for CVD in this patient population. Therefore, this study aimed to use genetic and metabolomic…
	author_keywords = {antipsychotics; cardiovascular disease; folate; insulin resistance; metabolomics; one-carbon metabolism; pharmacogenomics},
	keywords = {atypical antipsychotic agent; betaine; chlorpromazine; clozapine; folic acid; glutamic acid; glycine; olanzapine; serine; threonine; adult; allele; amino acid blood level; Article; blood level; body mass; carbon metabolism; cardiovascular disease; cross-sectional study; disorders of carbohydrate metabolism; female; gene; genetic correlation; genetic variation; genotype; heterozygote; …
	correspondence_address = {K.M. Ward; Department of Clinical Pharmacy, College of Pharmacy, University of Michigan, Ann Arbor, United States; email: kmwiese@umich.edu},
	publisher = {Frontiers Media S.A.},
	issn = {16640640},
	language = {English},
	abbrev_source_title = {Front. Psychiatry},
	type = {Article},
	publication_stage = {Final},
	source = {Scopus},
	note = {Cited by: 2; All Open Access, Gold Open Access, Green Open Access}
}
@ARTICLE{Alsaleh2021,
	author = {Alsaleh, Munirah and Leftley, Zoe and O’Connor, Thomas and Hughes, Thomas and Barbera, Thomas A. and Koomson, Larry K. and Zabron, Abigail and Reeves, Helen and Cramp, Matthew and Ryder, Stephen D. and Greer, Shaun and Prince, Martin and Sithithaworn, Paiboon and Khuntikeo, Narong and Loilome, Watcharin and Yongvanit, Puangrat and Cox, I. Jane and Williams, Roger and Wadsworth, Christop…
	title = {Mapping of population disparities in the cholangiocarcinoma urinary metabolome},
	year = {2021},
	journal = {Scientific Reports},
	volume = {11},
	number = {1},
	doi = {10.1038/s41598-021-00530-0},
	url = {https://www.scopus.com/inward/record.uri?eid=2-s2.0-85118468516&doi=10.1038%2fs41598-021-00530-0&partnerID=40&md5=139caacedfda905c90f2fc1a57b14d66},
	affiliations = {Department of Metabolism, Digestion and Reproduction, Imperial College London, London, W2 INY, United Kingdom; Northern Institute for Cancer Research, Paul O’Gorman Building, Medical School, University of Newcastle, Framlington Place, Newcastle upon Tyne, NE2 4HH, United Kingdom; Liver Unit, Derriford Hospital, Derriford Road, Crownhill, Plymouth, PL6 8DH, Devon, United Kingdom; N…
	abstract = {Phenotypic diversity in urinary metabolomes of different geographical populations has been recognized recently. In this study, urinary metabolic signatures from Western (United Kingdom) and South-East Asian (Thai) cholangiocarcinoma patients were characterized to understand spectral variability due to host carcinogenic processes and/or exogenous differences (nutritional, environmental…
	keywords = {Adult; Aged; Aged, 80 and over; Biological Variation, Population; Biomarkers; Cholangiocarcinoma; Chromatography, Liquid; Female; Humans; Male; Mass Spectrometry; Metabolome; Metabolomics; Middle Aged; Population Surveillance; Thailand; United Kingdom; biological marker; adult; aged; bile duct carcinoma; biological variation; female; health survey; human; liquid chromatography; male; …
	correspondence_address = {S.D. Taylor-Robinson; Department of Metabolism, Digestion and Reproduction, Imperial College London, London, W2 INY, United Kingdom; email: s.taylor-robinson@imperial.ac.uk},
	publisher = {Nature Research},
	issn = {20452322},
	pmid = {34711878},
	language = {English},
	abbrev_source_title = {Sci. Rep.},
	type = {Article},
	publication_stage = {Final},
	source = {Scopus},
	note = {Cited by: 2; All Open Access, Gold Open Access, Green Open Access}
}
@ARTICLE{Jamshidi2022620,
	author = {Jamshidi, Pouya and Levi, Jonathan and Suarez, Maria Jose and Rivera, Roxana and Mahoney, Nicholas and Eberhart, Charles G. and Rosenberg, Avi and Rodriguez, Fausto J.},
	title = {Clinicopathologic and Proteomic Analysis of Amyloidomas Involving the Ocular Surface and Adnexa},
	year = {2022},
	journal = {American Journal of Clinical Pathology},
	volume = {157},
	number = {4},
	pages = {620 – 627},
	doi = {10.1093/ajcp/aqab161},
	url = {https://www.scopus.com/inward/record.uri?eid=2-s2.0-85128161065&doi=10.1093%2fajcp%2faqab161&partnerID=40&md5=960889f80356e3d805b6015f1762ca78},
	affiliations = {Department of Pathology and Laboratory Medicine, Northshore University Health System, Evanston, IL, United States; National Institutes of Health, Bethesda, MD, United States; Department of Infectious Diseases, Maimonides Medical Center, Brooklyn, NY, United States; Cincinnati Eye Institute, Cincinnati and Department of Ophthalmology, University of Cincinnati, Cincinnati, OH, Unite…
	abstract = {Objectives: Ocular amyloidoma is a rare disorder characterized by deposition of insoluble proteinaceous fibrils in the extracellular space of the ocular adnexa. This study details the clinicopathologic features and proteomic characteristics of periocular amyloid deposition. Methods: Specimens (1991-2020) were retrieved and reviewed. All available H&E slides and special stains were rev…
	author_keywords = {Adnexa; Amyloid; Immunoglobulin; Mass spectrometry; Ocular},
	keywords = {Adult; Amyloid; Amyloidosis; Female; Humans; Immunoglobulin kappa-Chains; Immunoglobulin lambda-Chains; Immunohistochemistry; Male; Proteomics; CD20 antigen; CD3 antigen; formaldehyde; gelsolin; immunoglobulin A; immunoglobulin D; immunoglobulin G; immunoglobulin G4; immunoglobulin M; syndecan 1; transthyretin; amyloid; immunoglobulin kappa chain; immunoglobulin lambda chain; adult; a…
	correspondence_address = {F.J. Rodriguez; Department of Ophthalmology, Wilmer Eye Institute, Johns Hopkins University, School of Medicine, Baltimore, United States; email: frodrig4@jhmi.edu.},
	publisher = {Oxford University Press},
	issn = {00029173},
	coden = {AJCPA},
	pmid = {34698334},
	language = {English},
	abbrev_source_title = {Am. J. Clin. Pathol.},
	type = {Article},
	publication_stage = {Final},
	source = {Scopus},
	note = {Cited by: 2; All Open Access, Green Open Access}
}
@ARTICLE{Tan20212579,
	author = {Tan, Qingti and Wang, Yu and Zhang, Guoying and Lu, Bin and Wang, Tao and Tao, Tao and Wang, He and Jiang, Hua and Chen, Wei},
	title = {The metabolic effects of multi-trace elements on parenteral nutrition for critically ill pediatric patients: A randomized controlled trial and metabolomic research},
	year = {2021},
	journal = {Translational Pediatrics},
	volume = {10},
	number = {10},
	pages = {2579 – 2593},
	doi = {10.21037/tp-21-456},
	url = {https://www.scopus.com/inward/record.uri?eid=2-s2.0-85118672232&doi=10.21037%2ftp-21-456&partnerID=40&md5=84ab155a3ec76566ea09a7de27ad776c},
	affiliations = {Pediatric Intensive Care Unit, Chengdu Women’s and Children’s Central Hospital, School of Medicine, University of Electronic Science and Technology of China, Chengdu, China; Institute for Emergency and Disaster Medicine, Sichuan Provincial People’s Hospital, University of Electronic Science and Technology of China, Chengdu, China; Institute for Emergency and Disaster Medicine, Chi…
	abstract = {Background: We investigated the efficacy and metabolic dose-effect of multi-trace element injection I [MTEI-(I)] for severe pediatric patients via a parallel, randomized control study. Methods: The inclusion criteria were as follows: (I) patients who required parenteral nutrition (PN) due to various diseases, and were expected to receive PN for >5 days; (II) patients aged <18 years; (…
	author_keywords = {Intensive care; Metabolomics; Multi-trace element injection I [MTEI-(I)]; Parenteral nutrition (PN); Pediatric},
	keywords = {arginine; caffeine; citric acid; copper; ketone body; manganese; pentose phosphate; proline; pyruvic acid; selenium; trace element; very long chain fatty acid; zinc; Article; child; citric acid cycle; clinical article; clinical effectiveness; controlled study; critically ill patient; double blind procedure; fatty acid oxidation; female; human; infant; male; metabolism; metabolomics; n…
	correspondence_address = {H. Jiang; Institute for Emergency and Disaster Medicine, Sichuan Provincial People’s Hospital, University of Electronic Science and Technology of China, Chengdu, China; email: cdjianghua@qq.com; W. Chen; Department of Clinical Nutrition, Department of Health Medicine, Peking Union Medical College Hospital, Chinese Academy of Medical Sciences, Peking Union Medical College…
	publisher = {AME Publishing Company},
	issn = {22244336},
	language = {English},
	abbrev_source_title = {Transl. Pediatr.},
	type = {Article},
	publication_stage = {Final},
	source = {Scopus},
	note = {Cited by: 2; All Open Access, Gold Open Access, Green Open Access}
}
@ARTICLE{Bowman2022544,
	author = {Bowman, Emily R. and Wilson, Melissa and Riedl, Kenneth M. and Mawhinney, Samantha and Jankowski, Catherine M. and Funderburg, Nicholas T. and Erlandson, Kristine M.},
	title = {Lipidome Alterations with Exercise Among People With and Without HIV: An Exploratory Study},
	year = {2022},
	journal = {AIDS Research and Human Retroviruses},
	volume = {38},
	number = {7},
	pages = {544 – 551},
	doi = {10.1089/aid.2021.0154},
	url = {https://www.scopus.com/inward/record.uri?eid=2-s2.0-85134430613&doi=10.1089%2faid.2021.0154&partnerID=40&md5=fca6f1b21a045396cf9fafe8414d7143},
	affiliations = {College of Medicine, The Ohio State University, 535E Atwell Hall, 453 W. 10th Avenue, Columbus, 43210, OH, United States; Department of Medicine, University of Colorado, Anschutz Medical Campus, Aurora, CO, United States},
	abstract = {Age-related comorbidities and physical function impairments in aging people with HIV (PWH) can be improved through exercise interventions. The mechanisms underlying these improvements, including lipidomic changes, are unknown. Sedentary adults (50-75 years old) with or without HIV participated in supervised endurance/resistance exercise for 24 weeks. Plasma lipid concentrations (∼1,20…
	author_keywords = {aging; exercise; HIV; lipid metabolism; lipidome},
	keywords = {Adult; Aged; Aging; Exercise; HIV Infections; Humans; Lipidomics; Middle Aged; ceramide; diacylglycerol; hydroxymethylglutaryl coenzyme A reductase inhibitor; lamivudine plus zidovudine; lipidome; long chain fatty acid; lysophosphatidylcholine; palmitic acid; palmitoleic acid; stavudine; stearic acid; triacylglycerol; zidovudine; adult; aged; aging; antiretroviral therapy; Article; cl…
	correspondence_address = {N.T. Funderburg; College of Medicine, The Ohio State University, Columbus, 535E Atwell Hall, 453 W. 10th Avenue, 43210, United States; email: nicholas.funderburg@osumc.edu},
	publisher = {Mary Ann Liebert Inc.},
	issn = {08892229},
	coden = {ARHRE},
	pmid = {35302400},
	language = {English},
	abbrev_source_title = {AIDS Res. Hum. Retroviruses},
	type = {Article},
	publication_stage = {Final},
	source = {Scopus},
	note = {Cited by: 2; All Open Access, Green Open Access}
}
@ARTICLE{Baylr2022813,
	author = {Baylr, Hülya and Maguire, John J. and Cadenas, Enrique},
	title = {Redox Pioneer: Professor Valerian Kagan},
	year = {2022},
	journal = {Antioxidants and Redox Signaling},
	volume = {36},
	number = {13-15},
	pages = {813 – 823},
	doi = {10.1089/ars.2021.0079},
	url = {https://www.scopus.com/inward/record.uri?eid=2-s2.0-85129547874&doi=10.1089%2fars.2021.0079&partnerID=40&md5=6fa25dceac8c2c9213caf2457727cdb1},
	affiliations = {Center for Free Radical and Antioxidant Health, Department of Environmental and Occupational Health, University of Pittsburgh, Pittsburgh, PA, United States; Safar Center for Resuscitation Research, Department of Critical Care Medicine, University of Pittsburgh, Pittsburgh, Pennsylvania, United States; Children's Neuroscience Institute, UPMC Children's Hospital of Pittsburgh, 4401…
	abstract = {Professor Valerian Kagan (PhD, 1972, MV Lomonosov Moscow State University; DSci, 1981, USSR, Academy of Sciences, Moscow) is recognized as a Redox Pioneer because he has published 4 articles in the field of redox biology that have been cited >1000 times and 138 articles in this field have been cited between 100 and 924 times. The central and most important impact of Dr. Kagan's resear…
	author_keywords = {cardiolipin; free radicals; lipidomics; mitochondria; oxidized phospholipids; redox signaling},
	keywords = {Ferroptosis; Humans; Male; Oxidation-Reduction; Phosphatidylethanolamines; Phospholipids; Valerian; alpha tocopherol; alpha tocotrienol; arachidonate 15 lipoxygenase; arachidonic acid; ascorbic acid; calcium ion; cardiolipin; cycloalkane derivative; cytochrome c; cytochrome c peroxidase; cytochrome P450; dihydrolipoate; fibroblast growth factor; free radical; inducible nitric oxide sy…
	correspondence_address = {H. Baylr; Children's Neuroscience Institute, UPMC Children's Hospital of Pittsburgh, Pittsburgh, 4401 Penn Ave, 15224, United States; email: bayihx@upmc.edu},
	publisher = {Mary Ann Liebert Inc.},
	issn = {15230864},
	coden = {ARSIF},
	pmid = {35072541},
	language = {English},
	abbrev_source_title = {Antioxid. Redox Signal.},
	type = {Article},
	publication_stage = {Final},
	source = {Scopus},
	note = {Cited by: 2; All Open Access, Green Open Access}
}
@ARTICLE{Oktay202278,
	author = {Oktay, Saniye Başak and Akbaş, Sadlka Halide and Yilmaz, Vural Taner and Küçükçetin, Ikbal Özen and Toru, Havva Serap and Yücel, Süleyman Gültekin},
	title = {Association between Graft Function and Urine CXCL10 and Acylcarnitines Levels in Kidney Transplant Recipients},
	year = {2022},
	journal = {Lab Medicine},
	volume = {53},
	number = {1},
	pages = {78 – 84},
	doi = {10.1093/labmed/lmab049},
	url = {https://www.scopus.com/inward/record.uri?eid=2-s2.0-85142496691&doi=10.1093%2flabmed%2flmab049&partnerID=40&md5=ec726c077bb98f329fc55774086d23ef},
	affiliations = {Department of Biochemistry, Adlyaman University Education and Research Hospital, Adıyaman, Turkey; Department of Biochemistry, Faculty of Medicine, Akdeniz University, Antalya, Turkey; Division of Nephrology, Department of Internal Medicine, Akdeniz University, Antalya, Turkey; Department of Pathology, Faculty of Medicine, Akdeniz University, Antalya, Turkey},
	abstract = {Objective: To evaluate post-transplantation graft functions noninvasively by using urine C-X-C motif chemokine 10 (CXCL10) and metabolome analysis. Methods: The 65 living-donor kidney-transplant recipients in our cohort underwent renal biopsy to investigate possible graft dysfunction. The patients were divided into 2 groups, according to pathology reports: chronic allograft dysfunctio…
	author_keywords = {CXCL10; ELISA; graft function; kidney transplantation; metabolome; Tandem mass spectrometry},
	keywords = {acylcarnitine; carnitine; citrulline; creatinine; cystatin C; gamma interferon inducible protein 10; immunosuppressive agent; isoleucine; leucine; propionylcarnitine; adult; Article; cohort analysis; controlled study; creatinine blood level; demographics; enzyme linked immunosorbent assay; female; follow up; graft recipient; human; human tissue; kidney allograft rejection; kidney biop…
	correspondence_address = {S.B. Oktay; Department of Biochemistry, Adlyaman University Education and Research Hospital, Adıyaman, Turkey; email: snybasak@gmail.com},
	publisher = {Oxford University Press},
	issn = {00075027},
	coden = {LBMEB},
	pmid = {34388247},
	language = {English},
	abbrev_source_title = {Lab Med.},
	type = {Article},
	publication_stage = {Final},
	source = {Scopus},
	note = {Cited by: 2}
}
@ARTICLE{Sirtl2022501,
	author = {Sirtl, Simon and Beyer, Georg and Mayerle, Julia},
	title = {Clinical and translational markers of severity and prognosis in chronic pancreatitis},
	year = {2022},
	journal = {Current Opinion in Gastroenterology},
	volume = {38},
	number = {5},
	pages = {501 – 508},
	doi = {10.1097/MOG.0000000000000868},
	url = {https://www.scopus.com/inward/record.uri?eid=2-s2.0-85135500738&doi=10.1097%2fMOG.0000000000000868&partnerID=40&md5=489ea4c4e2bdedb03a2faa3d92dc11a6},
	affiliations = {Department of Medicine II, LMU University Hospital, Marchioninistr. 15, Munich, 81377, Germany},
	abstract = {Purpose of reviewThe incidence of chronic pancreatitis as a progressive inflammation and fibrosis syndrome is on the rise due to increasing awareness and improved imaging modalities. Numerous classification systems have been suggested in recent years to describe the disease, but only few of them have been used to classify the severity and prognostic significance of the disease. Biomar…
	author_keywords = {biomarker; chronic pancreatitis; Chronic Pancreatitis Prognosis Score},
	keywords = {Acute Disease; Biomarkers; Disease Progression; Humans; Pancreatitis, Chronic; Prognosis; Severity of Illness Index; biological marker; biological marker; Article; chronic pancreatitis; Chronic Pancreatitis Prognosis Score; disease classification; disease severity; disease severity assessment; early diagnosis; human; m annheim classification; m annheim severity index; prognosis; progn…
	correspondence_address = {J. Mayerle; Department of Medicine II, LMU University Hospital, Munich, Marchioninistr. 15, 81377, Germany; email: Julia.mayerle@med.uni-muenchen.de},
	publisher = {Lippincott Williams and Wilkins},
	issn = {02671379},
	coden = {COGAE},
	pmid = {35881973},
	language = {English},
	abbrev_source_title = {Curr. Opin. Gastroenterol.},
	type = {Article},
	publication_stage = {Final},
	source = {Scopus},
	note = {Cited by: 2}
}
@ARTICLE{Chen2022,
	author = {Chen, Yinan and Hu, Lei and Lin, Hexin and Yu, Huangdao and You, Jun},
	title = {Serum metabolomic profiling for patients with adenocarcinoma of the esophagogastric junction},
	year = {2022},
	journal = {Metabolomics},
	volume = {18},
	number = {5},
	doi = {10.1007/s11306-022-01883-x},
	url = {https://www.scopus.com/inward/record.uri?eid=2-s2.0-85128558138&doi=10.1007%2fs11306-022-01883-x&partnerID=40&md5=5badfec5a5733af66af9431875d5e866},
	affiliations = {Department of Gastrointestinal Surgery, Cancer Center, The First Affiliated Hospital of Xiamen University, School of Medicine, Xiamen University, Xiamen, 361000, China; Department of General Surgery, The First Affliated Hospital of USTC, Division of Life Sciences and Medicine, University of Science and Technology of China, Hefei, 230001, China; Department of Colorectal Surgery, Th…
	abstract = {Introduction: The incidence of adenocarcinoma in the esophagogastric junction (AEG) has increased in the recent years. AEG is reported to have a worse prognosis compared with tumor confined to the stomach (non-AEG). Although the metabolic changes of non-AEG have been investigated in extensive studies, little effort focused on the metabolic profiling of AEG serum. Objectives: Here we r…
	author_keywords = {Adenocarcinoma of the esophagogastric junction; Gas chromatography-mass spectrometry; Metabolomics; Outcome; Serum; Stomach cancer},
	keywords = {Adenocarcinoma; Esophagogastric Junction; Glutamic Acid; Humans; Lactic Acid; Metabolomics; Stomach Neoplasms; alanine; alcohol; chloroform; chloroformic acid ethyl ester; fenclonine; glutamic acid; glycine; hypoxanthine; kynurenine; lactic acid; proline; pyroglutamic acid; sodium hydroxide; sodium sulfate; succinic acid derivative; adult; aged; Article; blood biochemistry; blood samp…
	correspondence_address = {J. You; Department of Gastrointestinal Surgery, Cancer Center, The First Affiliated Hospital of Xiamen University, School of Medicine, Xiamen University, Xiamen, 361000, China; email: youjunxm@163.com},
	publisher = {Springer},
	issn = {15733882},
	pmid = {35441991},
	language = {English},
	abbrev_source_title = {Metabolomics},
	type = {Article},
	publication_stage = {Final},
	source = {Scopus},
	note = {Cited by: 2}
}
@ARTICLE{Yuan2022,
	author = {Yuan, Yulin and Liu, Zimeng and Li, Bohan and Gong, Zheng and Piao, Chiyuan and Du, Yang and Zhan, Bo and Zhang, Zhe and Dong, Xiao},
	title = {Integrated analysis of transcriptomics, proteomics and metabolomics data reveals the role of SLC39A1 in renal cell carcinoma},
	year = {2022},
	journal = {Frontiers in Cell and Developmental Biology},
	volume = {10},
	doi = {10.3389/fcell.2022.977960},
	url = {https://www.scopus.com/inward/record.uri?eid=2-s2.0-85142197760&doi=10.3389%2ffcell.2022.977960&partnerID=40&md5=079e465b7c4acdb39a260da07790e2e7},
	affiliations = {Department of Urology, The First Hospital of China Medical University, Liaoning, Shenyang, China; Department of Anesthesiology, The First Hospital of China Medical University, Liaoning, Shenyang, China},
	abstract = {Purpose: Accumulating evidence suggests that solute carrier family 39 member 1 (SLC39A1) conceivably function as a tumor suppressor, but the underlying mechanism in renal cell carcinoma (RCC) is poorly understood. Methods: OSRC-2 renal cancer cells were first transfected with SLC39A1 overexpressed vectors and empty vectors and then used in transcriptomics, proteomics, and metabolomics…
	author_keywords = {metabolic reprogramming; multi-omics analysis; renal cell carcinoma; signal transduction; SLC39A1},
	keywords = {acyl coenzyme A desaturase; acyltransferase; adenylate kinase 6; adipophilin; amino acid derivative; angiopoietin related protein 4; aspdh protein; atrolactic acid; c5ar1 protein; cacna1h protein; calcium calmodulin dependent protein kinase ii gamma; camp response element binding protein; ceruloplasmin; chac1 protein; collagen type 3 alpha1; collagen type 4 alpha1; complement componen…
	correspondence_address = {X. Dong; Department of Urology, The First Hospital of China Medical University, Shenyang, Liaoning, China; email: xiao120@hotmail.com},
	publisher = {Frontiers Media S.A.},
	issn = {2296634X},
	language = {English},
	abbrev_source_title = {Front. Cell Dev. Biol.},
	type = {Article},
	publication_stage = {Final},
	source = {Scopus},
	note = {Cited by: 2; All Open Access, Gold Open Access, Green Open Access}
}
@ARTICLE{Zhang2021,
	author = {Zhang, Dengwei and Zhou, Si and Zhou, Ziheng and Jiang, Xiaosen and Chen, Dongsheng and Sun, Hai-Xi and Huang, Jie and Qu, Shoufang and Yang, Songchen and Gu, Ying and Zhang, Xiuqing and Jin, Xin and Gao, Ya and Shen, Yue and Chen, Fang},
	title = {BDdb: a comprehensive platform for exploration and utilization of birth defect multi-omics data},
	year = {2021},
	journal = {BMC Medical Genomics},
	volume = {14},
	number = {1},
	doi = {10.1186/s12920-021-01110-x},
	url = {https://www.scopus.com/inward/record.uri?eid=2-s2.0-85118706501&doi=10.1186%2fs12920-021-01110-x&partnerID=40&md5=6091469b529a4f6685fbe3f4997c7f73},
	affiliations = {College of Life Sciences, University of Chinese Academy of Sciences, Beijing, 100049, China; BGI-Shenzhen, Shenzhen, 518083, China; Guangdong Provincial Key Laboratory of Genome Read and Write, BGI-Shenzhen, Shenzhen, 518120, China; Shenzhen Institute of Synthetic Biology, Shenzhen Institutes of Advanced Technology, Chinese Academy of Sciences, Shenzhen, China; BGI Genomics, BGI-S…
	abstract = {Background: Birth defects pose a major challenge to infant health. Thus far, however, the causes of most birth defects remain cryptic. Over the past few decades, considerable effort has been expended on disclosing the underlying mechanisms related to birth defects, yielding myriad treatises and data. To meet the increasing requirements for data resources, we developed a freely accessi…
	author_keywords = {Biomarker; Birth defects; Chromosomal abnormality; Omics},
	keywords = {Congenital Abnormalities; Databases, Genetic; Genomics; Humans; Metabolomics; Proteomics; biological marker; access to information; Article; birth defect multiomics database; chromatin immunoprecipitation sequencing; congenital malformation; data availability; disease marker; DNA microarray; factual database; gene expression; genetic association; genetic database; human; multiomics; p…
	correspondence_address = {X. Jin; BGI-Shenzhen, Shenzhen, 518083, China; email: jinxin@genomics.cn; Y. Gao; BGI-Shenzhen, Shenzhen, 518083, China; email: gaoya@genomics.cn; Y. Shen; BGI-Shenzhen, Shenzhen, 518083, China; email: shengyue@genomics.cn; F. Chen; BGI-Shenzhen, Shenzhen, 518083, China; email: chenfang1@genomics.cn},
	publisher = {BioMed Central Ltd},
	issn = {17558794},
	pmid = {34736471},
	language = {English},
	abbrev_source_title = {BMC Med. Genomics},
	type = {Article},
	publication_stage = {Final},
	source = {Scopus},
	note = {Cited by: 2; All Open Access, Gold Open Access, Green Open Access}
}
@ARTICLE{Lee2022,
	author = {Lee, Jinkyung and Kim, Suhyun and Kim, Yoon Hwan and Park, Uiyeol and Lee, Junghee and McKee, Ann C. and Kim, Kyoung Heon and Ryu, Hoon and Lee, Jeongae},
	title = {Non-Targeted Metabolomics Approach Revealed Significant Changes in Metabolic Pathways in Patients with Chronic Traumatic Encephalopathy},
	year = {2022},
	journal = {Biomedicines},
	volume = {10},
	number = {7},
	doi = {10.3390/biomedicines10071718},
	url = {https://www.scopus.com/inward/record.uri?eid=2-s2.0-85137303114&doi=10.3390%2fbiomedicines10071718&partnerID=40&md5=1a0ccb19463c35c2f33debeb64442c9d},
	affiliations = {Center for Advanced Biomolecular Recognition, South Korea; Department of Biotechnology, Graduate School, Korea University, Seoul, 02841, South Korea; Brain Science Institute, Korea Institute of Science and Technology (KIST), Seoul, 02792, South Korea; Boston University Alzheimer’s Disease Research Center (BUADRC), Department of Neurology, Boston University School of Medicine, Bost…
	abstract = {Chronic traumatic encephalopathy (CTE) is a neurodegenerative disease that is frequently found in athletes and those who have experienced repetitive head traumas. CTE is associated with a variety of neuropathologies, which cause cognitive and behavioral impairments in CTE patients. However, currently, CTE can only be diagnosed after death via brain autopsy, and it is challenging to di…
	author_keywords = {astrocyte activation; catecholamines; chronic traumatic encephalopathy (CTE); non-targeted metabolomics; phenylalanine metabolism; tyrosine metabolism},
	correspondence_address = {J. Lee; Center for Advanced Biomolecular Recognition, South Korea; email: frans@kist.re.kr; H. Ryu; Brain Science Institute, Korea Institute of Science and Technology (KIST), Seoul, 02792, South Korea; email: hoonryu@kist.re.kr},
	publisher = {MDPI},
	issn = {22279059},
	language = {English},
	abbrev_source_title = {Biomedicines},
	type = {Article},
	publication_stage = {Final},
	source = {Scopus},
	note = {Cited by: 2; All Open Access, Gold Open Access, Green Open Access}
}
@ARTICLE{Lu2022,
	author = {Lu, Zhenzhen and Liu, Conghui and Wu, Qingqing and Deng, Yueyi},
	title = {High-coverage targeted lipidomics could reveal lipid alterations and evaluate therapeutic efficacy of membranous nephropathy},
	year = {2022},
	journal = {Nutrition and Metabolism},
	volume = {19},
	number = {1},
	doi = {10.1186/s12986-022-00701-4},
	url = {https://www.scopus.com/inward/record.uri?eid=2-s2.0-85139774088&doi=10.1186%2fs12986-022-00701-4&partnerID=40&md5=3c96ac956bdebc492592185587ed15f5},
	affiliations = {Department of Nephrology, Longhua Hospital, Shanghai University of Traditional Chinese Medicine, 725 Wanping Road, Shanghai, 200032, China; Shanghai Institute of Biochemistry and Cell Biology, Center for Excellence in Molecular Cell Science, Chinese Academy of Sciences, 320 Yueyang Road, Shanghai, 200031, China; Key Laboratory of Systems Health Science of Zhejiang Province, School…
	abstract = {Background: Membrane nephropathy (MN) often presents as nephrotic syndrome with characteristic lipid metabolism that could not be explained by lipid indicators commonly used in clinical practice. Studies have shown that invigorating spleen and qi, activating blood and detoxication in the treatment of MN is an effective method proved by randomized controlled clinical trial. However, th…
	author_keywords = {High-coverage targeted; Lipidomics; Membranous nephropathy; Traditional Chinese medicine},
	keywords = {acylglycerol; carbon; ceramide; diacylglycerol; fatty acid; glycerophospholipid; lipid; phosphatidylcholine; sphingolipid; sphingomyelin; steroid; triacylglycerol; adult; aged; Article; Chinese medicine; clinical effectiveness; controlled study; correlational study; detoxification; down regulation; female; human; lipid analysis; lipid blood level; lipid metabolism; lipidomics; major c…
	correspondence_address = {Y. Deng; Department of Nephrology, Longhua Hospital, Shanghai University of Traditional Chinese Medicine, Shanghai, 725 Wanping Road, 200032, China; email: sh_dengyueyi@163.com; Q. Wu; Shanghai Institute of Biochemistry and Cell Biology, Center for Excellence in Molecular Cell Science, Chinese Academy of Sciences, Shanghai, 320 Yueyang Road, 200031, China; email: qqwu@si…
	publisher = {BioMed Central Ltd},
	issn = {17437075},
	language = {English},
	abbrev_source_title = {Nutr. Metab.},
	type = {Article},
	publication_stage = {Final},
	source = {Scopus},
	note = {Cited by: 2; All Open Access, Gold Open Access, Green Open Access}
}
@ARTICLE{Ilgisonis2022,
	author = {Ilgisonis, Ekaterina V. and Shalina, Raisa and Kasum-Zade, Nigyar and Burkova, Kristina G. and Trifonova, Oxana P. and Maslov, Dmitry L. and Kaysheva, Anna L. and Markin, Sergey S.},
	title = {Metabolomic Markers for Predicting Preeclampsia in the First Trimester of Pregnancy: A Retrospective Study},
	year = {2022},
	journal = {Molecules},
	volume = {27},
	number = {8},
	doi = {10.3390/molecules27082475},
	url = {https://www.scopus.com/inward/record.uri?eid=2-s2.0-85128801614&doi=10.3390%2fmolecules27082475&partnerID=40&md5=e2a1020f7270589ed03d291dce2ec18e},
	affiliations = {V.N. Orekhovich Institute of Biomedical Chemistry, Moscow, 119121, Russian Federation; Department of Obstetrics and Gynecology, Pirogov Russian National Research Medical University, Ostrovitianov Str. 1, Moscow, 117997, Russian Federation},
	abstract = {We sought to identify the characteristic metabolite profile of blood plasma samples obtained from patients with preeclampsia. Direct high-resolution mass spectrometry was used to analyze samples from 79 pregnant women, 34 of whom had preeclampsia. We performed a comparative analysis of the metabolite profiles and found that they differed between pregnant women with and without preecla…
	author_keywords = {digital medicine; direct mass spectrometry; metabolites; preeclampsia},
	keywords = {Biomarkers; Female; Humans; Metabolomics; Pre-Eclampsia; Pregnancy; Pregnancy Trimester, First; Retrospective Studies; biological marker; female; first trimester pregnancy; human; metabolomics; preeclampsia; pregnancy; procedures; retrospective study},
	correspondence_address = {A.L. Kaysheva; V.N. Orekhovich Institute of Biomedical Chemistry, Moscow, 119121, Russian Federation; email: kaysheva1@gmail.com},
	publisher = {MDPI},
	issn = {14203049},
	coden = {MOLEF},
	pmid = {35458675},
	language = {English},
	abbrev_source_title = {Molecules},
	type = {Article},
	publication_stage = {Final},
	source = {Scopus},
	note = {Cited by: 2; All Open Access, Gold Open Access, Green Open Access}
}
@ARTICLE{Giandalia2022,
	author = {Giandalia, Annalisa and Ragonese, Marta and Alessi, Eugenio and Ruffo, Maria C. and Sardella, Alberto and Cuttone, Alessandro and Aragona, Maria A. and Versace, Antonio G. and Basile, Giorgio and Cucinotta, Domenico and Squadrito, Giovanni and Russo, Giuseppina T.},
	title = {Long-Term Influence of Locus of Control and Quality of Life on Metabolic Profile in Elderly Subjects with Type 2 Diabetes},
	year = {2022},
	journal = {International Journal of Environmental Research and Public Health},
	volume = {19},
	number = {20},
	doi = {10.3390/ijerph192013381},
	url = {https://www.scopus.com/inward/record.uri?eid=2-s2.0-85140742890&doi=10.3390%2fijerph192013381&partnerID=40&md5=2a5de91860181b2a3338654148f091a6},
	affiliations = {Department of Clinical and Experimental Medicine, University of Messina, Messina, 98125, Italy; Department of Human Pathology DETEV, University of Messina, Messina, 98125, Italy; Grande Ospedale Metropolitano “Bianchi, Melacrino, Morelli”, Reggio Calabria, 89124, Italy; Presidio Ospedaliero “G. Jazzolino”, Vibo Valentia, 89900, Italy},
	abstract = {Background: The Locus of Control (LOC) is a mental disposition indicating the individuals’ belief that disease-related outcomes are under their own control (Internal), dependent on others (External), or dependent on chance (Chance). Quality of Life (QoL) and LOC may have complex effects on self-care activities and diabetes management in subjects with type 2 diabetes (T2D). The aim of …
	author_keywords = {elderly; gender differences; Locus of Control; quality of life; type 2 diabetes},
	keywords = {Aged; Diabetes Mellitus, Type 2; Female; Glucose; Humans; Internal-External Control; Male; Metabolome; Quality of Life; Surveys and Questionnaires; acarbose; dipeptidyl peptidase IV inhibitor; insulin; metformin; pioglitazone; secretagogue; glucose; diabetes; elderly population; metabolism; public health; quality of life; aged; aging; Article; clinical evaluation; clinical feature; co…
	correspondence_address = {G. Basile; Department of Clinical and Experimental Medicine, University of Messina, Messina, 98125, Italy; email: giorgio.basile@unime.it},
	publisher = {MDPI},
	issn = {16617827},
	pmid = {36293961},
	language = {English},
	abbrev_source_title = {Int. J. Environ. Res. Public Health},
	type = {Article},
	publication_stage = {Final},
	source = {Scopus},
	note = {Cited by: 2; All Open Access, Gold Open Access, Green Open Access}
}
@ARTICLE{Lim2021841,
	author = {Lim, Jaehyung and Shayota, Brian J. and Lay, Erica and Elsea, Sarah H. and Bekheirnia, Mir Reza and Tessier, Mary Elizabeth M. and Kralik, Stephen F. and Rice, Gregory M. and Soler-Alfonso, Claudia and Scaglia, Fernando},
	title = {Acute Strokelike Presentation and Long-term Evolution of Diffusion Restriction Pattern in Ethylmalonic Encephalopathy},
	year = {2021},
	journal = {Journal of Child Neurology},
	volume = {36},
	number = {10},
	pages = {841 – 852},
	doi = {10.1177/08830738211006507},
	url = {https://www.scopus.com/inward/record.uri?eid=2-s2.0-85105025977&doi=10.1177%2f08830738211006507&partnerID=40&md5=438a974201b95df7afa385ff461c6575},
	affiliations = {Division of Pediatric Neurology and Developmental Neurosciences, Baylor College of Medicine, Houston, TX, United States; Department of Molecular and Human Genetics, Baylor College of Medicine, Houston, TX, United States; Texas Children’s Hospital, Houston, TX, United States; Renal Section, Department of Pediatrics, Baylor College of Medicine, Houston, TX, United States; Department…
	abstract = {Ethylmalonic encephalopathy is a rare autosomal recessive mitochondrial disorder caused by pathogenic biallelic variants in the ETHE1 gene. The phenotype of this disease has been attributed to deficiency in the mitochondrial sulfur dioxygenase leading to many downstream effects. Ethylmalonic encephalopathy classically presents with developmental regression, petechiae, acrocyanosis, an…
	author_keywords = {ETHE1; ethylmalonic encephalopathy; metabolic strokes; mitochondrial disorder; strokelike episodes},
	keywords = {Adolescent; Brain; Brain Diseases, Metabolic, Inborn; Child; Child, Preschool; Diagnosis, Differential; Female; Humans; Infant; Magnetic Resonance Imaging; Male; Purpura; Stroke; Time; acylcarnitine; creatine kinase; dioxygenase; glutamic acid; metronidazole; mitochondrial DNA; valproic acid; acrocyanosis; allogeneic hematopoietic stem cell transplantation; Article; ataxia; autism; br…
	correspondence_address = {C. Soler-Alfonso; Department of Molecular and Human Genetics, Baylor College of Medicine, Houston, United States; email: soler@bcm.edu},
	publisher = {SAGE Publications Inc.},
	issn = {08830738},
	coden = {JOCNE},
	pmid = {33900143},
	language = {English},
	abbrev_source_title = {J. Child Neurol.},
	type = {Article},
	publication_stage = {Final},
	source = {Scopus},
	note = {Cited by: 2}
}
@ARTICLE{Fanelli2022,
	author = {Fanelli, G. and Gevi, F. and Zarletti, G. and Tiberi, M. and De Molfetta, V. and Scapigliati, G. and Timperio, A.M.},
	title = {An Altered Metabolism in Leukocytes Showing in vitro igG Memory From SARS-CoV-2-Infected Patients},
	year = {2022},
	journal = {Frontiers in Molecular Biosciences},
	volume = {9},
	doi = {10.3389/fmolb.2022.894207},
	url = {https://www.scopus.com/inward/record.uri?eid=2-s2.0-85134190936&doi=10.3389%2ffmolb.2022.894207&partnerID=40&md5=60051779247054022b286e9814cb5d03},
	affiliations = {Department of Ecological and Biological Sciences, University of Tuscia, Viterbo, Italy; Department of Innovativative Biology, Agro-food, and Forestry, University of Tuscia, Viterbo, Italy},
	abstract = {Coronavirus disease 2019 (COVID 19) is a systemic infection that exerts a significant impact on cell metabolism. In this study we performed metabolomic profiling of 41 in vitro cultures of peripheral blood mononuclear cells (PBMC), 17 of which displayed IgG memory for spike-S1 antigen 60–90 days after infection. By using mass spectrometry analysis, a significant up-regulation of S-ade…
	author_keywords = {cell-ELISA; COVID-19; in vitro B-cell memory; mass spectrometry; metabolomics},
	correspondence_address = {A.M. Timperio; Department of Ecological and Biological Sciences, University of Tuscia, Viterbo, Italy; email: timperio@unitus.it; G. Scapigliati; Department of Innovativative Biology, Agro-food, and Forestry, University of Tuscia, Viterbo, Italy; email: scapigliati@unitus.it},
	publisher = {Frontiers Media S.A.},
	issn = {2296889X},
	language = {English},
	abbrev_source_title = {Front. Mol. Biosci.},
	type = {Article},
	publication_stage = {Final},
	source = {Scopus},
	note = {Cited by: 2; All Open Access, Gold Open Access, Green Open Access}
}
@ARTICLE{Politi2021,
	author = {Politi, Carola and Fattuoni, Claudia and Serra, Alessandra and Noto, Antonio and Loi, Silvia and Casanova, Andrea and Faa, Gavino and Ravarino, Alberto and Saba, Luca},
	title = {Metabolomic analysis of plasma from breast tumour patients. A pilot study},
	year = {2021},
	journal = {Journal of Public Health Research},
	volume = {10},
	number = {4},
	doi = {10.4081/jphr.2021.2304},
	url = {https://www.scopus.com/inward/record.uri?eid=2-s2.0-85124894414&doi=10.4081%2fjphr.2021.2304&partnerID=40&md5=ca893a9004968cdbbca8a5b22ad5dcc2},
	affiliations = {Department of Medical Sciences and Public Health, University of Cagliari, Italy; Department of Chemical and Geological Sciences, University of Cagliari, Italy; Department of Mathematics and Informatics, University of Cagliari, Italy},
	abstract = {Background: Patients at risk of breast cancer are submitted to mammography, resulting in a classification of the lesions follow-ing the Breast Imaging Reporting and Data System (BI-RADS®). Due to BI-RADS 3 classification problems and the great uncer-tainty of the possible evolution of this kind of tumours, the inte-gration of mammographic imaging with other techniques and markers of p…
	keywords = {3 amino 2 methylpropionic acid; 3 hydroxybutyric acid; arabinitol; aspartic acid; cholesterol; citric acid; cysteine; diglycine; docosahexaenoic acid; erythritol; ethanolamine; fructose; glutamic acid; homoserine; hydroxyproline; isoleucine; linoleic acid; palmitic acid; palmitoleic acid; phenylalanine; phosphate; proline; pyroglutamic acid; pyruvic acid; saturated fatty acid; serine;…
	correspondence_address = {C. Fattuoni; Department of Chemical and Geological Sciences, University of Cagliari, Monserrato, SS 554 bivio per Sestu, CA, Italy; email: cfattuon@unica.it},
	publisher = {Page Press Publications},
	issn = {22799028},
	language = {English},
	abbrev_source_title = {J. Public Health Res.},
	type = {Article},
	publication_stage = {Final},
	source = {Scopus},
	note = {Cited by: 2; All Open Access, Gold Open Access, Green Open Access}
}
@ARTICLE{Khan2022,
	author = {Khan, Muhammad Behroz Naeem and Iftikhar, Fizza and Ali, Muhammad and Danish, Asma and Shamsi, Tahir and Musharraf, Syed Ghulam and Siddiqui, Amna Jabbar},
	title = {XMN polymorphism along with HU administration renders alterations to RBC membrane lipidome in β-thalassemia patients},
	year = {2022},
	journal = {Chemistry and Physics of Lipids},
	volume = {244},
	doi = {10.1016/j.chemphyslip.2022.105195},
	url = {https://www.scopus.com/inward/record.uri?eid=2-s2.0-85126545262&doi=10.1016%2fj.chemphyslip.2022.105195&partnerID=40&md5=209fda30dc7ce3e98f0c302b09eb8344},
	affiliations = {Dr.Panjwani Center for Molecular Medicine and Drug Research, International Center for Chemical and Biological Sciences, University of Karachi, Karachi, 75270, Pakistan; H.E.J. Research Institute of Chemistry, International Center for Chemical and Biological Sciences, University of Karachi, Karachi, 75270, Pakistan; National Institute of Blood Disease & Bone Marrow Transplantation,…
	abstract = {RBCs membrane loses its integrity during hemoglobinopathies such as β-thalassemia and sickle cell disease. The severity of β-thalassemia has been historically linked to the presence of XMN polymorphism which is believed to ameliorate the severity. Here, we investigate the effect of XMN polymorphism on RBC membrane lipidome isolated from patients, using LC-MS/MS based approach. A total…
	author_keywords = {HbF induction; Hydroxyurea; Membrane lipidomics; RBC Membrane; XMN polymorphism},
	keywords = {beta-Thalassemia; Chromatography, Liquid; Humans; Hydroxyurea; Lipidomics; Membrane Lipids; Tandem Mass Spectrometry; ammonium formate; edetic acid; fatty acid; formic acid; glutamic acid; hydroxyurea; lipidome; methanol; pimelic acid; hydroxyurea; membrane lipid; Article; beta thalassemia; blood sampling; chromatography; DNA polymorphism; erythrocyte; female; gene mutation; genetic a…
	correspondence_address = {A.J. Siddiqui; Dr.Panjwani Center for Molecular Medicine and Drug Research, International Center for Chemical and Biological Sciences, University of Karachi, Karachi, 75270, Pakistan; email: amna.jabbar@iccs.edu},
	publisher = {Elsevier Ireland Ltd},
	issn = {00093084},
	coden = {CPLIA},
	pmid = {35288127},
	language = {English},
	abbrev_source_title = {Chem. Phys. Lipids},
	type = {Article},
	publication_stage = {Final},
	source = {Scopus},
	note = {Cited by: 2}
}
@ARTICLE{Ravi2022,
	author = {Ravi, Rowmika and Silva, Lilian Fernandes and Vangipurapu, Jagadish and Maria, Maleeha and Raivo, Joose and Helisalmi, Seppo and Laakso, Markku},
	title = {Metabolite Signature in the Carriers of Pathogenic Genetic Variants for Cardiomyopathy: A Population-Based METSIM Study},
	year = {2022},
	journal = {Metabolites},
	volume = {12},
	number = {5},
	doi = {10.3390/metabo12050437},
	url = {https://www.scopus.com/inward/record.uri?eid=2-s2.0-85130623551&doi=10.3390%2fmetabo12050437&partnerID=40&md5=95198ebe9ba6182ea037803017a13523},
	affiliations = {Institute of Clinical Medicine, Internal Medicine, University of Eastern Finland, Kuopio, 70210, Finland; A.I. Virtanen Institute for Molecular Sciences, University of Eastern Finland, Kuopio, 70210, Finland; Department of Medicine, Kuopio University Hospital, Kuopio, 70210, Finland},
	abstract = {Hypertrophic (HCM) and dilated (DCM) cardiomyopathies are among the leading causes of sudden cardiac death. We identified 38 pathogenic or likely pathogenic variant carriers for HCM in three sarcomere genes (MYH7, MYBPC3, TPMI) among 9.928 participants of the METSIM Study having whole exome sequencing data available. Eight of them had a clinical diagnosis of HCM. We also identified 20…
	author_keywords = {dilated cardiomyopathy; hypertrophic cardiomyopathy; metabolites; metabolomics},
	keywords = {dimethylglycine; docosahexaenoic acid; histidine; hydroxyproline; Article; body mass; cardiomyopathy; congestive cardiomyopathy; controlled study; diastolic blood pressure; echocardiography; exome; gene; gene frequency; gene mutation; genetic analysis; genetic variability; human; hypertrophic cardiomyopathy; male; metabolic syndrome X; metabolite; metabolomics; nuclear magnetic resona…
	correspondence_address = {M. Laakso; Institute of Clinical Medicine, Internal Medicine, University of Eastern Finland, Kuopio, 70210, Finland; email: markku.laakso@uef.fi},
	publisher = {MDPI},
	issn = {22181989},
	language = {English},
	abbrev_source_title = {Metabolites},
	type = {Article},
	publication_stage = {Final},
	source = {Scopus},
	note = {Cited by: 2; All Open Access, Gold Open Access, Green Open Access}
}
@ARTICLE{Guo2022,
	author = {Guo, Jia and Wang, Hailan and Jiang, Xin and Wang, Yan and Zhang, Zhihao and Liao, Qingbin and Xu, Jia},
	title = {An Untargeted Lipidomics Study of Acute Ischemic Stroke with Hyperglycemia Based on Ultrahigh-Performance Liquid Chromatography-Mass Spectrometry},
	year = {2022},
	journal = {Computational and Mathematical Methods in Medicine},
	volume = {2022},
	doi = {10.1155/2022/8332278},
	url = {https://www.scopus.com/inward/record.uri?eid=2-s2.0-85137215820&doi=10.1155%2f2022%2f8332278&partnerID=40&md5=71ea166b485dbb2653ceaac0d72aecd9},
	affiliations = {Department of Geriatrics, Dadukou District People's Hospital, Chongqing, 400084, China},
	abstract = {Patients with type 2 diabetes have twice as much of the risk of acute ischemic stroke (AIS) occurrence as healthy individuals, and the AIS patients with type 2 diabetes have a higher risk of death and a poorer prognosis. This study was to investigate the interrelationship between hyperglycemia and AIS and provided a reference for blood glucose management of AIS patients. The blood glu…
	keywords = {Blood; Diagnosis; Glucose; Insulin; Lipids; Liquid chromatography; Mass spectrometry; Metabolism; Patient treatment; acylcarnitine; C peptide; diacylglycerol; glucose; insulin; triacylglycerol; Acute ischemic stroke; Blood glucose level; Blood samples; Homeostasis model assessments; Hyperglycaemia; Insulin resistance; Lipidomics; Standard groups; Stroke patients; Type-2 diabetes; acut…
	correspondence_address = {J. Xu; Department of Geriatrics, Dadukou District People's Hospital, Chongqing, 400084, China; email: 879737168@qq.com},
	publisher = {Hindawi Limited},
	issn = {1748670X},
	pmid = {36060656},
	language = {English},
	abbrev_source_title = {Comp. Math. Methods Med.},
	type = {Article},
	publication_stage = {Final},
	source = {Scopus},
	note = {Cited by: 2; All Open Access, Gold Open Access, Green Open Access}
}
@ARTICLE{Kittirat2021,
	author = {Kittirat, Yingpinyapat and Phetcharaburanin, Jutarop and Promraksa, Bundit and Kulthawatsiri, Thanaporn and Wangwiwatsin, Arporn and Klanrit, Poramate and Sangkhamanon, Sakkarn and Jarearnrat, Apiwat and Thongchot, Suyanee and Mahalapbutr, Panupong and Loilome, Watcharin and Saya, Hideyuki and Namwat, Nisana},
	title = {Lipidomic Analyses Uncover Apoptotic and Inhibitory Effects of Pyrvinium Pamoate on Cholangiocarcinoma Cells via Mitochondrial Membrane Potential Dysfunction},
	year = {2021},
	journal = {Frontiers in Public Health},
	volume = {9},
	doi = {10.3389/fpubh.2021.766455},
	url = {https://www.scopus.com/inward/record.uri?eid=2-s2.0-85121620131&doi=10.3389%2ffpubh.2021.766455&partnerID=40&md5=034365d6136ac51d1b68ab4fa1331c53},
	affiliations = {Department of Biochemistry, Faculty of Medicine, Khon Kaen University, Khon Kaen, Thailand; Faculty of Medicine, Cholangiocarcinoma Research Institute, Khon Kaen University, Khon Kaen, Thailand; Khon Kaen University International Phenome Laboratory, Khon Kaen University Science Park, Innovation and Enterprise Affairs, Khon Kaen University, Khon Kaen, Thailand; Faculty of Medical T…
	abstract = {Pyrvinium pamoate (PP), an FDA-approved anthelmintic drug, has been validated as a highly potent anti-cancer agent and patented recently as a potential chemotherapeutic drug for various cancers. The aims of this study were, therefore, to investigate the ability of PP in anti-proliferative activity and focused on the lipid profiles revealing the alteration of specific lipid species in …
	author_keywords = {apoptosis; cholangiocarcinoma; lipidomic; mitochondrial membrane potential dysfunction; pyrvinium pamoate},
	keywords = {Adenosine Triphosphate; Bile Duct Neoplasms; Bile Ducts, Intrahepatic; Cholangiocarcinoma; Humans; Lipidomics; Lipids; Matrix Metalloproteinases; Membrane Potential, Mitochondrial; Pyrvinium Compounds; adenosine triphosphate; lipid; matrix metalloproteinase; pyrvinium embonate; bile duct cancer; bile duct carcinoma; complication; human; intrahepatic bile duct; lipidomics; metabolism; …
	correspondence_address = {N. Namwat; Department of Biochemistry, Faculty of Medicine, Khon Kaen University, Khon Kaen, Thailand; email: nisana@kku.ac.th},
	publisher = {Frontiers Media S.A.},
	issn = {22962565},
	pmid = {34950627},
	language = {English},
	abbrev_source_title = {Front. Public Health},
	type = {Article},
	publication_stage = {Final},
	source = {Scopus},
	note = {Cited by: 2; All Open Access, Gold Open Access, Green Open Access}
}
@ARTICLE{AlMuraikhy2022,
	author = {AlMuraikhy, Shamma and Anwardeen, Najeha and Naeem, Aisha and Sellami, Maha and Domling, Alexander and Agouni, Abdelali and Elrayess, Mohamed A.},
	title = {Comparing the Metabolic Profiles Associated with Fitness Status between Insulin-Sensitive and Insulin-Resistant Non-Obese Individuals},
	year = {2022},
	journal = {International Journal of Environmental Research and Public Health},
	volume = {19},
	number = {19},
	doi = {10.3390/ijerph191912169},
	url = {https://www.scopus.com/inward/record.uri?eid=2-s2.0-85139811566&doi=10.3390%2fijerph191912169&partnerID=40&md5=0043ee114e28ad8afbfc8dd3583fc302},
	affiliations = {Biomedical Research Center, Qatar University, Doha P.O. Box 2713, Qatar; Groningen Research Institute of Pharmacy, Drug Design, Groningen University, Groningen, 9712 CP, Netherlands; Ministry of Public Health, Doha P.O. Box 42, Qatar; Department of Oncology and Pathology, Lombardi Comprehensive Cancer Center, Georgetown University Medical Center, 3800 Reservoir Rd., NW, Washington…
	abstract = {(1) Background: Young non-obese insulin-resistant (IR) individuals could be at risk of developing metabolic diseases including type 2 diabetes mellitus. The protective effect of physical activity in this apparently healthy group is expected but not well characterized. In this study, clinically relevant metabolic profiles were determined and compared among active and sedentary insulin-…
	author_keywords = {insulin resistant; insulin sensitive; non-obese; physical activity},
	keywords = {Adult; Blood Glucose; Body Mass Index; Creatine Kinase; Creatinine; Diabetes Mellitus, Type 2; Exercise; Folic Acid; Hand Strength; Humans; Insulin; Insulin Resistance; Metabolome; Obesity; Oxygen; Triglycerides; Vitamin D; Young Adult; Qatar; alanine aminotransferase; aspartate aminotransferase; creatine kinase; creatinine; folic acid; gamma glutamyltransferase; glucose; high density…
	correspondence_address = {M.A. Elrayess; Biomedical Research Center, Qatar University, Doha P.O. Box 2713, Qatar; email: m.elrayess@qu.edu.qa},
	publisher = {MDPI},
	issn = {16617827},
	pmid = {36231474},
	language = {English},
	abbrev_source_title = {Int. J. Environ. Res. Public Health},
	type = {Article},
	publication_stage = {Final},
	source = {Scopus},
	note = {Cited by: 2; All Open Access, Gold Open Access, Green Open Access}
}
@ARTICLE{Shommu2021,
	author = {Shommu, Nusrat S. and Blackwood, Jaime and Jenne, Craig N. and Joffe, Ari R. and Martin, Dori-Ann and Mickiewicz, Beata and Brindle, Mary and Eccles, Robin and Vogel, Hans J. and Thompson, Graham C.},
	title = {Metabolomics and inflammatory mediator profiling for the differentiation of life-threatening and non-severe appendicitis in the pediatric population},
	year = {2021},
	journal = {Metabolites},
	volume = {11},
	number = {10},
	doi = {10.3390/metabo11100664},
	url = {https://www.scopus.com/inward/record.uri?eid=2-s2.0-85116157800&doi=10.3390%2fmetabo11100664&partnerID=40&md5=1d40c4de3d16c0f725e805b9c252b90c},
	affiliations = {Bio-NMR Centre, Department of Biological Sciences, University of Calgary, Calgary, T2N 1N4, AB, Canada; Department of Pediatrics, Cumming School of Medicine, University of Calgary, Calgary, T2N 1N4, AB, Canada; Department of Critical Care Medicine, Cumming School of Medicine, University of Calgary, Calgary, T2N 1N4, AB, Canada; Department of Microbiology, Immunology and Infectious…
	abstract = {Background: While children with appendicitis often have excellent clinical outcomes, some develop life-threatening complications including sepsis and organ dysfunction requiring pediatric intensive care unit (PICU) support. Our study applied a metabolomics and inflammatory protein mediator (IPM) profiling approach to determine the bio-profiles of children who developed severe appendic…
	author_keywords = {Appendicitis; Bio-profiling; Child; Inflammatory protein mediators; Metabolomics},
	keywords = {apparent life threatening event; appendicitis; Article; blood sampling; case control study; child; controlled study; diagnostic test accuracy study; emergency ward; female; follow up; hospitalized child; human; human tissue; inflammatory protein mediator profiling; leukocyte; major clinical study; male; mass fragmentography; metabolomics; nausea and vomiting; neutrophil; pediatric int…
	correspondence_address = {G.C. Thompson; Department of Pediatrics, Cumming School of Medicine, University of Calgary, Calgary, T2N 1N4, Canada; email: graham.thompson@albertahealthservices.ca},
	publisher = {MDPI},
	issn = {22181989},
	language = {English},
	abbrev_source_title = {Metabolites},
	type = {Article},
	publication_stage = {Final},
	source = {Scopus},
	note = {Cited by: 2; All Open Access, Gold Open Access, Green Open Access}
}
@ARTICLE{Mahoney20212025,
	author = {Mahoney, Lisa B. and Esther, Charles R. and May, Kara and Rosen, Rachel},
	title = {Metabolomic profiling of extraesophageal reflux disease in children},
	year = {2021},
	journal = {Clinical and Translational Science},
	volume = {14},
	number = {5},
	pages = {2025 – 2033},
	doi = {10.1111/cts.13064},
	url = {https://www.scopus.com/inward/record.uri?eid=2-s2.0-85107023154&doi=10.1111%2fcts.13064&partnerID=40&md5=d2ce3b02a62718040b788dd047b0a86b},
	affiliations = {Aerodigestive Center, Division of Gastroenterology, Hepatology and Nutrition, Boston Children’s Hospital, Boston, MA, United States; Pediatric Pulmonology, University of North Carolina School of Medicine, Chapel Hill, NC, United States},
	abstract = {Although respiratory symptoms in children are often attributed to gastroesophageal reflux disease, establishing a clear diagnosis of extraesophageal reflux disease (EERD) can be challenging, as there are no sensitive or specific EERD biomarkers. The aim of this study was to evaluate the metabolite profile in bronchoalveolar (BAL) fluid from children with suspected EERD and assess the …
	keywords = {Adolescent; Biomarkers; Bronchoalveolar Lavage Fluid; Bronchoscopy; Child; Child, Preschool; Electric Impedance; Humans; Hydrogen-Ion Concentration; Infant; Male; Metabolomics; Pilot Projects; Prospective Studies; Proton Pump Inhibitors; Respiratory Aspiration of Gastric Contents; adenosine phosphate; ascorbic acid; glycerophospholipid; glycerophosphorylcholine; histamine; malic acid;…
	correspondence_address = {R. Rosen; Aerodigestive Center, Division of Gastroenterology, Hepatology and Nutrition, Boston Children’s Hospital, Boston, United States; email: rachel.rosen@childrens.harvard.edu},
	publisher = {John Wiley and Sons Inc},
	issn = {17528054},
	pmid = {34058076},
	language = {English},
	abbrev_source_title = {Clin. Transl. Sci.},
	type = {Article},
	publication_stage = {Final},
	source = {Scopus},
	note = {Cited by: 2; All Open Access, Green Open Access}
}
@ARTICLE{Tian2022,
	author = {Tian, XiaoXue and Wu, Yuanyuan and Duan, Cheng and Zhou, Xiaohong and Li, Yong and Zheng, Jiabin and Lai, Weihua and Zhang, Shuyao and Cao, Lixiang and Zhong, Shilong},
	title = {Tryptophan was metabolized into beneficial metabolites against coronary heart disease or prevented from producing harmful metabolites by the in vitro drug screening model based on Clostridium sporogenes},
	year = {2022},
	journal = {Frontiers in Microbiology},
	volume = {13},
	doi = {10.3389/fmicb.2022.1013973},
	url = {https://www.scopus.com/inward/record.uri?eid=2-s2.0-85143240135&doi=10.3389%2ffmicb.2022.1013973&partnerID=40&md5=43d6f0b7e2598c005d706137c7809cfc},
	affiliations = {Guangdong Cardiovascular Institute, Guangdong Provincial People’s Hospital, Guangdong Academy of Medical Sciences, Guangdong, Guangzhou, China; School of Pharmaceutical Sciences, Southern Medical University, Guangdong, Guangzhou, China; Department of Pharmacy, Guangdong Provincial People’s Hospital, Guangdong Academy of Medical Sciences, Guangdong, Guangzhou, China; Greater Bay Ar…
	abstract = {In our previous study of 2,130 Chinese patients with coronary heart disease (CHD), we found that tryptophan (TRP) metabolites contributed to elevated risks of death. Many TRP-derived metabolites require the participation of intestinal bacteria to produce, and they play an important role in the pathogenesis of metabolic diseases such as CHD. So it is necessary to metabolize TRP into be…
	author_keywords = {Clostridium sporogenes; coronary heart disease; in vitro drug screening model; indole-3-butyric acid; tryptophan-derived metabolites},
	keywords = {3 hydroxyanthranilic acid; 3 hydroxykynurenine; 5 hydroxyindoleacetic acid; indoleacetic acid; indolebutyric acid; indolepropionic acid; kynurenic acid; kynurenine; penicillin derivative; serotonin; tryptophan; xanthurenic acid; Article; bacterial growth; bacterium culture; Clostridium sporogenes; controlled study; drug screening; Enterobacter; Enterobacter cloacae; enterobacter horma…
	correspondence_address = {S. Zhong; Guangdong Cardiovascular Institute, Guangdong Provincial People’s Hospital, Guangdong Academy of Medical Sciences, Guangzhou, Guangdong, China; email: zhongsl@hotmail.com; S. Zhang; Department of Pharmacy, Guangzhou Red Cross Hospital (Guangzhou Red Cross Hospital of Jinan University), Guangdong, China; email: shuyao0754@qq.com; L. Cao; School of Life Sciences,…
	publisher = {Frontiers Media S.A.},
	issn = {1664302X},
	language = {English},
	abbrev_source_title = {Front. Microbiol.},
	type = {Article},
	publication_stage = {Final},
	source = {Scopus},
	note = {Cited by: 2; All Open Access, Gold Open Access, Green Open Access}
}
@ARTICLE{Kumar2021,
	author = {Kumar, Krishan and Yadav, Nitin and Banerjee, Jyotirmoy and Tripathi, Manjari and Sharma, M.C. and Lalwani, Sanjeev and Siraj, Fouzia and Chandra, P. Sarat and Sengupta, Shantanu and Dixit, Aparna Banerjee},
	title = {Mass spectrometry-based lipidomic analysis reveals altered lipid profile in brain tissues resected from patients with focal cortical dysplasia (FCD)},
	year = {2021},
	journal = {Epilepsy Research},
	volume = {177},
	doi = {10.1016/j.eplepsyres.2021.106773},
	url = {https://www.scopus.com/inward/record.uri?eid=2-s2.0-85115796552&doi=10.1016%2fj.eplepsyres.2021.106773&partnerID=40&md5=d98c8bdc15e370d5b799c90aed990e83},
	affiliations = {Dr. B.R. Ambedkar Center for Biomedical Research (ACBR), University of Delhi, New Delhi, India; Center of Excellence for Epilepsy, AIIMS, New Delhi, India; Department of Biophysics, AIIMS, New Delhi, India; Department of Neurology, AIIMS, New Delhi, India; Department of Pathology, AIIMS, New Delhi, India; Department of Forensic Medicine and Toxicology, AIIMS, New Delhi, India; Ins…
	abstract = {Focal cortical dysplasia (FCD) is a common pathology responsible for drug-resistant epilepsy (DRE). Failure to precisely localize the epileptogenic zones (EZs) is a major reason for poor surgical outcome in FCD. Currently, there are no molecular or cellular biomarkers available which can aid in defining the EZs in FCD. Phospholipid alterations between healthy and malignant tumor tissu…
	author_keywords = {Epilepsy; Epileptogenic zone biomarker; Focal cortical dysplasia; Lipidomics; Liquid chromatography; Mass spectrometry},
	keywords = {Brain; Epilepsy; Humans; Lipidomics; Lipids; Magnetic Resonance Imaging; Malformations of Cortical Development; Mass Spectrometry; Retrospective Studies; lipid; adult; Article; body weight; brain tissue; child; clinical article; controlled study; cortical dysplasia; down regulation; epilepsy; female; high performance liquid chromatography; human; human tissue; lipid degradation; lipid…
	correspondence_address = {A.B. Dixit; Dr. B.R. Ambedkar Center for Biomedical Research (ACBR), University of Delhi, 110007, India; email: aparnabanerjeedixit@gmail.com},
	publisher = {Elsevier B.V.},
	issn = {09201211},
	coden = {EPIRE},
	pmid = {34564036},
	language = {English},
	abbrev_source_title = {Epilepsy Res.},
	type = {Article},
	publication_stage = {Final},
	source = {Scopus},
	note = {Cited by: 2}
}
@ARTICLE{Ramirez-Moral2022,
	author = {Ramirez-Moral, Ivan and Ferreira, Bianca L. and Butler, Joe M. and van Weeghel, Michel and Otto, Natasja A. and de Vos, Alex F. and Yu, Xiao and de Jong, Menno D. and Houtkooper, Riekelt H. and van der Poll, Tom},
	title = {HIF-1α Stabilization in Flagellin-Stimulated Human Bronchial Cells Impairs Barrier Function},
	year = {2022},
	journal = {Cells},
	volume = {11},
	number = {3},
	doi = {10.3390/cells11030391},
	url = {https://www.scopus.com/inward/record.uri?eid=2-s2.0-85123316160&doi=10.3390%2fcells11030391&partnerID=40&md5=8a54e3a2dd03cf2a5b15e1af84913a30},
	affiliations = {Center of Experimental and Molecular Medicine, Amsterdam Infection & Immunity Institute, Amsterdam UMC, University of Amsterdam, Amsterdam, 1105 AZ, Netherlands; Division of Infectious Diseases, Department of Medicine, Escola Paulista de Medicina, Universidade Federal de Sao Paulo, Sao Paulo, 04023-062, Brazil; Laboratory Genetic Metabolic Diseases, Amsterdam Gastroenterology, End…
	abstract = {The respiratory epithelium provides a first line of defense against pathogens. Hypoxia-inducible factor (HIF)1α is a transcription factor which is stabilized in hypoxic conditions through the inhibition of prolyl-hydroxylase (PHD)2, the enzyme that marks HIF1α for degradation. Here, we studied the impact of HIF1α stabilization on the response of primary human bronchial epithelial (HBE…
	author_keywords = {Airway epithelial cells; Flagellin; HIF1α; Immunometabolism; Inflammation},
	keywords = {Bronchi; Flagellin; Humans; Hypoxia-Inducible Factor-Proline Dioxygenases; Procollagen-Proline Dioxygenase; Signal Transduction; cadherin; claudin; cytokine; dextran; flagellin; gelatinase B; hypoxia inducible factor 1alpha; interleukin 1; interleukin 18 receptor alpha; lactate dehydrogenase; metalloprotein; mitogen activated protein kinase; pathogen associated molecular pattern; peni…
	correspondence_address = {I. Ramirez-Moral; Center of Experimental and Molecular Medicine, Amsterdam Infection & Immunity Institute, Amsterdam UMC, University of Amsterdam, Amsterdam, 1105 AZ, Netherlands; email: i.ramirezmoral@amsterdamumc.nl},
	publisher = {MDPI},
	issn = {20734409},
	pmid = {35159204},
	language = {English},
	abbrev_source_title = {Cells},
	type = {Article},
	publication_stage = {Final},
	source = {Scopus},
	note = {Cited by: 2; All Open Access, Gold Open Access, Green Open Access}
}
@ARTICLE{Ohlstrom2022,
	author = {Ohlstrom, Denis J. and Sul, Christina and Vohwinkel, Christine U. and Hernandez-Lagunas, Laura and Karimpour-Fard, Anis and Mourani, Peter M. and Carpenter, Todd C. and Nozik, Eva S. and Sucharov, Carmen C.},
	title = {Plasma microRNA and metabolic changes associated with pediatric acute respiratory distress syndrome: a prospective cohort study},
	year = {2022},
	journal = {Scientific Reports},
	volume = {12},
	number = {1},
	doi = {10.1038/s41598-022-15476-0},
	url = {https://www.scopus.com/inward/record.uri?eid=2-s2.0-85137123279&doi=10.1038%2fs41598-022-15476-0&partnerID=40&md5=458b5f794ad82f83e09ab637e840c615},
	affiliations = {Developmental Lung Biology and Cardiovascular Pulmonary Research Laboratories, Departments of Pediatrics and Medicine, University of Colorado, Anschutz Medical Campus, Aurora, CO, United States; Department of Pharmacology, University of Colorado, Anschutz Medical Campus, Aurora, CO, United States; Division of Pediatric Critical Care, Department of Pediatrics, University of Colorad…
	abstract = {Acute respiratory distress syndrome is a heterogeneous pathophysiological process responsible for significant morbidity and mortality in pediatric intensive care patients. Diagnosis is defined by clinical characteristics that identify the syndrome after development. Subphenotyping patients at risk of progression to ARDS could provide the opportunity for therapeutic intervention. micro…
	keywords = {Biomarkers; Child; Cohort Studies; Critical Illness; Humans; MicroRNAs; Pilot Projects; Prospective Studies; Respiratory Distress Syndrome; biological marker; microRNA; child; cohort analysis; critical illness; human; pilot study; prospective study; respiratory distress syndrome},
	correspondence_address = {C.C. Sucharov; Division of Cardiology, Department of Medicine, University of Colorado, Anschutz Medical Campus, Aurora, 12700 E 19th Ave B139, 80045, United States; email: Kika.sucharov@cuanschutz.edu},
	publisher = {Nature Research},
	issn = {20452322},
	pmid = {36028738},
	language = {English},
	abbrev_source_title = {Sci. Rep.},
	type = {Article},
	publication_stage = {Final},
	source = {Scopus},
	note = {Cited by: 2; All Open Access, Gold Open Access, Green Open Access}
}
@ARTICLE{Davani2022,
	author = {Davani, Lara and Fu, Xiaoqing and De Simone, Angela and Li, Peng and Montanari, Serena and Lämmerhofer, Michael and Andrisano, Vincenza},
	title = {Aβ1-42 peptide toxicity on neuronal cells: A lipidomic study},
	year = {2022},
	journal = {Journal of Pharmaceutical and Biomedical Analysis},
	volume = {219},
	doi = {10.1016/j.jpba.2022.114876},
	url = {https://www.scopus.com/inward/record.uri?eid=2-s2.0-85132715683&doi=10.1016%2fj.jpba.2022.114876&partnerID=40&md5=4d70acf27245adad9b5a1207dda71741},
	affiliations = {Department for Life Quality Studies, University of Bologna, Corso D′ Augusto 237, Rimini, 47921, Italy; Institute of Pharmaceutical Sciences, University of Tuebingen, Auf der Morgenstelle 8, Tuebingen, 72076, Germany; Department of Drug Science and Technology University of Torino, via P.Giuria 9, Torino, 10125, Italy},
	abstract = {Currently Alzheimer's Disease (AD) pathological pathways, which lead to cell death and dementia, are not completely well-defined; in particular, the lipid changes in brain tissues that begin years before AD symptoms. Due to the central role of the amyloid aggregation process in the early phase of AD pathogenesis, we aimed at developing a lipidomic approach to evaluate the amyloid toxi…
	author_keywords = {Alzheimer's disease; Amyloid toxicity; Biomarkers; Lipids; Mass spectrometry},
	keywords = {Alzheimer Disease; Amyloid beta-Peptides; Cell Line, Tumor; Humans; Lipidomics; Lipids; Neuroblastoma; Peptide Fragments; 2 propanol; amyloid beta protein[1-42]; glycerophospholipid; lysophosphatidylcholine; phosphatidylcholine; sphingolipid; sphingomyelin; amyloid beta protein; amyloid beta-protein (1-42); lipid; peptide fragment; Alzheimer disease; Article; controlled study; data pr…
	correspondence_address = {V. Andrisano; Department for Life Quality Studies, University of Bologna, Rimini, Corso D′ Augusto 237, 47921, Italy; email: vincenza.andrisano@unibo.it},
	publisher = {Elsevier B.V.},
	issn = {07317085},
	coden = {JPBAD},
	pmid = {35749963},
	language = {English},
	abbrev_source_title = {J. Pharm. Biomed. Anal.},
	type = {Article},
	publication_stage = {Final},
	source = {Scopus},
	note = {Cited by: 2; All Open Access, Green Open Access}
}
@ARTICLE{Tang202228,
	author = {Tang, Yi-shuang and Guo, Jian-chun and Xu, Lin and Zhang, Xiao-na and Shen, Xiao-ping and Hai, Ya-mei and Mao, Yu-feng and Hu, Yi-yang and Zhao, Yu},
	title = {Pathological Change of Chronic Hepatitis B Patients with Different Tongue Coatings by Circular Multi-Omics Integrated Analysis},
	year = {2022},
	journal = {Chinese Journal of Integrative Medicine},
	volume = {28},
	number = {1},
	pages = {28 – 35},
	doi = {10.1007/s11655-020-3275-4},
	url = {https://www.scopus.com/inward/record.uri?eid=2-s2.0-85090782642&doi=10.1007%2fs11655-020-3275-4&partnerID=40&md5=1f7a47f78546724474c7a583c28a8e41},
	affiliations = {Key Laboratory of Liver and Kidney Diseases, Institute of Liver Diseases, Shuguang Hospital Affiliated to Shanghai University of Traditional Chinese Medicine, Shanghai, 201203, China; Department of Integrated Chinese and Western Medicine, Hangzhou Xixi Hospital, Hangzhou, 310023, China; National Engineering Center for Biochip at Shanghai, Shanghai, 201203, China; Institute of Clin…
	abstract = {Objective: To compare the circular pathological changes of chronic hepatitis B (CHB) patients according to the tongue diagnosis. Methods: Totally 41 CHB patients with typical white tongue coating (WTC) or yellow tongue coating (YTC) were enrolled and 14 healthy volunteers with normal tongue manifestation served as controls. The mRNA expression of peripheral leukocytes was detected by …
	author_keywords = {Chinese medicine; chronic hepatitis B; metabolomics; tongue diagnosis; transcriptomic},
	keywords = {Fatty Acids; Hepatitis B virus; Hepatitis B, Chronic; Humans; Metabolomics; T-Lymphocytes; Tongue; complementary DNA; lauric acid; messenger RNA; oleic acid; tumor necrosis factor receptor associated factor 6; fatty acid; adult; apoptosis; Article; blood sampling; case control study; cell death; Chinese medicine; chronic hepatitis B; circular metabolite; clinical article; clinical stu…
	correspondence_address = {Y. Zhao; Key Laboratory of Liver and Kidney Diseases, Institute of Liver Diseases, Shuguang Hospital Affiliated to Shanghai University of Traditional Chinese Medicine, Shanghai, 201203, China; email: cathy150@139.com},
	publisher = {Springer Science and Business Media Deutschland GmbH},
	issn = {16720415},
	pmid = {32915427},
	language = {English},
	abbrev_source_title = {Chin. J. Integr. Med.},
	type = {Article},
	publication_stage = {Final},
	source = {Scopus},
	note = {Cited by: 2}
}
@ARTICLE{Wu2022II73,
	author = {Wu, Wendy Yi-Ying and Dahlin, Anna M and Wibom, Carl and Björkblom, Benny and Melin, Beatrice},
	title = {Prediagnostic biomarkers for early detection of glioma - using case-control studies from cohorts as study approach},
	year = {2022},
	journal = {Neuro-Oncology Advances},
	volume = {4},
	pages = {II73 – II80},
	doi = {10.1093/noajnl/vdac036},
	url = {https://www.scopus.com/inward/record.uri?eid=2-s2.0-85159173442&doi=10.1093%2fnoajnl%2fvdac036&partnerID=40&md5=486a9a9565054ea3a05a7a35de54fce1},
	affiliations = {Department of Radiation Sciences, Oncology, Umeå University, Umeå, Sweden; Department of Chemistry, Umeå University, Umeå, Sweden},
	abstract = {Background: Understanding the trajectory and development of disease is important and the knowledge can be used to find novel targets for therapy and new diagnostic tools for early diagnosis. Methods: Large cohorts from different parts of the world are unique assets for research as they have systematically collected plasma and DNA over long-time periods in healthy individuals, sometime…
	author_keywords = {genetic variants; glioblastoma; metabolites; prediagnositic sample; proteins},
	keywords = {DNA; protein; tumor marker; Article; brain tumor; cancer risk; cancer survival; cancer susceptibility; diagnostic procedure; early cancer diagnosis; gene mutation; genetic association; genetic predisposition; genetic risk; genetic risk score; genetic variability; glioblastoma; glioma; human; Medline; metabolite set enrichment analysis; metabolomics; overrepresentation analysis; plasma…
	correspondence_address = {B. Melin; Department of Radiation Sciences, Umeå University, Umeå, SE-90187, Sweden; email: Beatrice.melin@umu.se},
	publisher = {Oxford University Press},
	issn = {26322498},
	language = {English},
	abbrev_source_title = {NeuroOncol. Adv.},
	type = {Article},
	publication_stage = {Final},
	source = {Scopus},
	note = {Cited by: 2; All Open Access, Gold Open Access, Green Open Access}
}
@ARTICLE{Cohen2022,
	author = {Cohen, Catherine C. and Dabelea, Dana and Michelotti, Gregory and Tang, Lu and Shankar, Kartik and Goran, Michael I. and Perng, Wei},
	title = {Metabolome Alterations Linking Sugar-Sweetened Beverage Intake with Dyslipidemia in Youth: The Exploring Perinatal Outcomes among CHildren (EPOCH) Study},
	year = {2022},
	journal = {Metabolites},
	volume = {12},
	number = {6},
	doi = {10.3390/metabo12060559},
	url = {https://www.scopus.com/inward/record.uri?eid=2-s2.0-85134489120&doi=10.3390%2fmetabo12060559&partnerID=40&md5=3c4d5eb2469ed99b93dad2bd2f719714},
	affiliations = {Department of Pediatrics, School of Medicine, University of Colorado Anschutz Medical Campus, Aurora, 80045, CO, United States; Lifecourse Epidemiology of Adiposity and Diabetes (LEAD) Center, University of Colorado Denver Anschutz Medical Campus, Aurora, 80045, CO, United States; Department of Epidemiology, Colorado School of Public Health, University of Colorado Anschutz Medical…
	abstract = {The objective of this study was to assess intermediary metabolic alterations that link sugar-sweetened beverage (SSB) intake to cardiometabolic (CM) risk factors in youth. A total of 597 participants from the multi-ethnic, longitudinal Exploring Perinatal Outcomes among CHildren (EPOCH) Study were followed in childhood (median 10 yrs) and adolescence (median 16 yrs). We used a multi-s…
	author_keywords = {added sugar; childhood obesity; hypertriglyceridemia; machine learning; metabolic profiling; metabolic syndrome},
	keywords = {biological marker; diacylglycerol; fatty acid; glucose; high density lipoprotein cholesterol; insulin; lactosylceramide; lipid; phospholipid; plasmalogen; triacylglycerol; adolescent; adult; Article; cardiometabolic risk factor; child; childhood obesity; cohort analysis; dyslipidemia; fasting; female; follow up; health care planning; human; hypertriglyceridemia; insulin resistance; ju…
	correspondence_address = {C.C. Cohen; Department of Pediatrics, School of Medicine, University of Colorado Anschutz Medical Campus, Aurora, 80045, United States; email: catherine.cioffi@cuanschutz.edu},
	publisher = {MDPI},
	issn = {22181989},
	language = {English},
	abbrev_source_title = {Metabolites},
	type = {Article},
	publication_stage = {Final},
	source = {Scopus},
	note = {Cited by: 2; All Open Access, Gold Open Access, Green Open Access}
}
@ARTICLE{Cheema2022e396,
	author = {Cheema, Zoya and Kwinta, Przemko and Moreira, Axel and Tovar, Miriam and Mustafa, Shamimunisa B.},
	title = {Big Data for Tiny Patients: A Precision Medicine Approach to Bronchopulmonary Dysplasia},
	year = {2022},
	journal = {Pediatric Annals},
	volume = {51},
	number = {10},
	pages = {e396 – e404},
	doi = {10.3928/19382359-20220803-06},
	url = {https://www.scopus.com/inward/record.uri?eid=2-s2.0-85139495941&doi=10.3928%2f19382359-20220803-06&partnerID=40&md5=db45c0c06028cddbe074fce579be3b3e},
	affiliations = {Department of Pediatrics, University of Texas Health Science Center San Antonio, United States; Department of Pediatrics, Jagiello-nian University, Poland; Baylor College of Medicine, United States},
	abstract = {Bronchopulmonary dysplasia (BPD) is the most common chronic lung disease of extreme prematurity. Despite more than 50 years of research, current treatments are inef-fective, and clinicians are largely unable to accurately predict which neonates the condi-tion will develop in. A deeper understanding of the molecular mechanisms underlying the characteristic arrest in lung development ar…
	keywords = {Big Data; Biomarkers; Bronchopulmonary Dysplasia; Humans; Infant, Newborn; Infant, Premature, Diseases; Precision Medicine; biological marker; cyclin D1; cyclin E; hemoglobin alpha chain; HLA DQB1 antigen; interleukin 6; interleukin 8; microRNA; osteonectin; biological marker; Article; artificial ventilation; bacterial load; bioinformatics; cesarean section; chronic obstructive lung d…
	correspondence_address = {S.B. Mustafa; Department of Pediatrics, University of Texas Health Science Center San Antonio, San Antonio, 7703 Floyd Curl Drive, 78229, United States; email: Mustafa@uthscsa.edu},
	publisher = {Slack Incorporated},
	issn = {00904481},
	coden = {PDANB},
	pmid = {36215088},
	language = {English},
	abbrev_source_title = {Pediatr. Ann.},
	type = {Article},
	publication_stage = {Final},
	source = {Scopus},
	note = {Cited by: 2}
}
@ARTICLE{Oommen2021,
	author = {Oommen, Anup Mammen and Cunningham, Stephen and O’Súilleabháin, Páraic S. and Hughes, Brian M. and Joshi, Lokesh},
	title = {An integrative network analysis framework for identifying molecular functions in complex disorders examining major depressive disorder as a test case},
	year = {2021},
	journal = {Scientific Reports},
	volume = {11},
	number = {1},
	doi = {10.1038/s41598-021-89040-7},
	url = {https://www.scopus.com/inward/record.uri?eid=2-s2.0-85105525176&doi=10.1038%2fs41598-021-89040-7&partnerID=40&md5=c51f7bb5c5a763924b9e17abdceae989},
	affiliations = {Advanced Glycoscience Research Cluster (AGRC), National University of Ireland Galway, Galway, Ireland; Department of Psychology, University of Limerick, Limerick, Ireland; School of Psychology, National University of Ireland Galway, Galway, Ireland; Centre for Research in Medical Devices (CÚRAM), National University of Ireland Galway, Galway, Ireland; Health Research Institute, Un…
	abstract = {In addition to the psychological depressive phenotype, major depressive disorder (MDD) patients are also associated with underlying immune dysregulation that correlates with metabolic syndrome prevalent in depressive patients. A robust integrative analysis of biological pathways underlying the dysregulated neural connectivity and systemic inflammatory response will provide implication…
	keywords = {Biomarkers; Brain; Depressive Disorder, Major; Disease; Gene Expression Profiling; Glycosylation; Humans; Metabolomics; biological marker; brain; diseases; gene expression profiling; genetics; glycosylation; human; major depression; metabolism; metabolomics},
	correspondence_address = {S. Cunningham; Advanced Glycoscience Research Cluster (AGRC), National University of Ireland Galway, Galway, Ireland; email: stephen.cunningham@nuigalway.ie; L. Joshi; Advanced Glycoscience Research Cluster (AGRC), National University of Ireland Galway, Galway, Ireland; email: lokesh.joshi@nuigalway.ie},
	publisher = {Nature Research},
	issn = {20452322},
	pmid = {33958659},
	language = {English},
	abbrev_source_title = {Sci. Rep.},
	type = {Article},
	publication_stage = {Final},
	source = {Scopus},
	note = {Cited by: 2; All Open Access, Gold Open Access, Green Open Access}
}
@ARTICLE{Laska2022,
	author = {Laska, Eugene and Siegel, Carole and Lin, Ziqiang},
	title = {A likely responder approach for the analysis of randomized controlled trials},
	year = {2022},
	journal = {Contemporary Clinical Trials},
	volume = {114},
	doi = {10.1016/j.cct.2022.106688},
	url = {https://www.scopus.com/inward/record.uri?eid=2-s2.0-85123829932&doi=10.1016%2fj.cct.2022.106688&partnerID=40&md5=df495e16d22a25d3c98be513024aa769},
	affiliations = {Department of Psychiatry, New York University Grossman School of Medicine, One Park Avenue, New York, 10016, NY, United States; Department of Population Health, Division of Biostatistics, NYU Grossman School of Medicine, 180 Madison Avenue, New York, 10016, NY, United States},
	abstract = {Objective: To further the precision medicine goal of tailoring medical treatment to individual patient characteristics by providing a method of analysis of the effect of test treatment, T, compared to a reference treatment, R, in participants in a RCT who are likely responders to T. Methods: Likely responders to T are individuals whose expected response at baseline exceeds a prespecif…
	author_keywords = {Causal inference; Enriched sample; Likely responders; Precision medicine; Prognostic balancing score},
	keywords = {Humans; Precision Medicine; Randomized Controlled Trials as Topic; Research Design; biological marker; opiate; analytic method; Article; controlled study; demographics; diagnostic procedure; genomics; histogram; human; likely responder approach; likely responder dry run diagnostic; metabolomics; opiate addiction; personalized medicine; prognosis; proteomics; random forest; randomized …
	correspondence_address = {E. Laska; Department of Psychiatry, New York University Grossman School of Medicine, New York, One Park Avenue, 10016, United States; email: eugene.laska@nyumc.org},
	publisher = {Elsevier Inc.},
	issn = {15517144},
	pmid = {35085831},
	language = {English},
	abbrev_source_title = {Contemp. Clin. Trials},
	type = {Article},
	publication_stage = {Final},
	source = {Scopus},
	note = {Cited by: 2; All Open Access, Green Open Access, Hybrid Gold Open Access}
}
@ARTICLE{Jia2022,
	author = {Jia, Xiangen and Zhang, Guozhi},
	title = {Characterization of chromatin regulators in hepatocellular carcinoma to guide clinical therapy},
	year = {2022},
	journal = {Frontiers in Genetics},
	volume = {13},
	doi = {10.3389/fgene.2022.961018},
	url = {https://www.scopus.com/inward/record.uri?eid=2-s2.0-85137943318&doi=10.3389%2ffgene.2022.961018&partnerID=40&md5=cc04258a964f24fb1c88c900d4b390fe},
	affiliations = {North China University of Science and Technology Affiliated Hospital, Tangshan, China; North China University of Science and Technology, Tangshan, China},
	abstract = {Background: Hepatocellular carcinoma (HCC) is notorious for its high mortality and incidence. Accumulating evidence confirms that chromatin regulators (CRs) have a significant impact on cancer. Therefore, exploring the mode of action and prognostic value of CRs is imminent for the treatment of hepatocellular carcinoma. Method: Transcriptome and clinical data for this study have been d…
	author_keywords = {chromatin regulators; hepatocellular carcinoma; ICGC; Signature; TCGA},
	keywords = {dasatinib; fluorouracil; ifosfamide; ixabepilone; tamoxifen; aged; algorithm; Article; body mass; cancer prognosis; CD4+ T lymphocyte; cell differentiation; chromatin; clinical feature; controlled study; disease free survival; drug sensitivity; female; functional enrichment analysis; gene expression; gene ontology; genetic transcription; histology; human; human cell; human tissue; imm…
	correspondence_address = {G. Zhang; North China University of Science and Technology Affiliated Hospital, Tangshan, China; email: zhanggz5136@163.com},
	publisher = {Frontiers Media S.A.},
	issn = {16648021},
	language = {English},
	abbrev_source_title = {Front. Genet.},
	type = {Article},
	publication_stage = {Final},
	source = {Scopus},
	note = {Cited by: 2; All Open Access, Gold Open Access, Green Open Access}
}
@ARTICLE{Mazzarino2021,
	author = {Mazzarino, Randall C. and Baresova, Veronika and Zikánová, Marie and Duval, Nathan and Wilkinson II, Terry G. and Patterson, David and Vacano, Guido N.},
	title = {Transcriptome and metabolome analysis of crGART, a novel cell model of de novo purine synthesis deficiency: Alterations in CD36 expression and activity},
	year = {2021},
	journal = {PLoS ONE},
	volume = {16},
	number = {7 July},
	doi = {10.1371/journal.pone.0247227},
	url = {https://www.scopus.com/inward/record.uri?eid=2-s2.0-85110612249&doi=10.1371%2fjournal.pone.0247227&partnerID=40&md5=9aa8eb05439ee867427be7fb0b841b78},
	affiliations = {Knoebel Institute for Healthy Aging, University of Denver, Denver, CO, United States; Eleanor Roosevelt Institute, University of Denver, Denver, CO, United States; Department of Biological Sciences, University of Denver, Denver, CO, United States; Molecular and Cellular Biophysics Program, University of Denver, Denver, CO, United States; Research Unit for Rare Diseases, Department…
	abstract = {In humans, GART [phosphoribosylglycinamide formyltransferase (EC 2.1.2.2) / phosphoribosylglycinamide synthetase (EC 6.3.4.13) / phosphoribosylaminoimidazole synthetase (EC 6.3.3.1)] is a trifunctional protein which catalyzes the second, third, and fifth reactions of the ten step de novo purine synthesis (DNPS) pathway. The second step of DNPS is conversion of phosphoribosylamine (5-P…
	keywords = {CD36 Antigens; Cell Line; Gene Expression Profiling; Gene Expression Regulation; Humans; Metabolomics; Purines; CD36 antigen; phosphoribosylglycinamide formyltransferase; transcriptome; CD36 antigen; purine derivative; antigen expression; Article; controlled study; CRISPR-CAS9 system; disorders of carbohydrate metabolism; HeLa cell line; human; human cell; metabolome; mutagenesis; ont…
	correspondence_address = {G.N. Vacano; Knoebel Institute for Healthy Aging, University of Denver, Denver, United States; email: guido.vacano@du.edu},
	publisher = {Public Library of Science},
	issn = {19326203},
	coden = {POLNC},
	pmid = {34283828},
	language = {English},
	abbrev_source_title = {PLoS ONE},
	type = {Article},
	publication_stage = {Final},
	source = {Scopus},
	note = {Cited by: 2; All Open Access, Gold Open Access, Green Open Access}
}
@ARTICLE{Orlova202212,
	author = {Orlova, Anastasia A. and Kondrat'eva, Ekaterina A. and Dubrovskii, Yaroslav A. and Dryagina, Natalia V. and Verbitskaya, Elena V. and Kondratev, Sergey A. and Kostareva, Anna A. and Kondratev, Anatoly N.},
	title = {Metabolomic Profiling of the Blood of Patients with Chronic Disorders of Consciousness},
	year = {2022},
	journal = {Obshchaya Reanimatologiya},
	volume = {18},
	number = {2},
	pages = {12–21},
	doi = {10.15360/1813-9779-2022-2-22-36},
	url = {https://www.scopus.com/inward/record.uri?eid=2-s2.0-85131321617&doi=10.15360%2f1813-9779-2022-2-22-36&partnerID=40&md5=5b8ace064ddcab1a02312d7152fa9f29},
	affiliations = {St. Petersburg State Chemical and Pharmaceutical University, Ministry of Health of Russia, 14 Professor Popova Str., St. Petersburg, 197376, Russian Federation; A. L. Polenov Russian Research Institute for Neurosurgery, V.A. Almazov National Research Center, 12 Mayakovsky Str., St. Petersburg, 191014, Russian Federation; Federal Research and Clinical Center of Intensive Care Medic…
	abstract = {The main variants of chronic disorders of consciousness (cDoC) developing in adverse coma outcome are vegetative state/unresponsive wakefulness syndrome (VS/UWS) and minimal consciousness state (MCS). The aim of the study was to investigate the main differences in metabolomic abnormalities in patients with VS/UWS and MCS, as well as to identify changes in metabolomics depending on sle…
	author_keywords = {blood-brain barrier; chronic disorders of consciousness; circadian rhythm; glym-phatic system; metabolomic profile; metabolomics; minimal consciousness state; multidisciplinary approach; prediction of consciousness recovery; unresponsive wakefulness syndrome; vegetative state},
	keywords = {acetonitrile; biological marker; deionized water; edetic acid; formic acid; nitrogen; adolescent; adult; Article; blood sampling; brain injury; centrifugation; child; chronic disease; circadian rhythm; clinical article; coma; consciousness disorder; female; high performance liquid chromatography; human; hypoxia; internal jugular vein; liquid chromatography-mass spectrometry; male; mas…
	correspondence_address = {E.A. Kondrat'eva; A. L. Polenov Russian Research Institute for Neurosurgery, V.A. Almazov National Research Center, St. Petersburg, 12 Mayakovsky Str., 191014, Russian Federation; email: eak2003@mail.ru},
	publisher = {V.A. Negovsky Research Institute of General Reanimatology},
	issn = {18139779},
	language = {English},
	abbrev_source_title = {Obshchaya Reanimatol.},
	type = {Article},
	publication_stage = {Final},
	source = {Scopus},
	note = {Cited by: 2; All Open Access, Gold Open Access}
}
@ARTICLE{Gonzales2021,
	author = {Gonzales, Gerard Bryan and Brals, Daniella and Sonko, Bakary and Sosseh, Fatou and Prentice, Andrew M. and Moore, Sophie E. and Koulman, Albert},
	title = {Plasma lipids and growth faltering: A longitudinal cohort study in rural Gambian children},
	year = {2021},
	journal = {Science Advances},
	volume = {7},
	number = {38},
	doi = {10.1126/sciadv.abj1132},
	url = {https://www.scopus.com/inward/record.uri?eid=2-s2.0-85115817872&doi=10.1126%2fsciadv.abj1132&partnerID=40&md5=f5d54e7c2b44d515f0a8c0dcee9f7efe},
	affiliations = {Nutrition, Metabolism, and Genomics Group, Division of Human Nutrition and Health, Wageningen University, Stippeneng 4, Wageningen, 6708 WE, Netherlands; Labo-ratory of Gastroenterology, Department of Internal Medicine and Paediatrics, Faculty of Medicine and Health Sciences, Ghent University, Ghent, 9000, Belgium; Core Metabolomics and Lipidomics Laboratory, Wellcome Trust-MRL In…
	abstract = {Growth faltering in children arises from metabolic and endocrine dysfunction driven by complex interactions between poor diet, persistent infections, and immunopathology. Here, we determined the progression of the plasma lipidome among Gambian children (n = 409) and assessed its association with growth faltering during the first 2 years of life using the panel vector autoregression me…
	keywords = {Lipids; Nutrition; Regression analysis; Cohort studies; Immunopathology; Linear growth; Lipidomes; Persistent infection; Phosphatidyl choline; Plasma growth; Plasma lipid; Temporal association; Vector autoregressions; article; child; cohort analysis; female; Gambian; human; human tissue; lipid blood level; male; Polyunsaturated fatty acids},
	correspondence_address = {G.B. Gonzales; Nutrition, Metabolism, and Genomics Group, Division of Human Nutrition and Health, Wageningen University, Wageningen, Stippeneng 4, 6708 WE, Netherlands; email: bryan.gonzales@wur.nl},
	publisher = {American Association for the Advancement of Science},
	issn = {23752548},
	pmid = {34533992},
	language = {English},
	abbrev_source_title = {Sci. Adv.},
	type = {Article},
	publication_stage = {Final},
	source = {Scopus},
	note = {Cited by: 2; All Open Access, Gold Open Access, Green Open Access}
}
@ARTICLE{Ruan2022,
	author = {Ruan, Travis and Harney, Dylan and Koay, Yen Chin and Loo, Lipin and Larance, Mark and Caron, Leslie},
	title = {Anabolic Factors and Myokines Improve Differentiation of Human Embryonic Stem Cell Derived Skeletal Muscle Cells},
	year = {2022},
	journal = {Cells},
	volume = {11},
	number = {6},
	doi = {10.3390/cells11060963},
	url = {https://www.scopus.com/inward/record.uri?eid=2-s2.0-85126329859&doi=10.3390%2fcells11060963&partnerID=40&md5=bfdd240567ddb3679435afd731fc533b},
	affiliations = {Dr. John and Anne Chong Lab for Functional Genomics, Charles Perkins Centre, School of Life and Environmental Sciences, The University of Sydney, Sydney, 2006, NSW, Australia; Larance Laboratory, Charles Perkins Centre, School of Life and Environmental Sciences, The University of Sydney, Sydney, 2006, NSW, Australia; Cardiometabolic Disease Group, Heart Research Institute, Charles…
	abstract = {Skeletal muscle weakness is linked to many adverse health outcomes. Current research to identify new drugs has often been inconclusive due to lack of adequate cellular models. We previously developed a scalable monolayer system to differentiate human embryonic stem cells (hESCs) into mature skeletal muscle cells (SkMCs) within 26 days without cell sorting or genetic manipulation. Here…
	author_keywords = {Human embryonic stem cell; Myokines; Myosin heavy chain; Myotubes; Skeletal muscle},
	keywords = {Cell Differentiation; Human Embryonic Stem Cells; Humans; Muscle Fibers, Skeletal; Muscle, Skeletal; Proteomics; anabolic agent; complementary DNA; cytokine; dexamethasone; follistatin; insulin; interleukin 4; interleukin 6; myokine; myosin heavy chain; testosterone; unclassified drug; Article; ATPase activity assay; bicinchoninic acid assay; calcium imaging; cell culture; cell differ…
	correspondence_address = {L. Caron; Dr. John and Anne Chong Lab for Functional Genomics, Charles Perkins Centre, School of Life and Environmental Sciences, The University of Sydney, Sydney, 2006, Australia; email: leslie.caron@univ-amu.fr},
	publisher = {MDPI},
	issn = {20734409},
	pmid = {35326414},
	language = {English},
	abbrev_source_title = {Cells},
	type = {Article},
	publication_stage = {Final},
	source = {Scopus},
	note = {Cited by: 2; All Open Access, Gold Open Access, Green Open Access}
}
@ARTICLE{Song2022809,
	author = {Song, Shiyao and Tang, Wenjing and Yu, Shengyuan and Liu, Huwei and Bai, Yu},
	title = {Targeted Metabolomics Based on LC-MS/MS Revealing Alteration of Bile Acids in Male Migraine Patients},
	year = {2022},
	journal = {Chemical Research in Chinese Universities},
	volume = {38},
	number = {3},
	pages = {809 – 815},
	doi = {10.1007/s40242-022-2035-8},
	url = {https://www.scopus.com/inward/record.uri?eid=2-s2.0-85128818417&doi=10.1007%2fs40242-022-2035-8&partnerID=40&md5=70a9bb30473bd570fd16117672c5a81b},
	affiliations = {Beijing National Laboratory for Molecular Sciences, Key Laboratory of Bioorganic Chemistry and Molecular Engineering of Ministry of Education, Institute of Analytical Chemistry, College of Chemistry and Molecular Engineering, Peking University, Beijing, 100871, China; Department of Neurology, the First Medical Center, Chinese PLA(People’s Liberation Army) General Hospital, Beijing…
	abstract = {Migraine is an episodic neurological disorder and the second most disabling disease with unclear pathogenesis. Since dietary adjustment and probiotics supplement can improve the symptoms of migraine, the intestinal flora metabolites of bile acids(BAs) attract attentions in this work. 21 BAs, including cholic acid(CA), chenodeoxycholic acid(CDCA), deoxycholic acid (DCA), lithocholic ac…
	author_keywords = {Bile acid; Gender-stratified analysis; Liquid chromatography-tandem mass spectrometry(LC-MS/MS); Metabolomics; Migraine},
	correspondence_address = {Y. Bai; Beijing National Laboratory for Molecular Sciences, Key Laboratory of Bioorganic Chemistry and Molecular Engineering of Ministry of Education, Institute of Analytical Chemistry, College of Chemistry and Molecular Engineering, Peking University, Beijing, 100871, China; email: yu.bai@pku.edu.cn; S. Yu; Department of Neurology, the First Medical Center, Chinese PLA(…
	publisher = {Springer Science and Business Media Deutschland GmbH},
	issn = {10059040},
	coden = {CRCUE},
	language = {English},
	abbrev_source_title = {Chem Res Chin Univ},
	type = {Article},
	publication_stage = {Final},
	source = {Scopus},
	note = {Cited by: 2}
}
@ARTICLE{Jijo2022,
	author = {Jijo, Ameya and Cheredath, Aswathi and Uppangala, Shubhashree and Lakshmi, Vani R. and Joseph, David and Meitei, Huidrom Yaiphaba and Asampille, Gitanjali and Kumar, Pratap and Gowda, Nagana G.A. and Kalthur, Guruprasad and Kovacic, Borut and Adiga, Satish Kumar},
	title = {ICSI in non-male factor infertility patients does not alter metabolomic signature in sibling embryos as evidenced by sensitivity enhanced nuclear magnetic resonance (NMR) spectroscopy},
	year = {2022},
	journal = {PLoS ONE},
	volume = {17},
	number = {9 September},
	doi = {10.1371/journal.pone.0273321},
	url = {https://www.scopus.com/inward/record.uri?eid=2-s2.0-85138463795&doi=10.1371%2fjournal.pone.0273321&partnerID=40&md5=bff6c17d834aa5057bd3560ee989dc16},
	affiliations = {Department of Reproductive Science, Kasturba Medical College, Manipal Academy of Higher Education, Manipal, India; Department of Data Science, Prasanna School of Public Health, Manipal Academy of Higher Education, Manipal, India; NMR Research Centre, Indian Institute of Science, Bangalore, India; Department of Reproductive Medicine and Surgery, Kasturba Medical College, Manipal Ac…
	abstract = {Intracytoplasmic sperm injection (ICSI) was developed to overcome male factor infertility, however, there recently has been an increasing trend in ICSI usage irrespective of the etiology, demonstrating an overuse of this insemination technique. There is a limited knowledge on the behaviour of ICSI derived embryos in non-male factor infertility patients. Metabolomic assessment of preim…
	keywords = {Citrates; Culture Media; Female; Fertilization in Vitro; Glucose; Histidine; Humans; Infertility, Male; Lysine; Magnetic Resonance Spectroscopy; Male; Pregnancy; Prospective Studies; Pyruvates; Semen; Sperm Injections, Intracytoplasmic; Valine; citric acid; glucose; histidine; lysine; pyruvic acid; valine; citric acid; glucose; histidine; lysine; pyruvic acid; valine; adult; amino aci…
	correspondence_address = {S.K. Adiga; Department of Reproductive Science, Kasturba Medical College, Manipal Academy of Higher Education, Manipal, India; email: satish.adiga@manipal.edu},
	publisher = {Public Library of Science},
	issn = {19326203},
	coden = {POLNC},
	pmid = {36149910},
	language = {English},
	abbrev_source_title = {PLoS ONE},
	type = {Article},
	publication_stage = {Final},
	source = {Scopus},
	note = {Cited by: 2; All Open Access, Gold Open Access, Green Open Access}
}
@ARTICLE{Klemp2021,
	author = {Klemp, Henry Gerd and Kettwig, Matthias and Streit, Frank and Gärtner, Jutta and Rosewich, Hendrik and Krätzner, Ralph},
	title = {Lc-ms based platform simplifies access to metabolomics for peroxisomal disorders},
	year = {2021},
	journal = {Metabolites},
	volume = {11},
	number = {6},
	doi = {10.3390/metabo11060347},
	url = {https://www.scopus.com/inward/record.uri?eid=2-s2.0-85107874442&doi=10.3390%2fmetabo11060347&partnerID=40&md5=e78ff28275aa37e8b07a8dd0e3e294f7},
	affiliations = {Department of Pediatrics and Adolescent Medicine, University Medical Center Göttingen, Robert-Koch-Str. 40, Göttingen, 37075, Germany; Department of Clinical Chemistry, University Medical Center Göttingen, Robert-Koch-Str. 40, Göttingen, 37075, Germany},
	abstract = {Peroxisomes are central hubs for cell metabolism and their dysfunction is linked to dev-astating human disorders, such as peroxisomal biogenesis disorders and single peroxisomal en-zyme/protein deficiencies. For decades, biochemical diagnostics have been carried out using classi-cal markers such as very long-chain fatty acids (VLCFA), which can be inconspicuous in milder and atypical …
	author_keywords = {ABCD1; AbsoluteIDQ p180; Biocrates; Biomarker; D-BPIII; Membrane lipids; Metabolomics; PC ae 36:4; Peroxisome biogenesis disorder; PEX1; VLCFA; Zellweger syndrome spectrum},
	keywords = {ABC transporter D1; acylcarnitine; amino acid; behenic acid; biological marker; lignoceric acid; long chain fatty acid; lysophosphatidylcholine; membrane lipid; peroxin; peroxisomal multifunctional protein 2; phosphatidylcholine; sphingomyelin; very long chain fatty acid; adrenoleukodystrophy; Article; cell metabolism; child; clinical article; cohort analysis; controlled study; disord…
	correspondence_address = {H. Rosewich; Department of Pediatrics and Adolescent Medicine, University Medical Center Göttingen, Göttingen, Robert-Koch-Str. 40, 37075, Germany; email: hendrik.rosewich@med.uni-goettingen.de; R. Krätzner; Department of Pediatrics and Adolescent Medicine, University Medical Center Göttingen, Göttingen, Robert-Koch-Str. 40, 37075, Germany; email: rkraetz@gwdg.de},
	publisher = {MDPI AG},
	issn = {22181989},
	language = {English},
	abbrev_source_title = {Metabolites},
	type = {Article},
	publication_stage = {Final},
	source = {Scopus},
	note = {Cited by: 2; All Open Access, Gold Open Access, Green Open Access}
}
@ARTICLE{Choi2022,
	author = {Choi, Ji Soo and Yoon, Dahye and Han, Kyunghwa and Koo, Ja Seung and Kim, Suhkmann and Kim, Min Jung},
	title = {Impact of intratumoral heterogeneity on the metabolic profiling of breast cancer tissue using high-resolution magic angle spinning magnetic resonance spectroscopy},
	year = {2022},
	journal = {NMR in Biomedicine},
	volume = {35},
	number = {6},
	doi = {10.1002/nbm.4682},
	url = {https://www.scopus.com/inward/record.uri?eid=2-s2.0-85123515378&doi=10.1002%2fnbm.4682&partnerID=40&md5=f456730d83ed5779693d521a5251c867},
	affiliations = {Department of Radiology, Samsung Medical Center, Sungkyunkwan University of Medicine, Seoul, South Korea; Department of Digital Health, SAIHST, Sungkyunkwan University, Seoul, South Korea; Department of Chemistry and Chemistry Institute for Functional Materials, Pusan National University, Busan, South Korea; Department of Radiology, Research Institute of Radiological Science Cente…
	abstract = {High-resolution magic angle spinning (HR-MAS) magnetic resonance spectroscopy (MRS) is a useful metabolic profiling technique for human tissue. However, the impact of intratumoral heterogeneity on the metabolite levels of breast cancers is not yet established. The purpose of this prospective study was to investigate whether the tumor cell fraction of core needle biopsy (CNB) specimens…
	author_keywords = {breast cancer; metabolomics; spectroscopy; tumor heterogeneity},
	keywords = {Biopsy, Large-Core Needle; Breast Neoplasms; Female; Humans; Magnetic Resonance Spectroscopy; Metabolomics; Prospective Studies; Amino acids; Biomolecules; Biopsy; Cells; Cytology; Diseases; Magic angle spinning; Magnetic resonance spectroscopy; Metabolism; Metabolites; Multivariant analysis; Surgery; Ultrasonic applications; alanine; creatine; glutamic acid; glutamine; glycine; lacti…
	correspondence_address = {M.J. Kim; Department of Radiology, Research Institute of Radiological Science, Yonsei University College of Medicine, Seoul, South Korea; email: mines@yuhs.ac},
	publisher = {John Wiley and Sons Ltd},
	issn = {09523480},
	coden = {NMRBE},
	pmid = {34959254},
	language = {English},
	abbrev_source_title = {NMR Biomed.},
	type = {Article},
	publication_stage = {Final},
	source = {Scopus},
	note = {Cited by: 2}
}
@ARTICLE{Schleif2022251,
	author = {Schleif, William S. and Harlan, Robert S. and Hamblin, Frances and Amankwah, Ernest K. and Goldenberg, Neil A. and Hernandez, Raquel G. and Johnson, Sara B. and Reed, Shannon and Graham, David R.},
	title = {Defining the Healthy Infant Metabolome: Liquid Chromatography Tandem-Mass Spectrometry Analysis of Dried Blood Spot Extracts from the Prospective Research on Early Determinants of Illness and Children's Health Trajectories Birth Cohort Study},
	year = {2022},
	journal = {Journal of Pediatrics},
	volume = {241},
	pages = {251 – 256.e4},
	doi = {10.1016/j.jpeds.2021.09.061},
	url = {https://www.scopus.com/inward/record.uri?eid=2-s2.0-85117910103&doi=10.1016%2fj.jpeds.2021.09.061&partnerID=40&md5=c783c2f40074866fcdf9d90591482939},
	affiliations = {Johns Hopkins All Children's Pediatric Biorepository, Johns Hopkins All Children's Hospital, St Petersburg, FL; Pediatric Biospecimen Science Program, Johns Hopkins All Children's Institute for Clinical and Translational Research, St Petersburg, FL; Clinical Coordinating Center, Johns Hopkins All Children's Institute for Clinical and Translational Research, St Petersburg, FL; Data…
	abstract = {Newborn screening using dried plasma spots offers preanalytical advantages over conventional cards for plasma-associated targets of interest. Herein we present dried plasma spot–based methods for measuring metabolites using a 250+ compound liquid chromatography tandem mass spectrometry library. Quality assurance reduced this library to 134, and from these, 30 compounds determined the …
	keywords = {Biomarkers; Blood Preservation; Chromatography, Liquid; Dried Blood Spot Testing; Female; Humans; Infant; Infant, Newborn; Male; Metabolome; Neonatal Screening; Prospective Studies; Reference Values; Specimen Handling; Tandem Mass Spectrometry; biological marker; article; body weight; child; child health; clinical article; cohort analysis; female; human; human tissue; infant; liquid c…
	correspondence_address = {D.R. Graham; St. Petersburg, 501 6th Avenue South, Research and Education Building, RM 3223, 33701; email: dgraham@jhmi.edu},
	publisher = {Elsevier Inc.},
	issn = {00223476},
	coden = {JOPDA},
	pmid = {34626671},
	language = {English},
	abbrev_source_title = {J. Pediatr.},
	type = {Article},
	publication_stage = {Final},
	source = {Scopus},
	note = {Cited by: 2; All Open Access, Green Open Access}
}
@ARTICLE{Wu2022,
	author = {Wu, Xiaochu and Zhang, Tianyao and Zhang, Yan and She, Yan and Wang, Li and Gao, Yanling and Deng, Yiping and Chen, Meijuan and He, Yan and Chen, Xiaoyan and Hao, Qiukui and Yue, Jirong and Dong, Birong},
	title = {Natural population cohort study on long-lived adults: West China longevity and ageing procedure (WCLAP)},
	year = {2022},
	journal = {BMJ Open},
	volume = {12},
	number = {6},
	doi = {10.1136/bmjopen-2021-055407},
	url = {https://www.scopus.com/inward/record.uri?eid=2-s2.0-85132078539&doi=10.1136%2fbmjopen-2021-055407&partnerID=40&md5=b1c198721dcafd66c4d4f7e7ab598135},
	affiliations = {National Clinical Research Center for Geriatrics (WCHSCU), Sichuan University West China Hospital, Sichuan, Chengdu, China; The No.1 Affiliated Hospital of Chengdu Medical College, Sichuan, Chengdu, China; Mei Shan Shi Peng Shan Qu Chinses Medicine Hospital, Sichuan, Meishan, China; People's Hospital of Leshan, Sichuan, Leshan, China; Sichuan University West China Hospital of Yibi…
	abstract = {Purpose The West China longevity and ageing procedure (WCLAP) cohort study aims to provide guidance for older adults in western China with the aim of improving quality of life, reducing the burden of family care, summarising the characteristics of longevity lifestyles, building a Chinese-longevity-population biobank and exploring the mechanisms underlying population ageing. Participan…
	author_keywords = {epidemiology; geriatric medicine; public health},
	keywords = {Aged; Aging; China; Cohort Studies; Humans; Longevity; Quality of Life; hypnotic agent; aged; aging; Article; cause of death; China; Chinese; cohort analysis; controlled study; daily life activity; date of death; female; follow up; geriatric nutrition; human; longevity; major clinical study; male; medical history; mental health; natural population; sarcopenia; sleep quality; social su…
	correspondence_address = {B. Dong; National Clinical Research Center for Geriatrics (WCHSCU), Sichuan University West China Hospital, Chengdu, Sichuan, China; email: birongdong@163.com},
	publisher = {BMJ Publishing Group},
	issn = {20446055},
	pmid = {35701047},
	language = {English},
	abbrev_source_title = {BMJ Open},
	type = {Article},
	publication_stage = {Final},
	source = {Scopus},
	note = {Cited by: 2; All Open Access, Gold Open Access, Green Open Access}
}
@ARTICLE{Binici2022228,
	author = {Binici, Irfan and Alp, Hamit Hakan and Karsen, Hasan and Koyuncu, Ismail and Gonel, Ataman and Çelik, Hakim and Karahocagil, Mustafa Kasım},
	title = {Plasma Free Amino Acid Profile in HIV-Positive Cases},
	year = {2022},
	journal = {Current HIV Research},
	volume = {20},
	number = {3},
	pages = {228 – 235},
	doi = {10.2174/1570162X20666220428103250},
	url = {https://www.scopus.com/inward/record.uri?eid=2-s2.0-85137889597&doi=10.2174%2f1570162X20666220428103250&partnerID=40&md5=ce906b49ff872e1241e18cf99380490a},
	affiliations = {Department of Infectious Diseases and Clinical Microbiology, Medical Faculty, Van Yüzüncü Yıl University, Van, Turkey; Department of Biochemistry, Medical Faculty, Van Yüzüncü Yıl University, Van, Turkey; Department of Infectious Diseases and Clinical Microbiology, Medical Faculty, Harran University, Sanliurfa, Turkey; Department of Bio-chemistry, Medical Faculty, Harran Universit…
	abstract = {Background: Increasing the sensitivity and availability of liquid chromatography tandem mass spectrometry (LC-MS/MS) devices may provide advantages in terms of revealing the changes in metabolic pathways in HIV-positive patients and elucidating the physiopathology. Introduction: The aim of this study was to determine the difference in amino acid levels between HIV-positive patients an…
	author_keywords = {AIDS; amino acids; HIV; LC-MS / MS; metabolism; nutrition},
	keywords = {Alanine; Amino Acids; Argininosuccinic Acid; Asparagine; Aspartic Acid; Biomarkers; Carnosine; Chromatography, Liquid; Cysteine; Cystine; Glutamates; Glutamine; Histidine; HIV Infections; Humans; Imino Acids; Lysine; Methionine; Sarcosine; Tandem Mass Spectrometry; Threonine; Tryptophan; Tyrosine; Valine; 3 methylhistidine; alanine; amino acid; argininosuccinic acid; asparagine; aspar…
	correspondence_address = {I. Binici; Department of Infectious Diseases and Clinical Microbiology, Medical Faculty, Van Yüzüncü Yıl University, Van, Turkey; email: irfanbinici5@gmail.com},
	publisher = {Bentham Science Publishers},
	issn = {1570162X},
	coden = {CHRUB},
	pmid = {36111751},
	language = {English},
	abbrev_source_title = {Curr. HIV Res.},
	type = {Article},
	publication_stage = {Final},
	source = {Scopus},
	note = {Cited by: 2}
}
@ARTICLE{Cottrill2021,
	author = {Cottrill, Kirsten A. and Giacalone, Vincent D. and Margaroli, Camilla and Bridges, Robert J. and Koval, Michael and Tirouvanziam, Rabindra and McCarty, Nael A.},
	title = {Mechanistic analysis and significance of sphingomyelinase-mediated decreases in transepithelial CFTR currents in nHBEs},
	year = {2021},
	journal = {Physiological Reports},
	volume = {9},
	number = {17},
	doi = {10.14814/phy2.15023},
	url = {https://www.scopus.com/inward/record.uri?eid=2-s2.0-85114876720&doi=10.14814%2fphy2.15023&partnerID=40&md5=1a8f91de9095ba500d7492dcb6076e67},
	affiliations = {Molecular and Systems Pharmacology PhD Program, Emory University, Atlanta, GA, United States; Immunology and Molecular Pathogenesis PhD Program, Emory University, Atlanta, GA, United States; Department of Medicine, Division of Pulmonary, Allergy & Critical Care Medicine, University of Alabama at Birmingham, Birmingham, AL, United States; Program in Protease/Matrix Biology, Univers…
	abstract = {Loss of function of the cystic fibrosis transmembrane conductance regulator (CFTR) causes cystic fibrosis (CF). In the lungs, this manifests as immune cell infiltration and bacterial infections, leading to tissue destruction. Previous work has determined that acute bacterial sphingomyelinase (SMase) decreases CFTR function in bronchial epithelial cells from individuals without CF (nHB…
	author_keywords = {AMPK; cystic fibrosis transmembrane conductance regulator; epithelial cells; modulator therapy; neutrophils; sphingomyelinase},
	keywords = {Biomechanical Phenomena; Cells, Cultured; Cystic Fibrosis; Cystic Fibrosis Transmembrane Conductance Regulator; Humans; Lipidomics; Respiratory Mucosa; Sphingomyelin Phosphodiesterase; Transendothelial and Transepithelial Migration; 2 propanol; 4 (2 hydroxyethyl) 1 piperazineethanesulfonic acid; adenosine phosphate; bacterial enzyme; benzamidine; bicarbonate; biotin; calcium chloride;…
	correspondence_address = {N.A. McCarty; Molecular and Systems Pharmacology PhD Program, Emory University, Atlanta, United States; email: namccar@emory.edu},
	publisher = {American Physiological Society},
	issn = {2051817X},
	pmid = {34514718},
	language = {English},
	abbrev_source_title = {Physiol. Rep.},
	type = {Article},
	publication_stage = {Final},
	source = {Scopus},
	note = {Cited by: 2; All Open Access, Gold Open Access, Green Open Access}
}
@ARTICLE{Fernandes2022,
	author = {Fernandes, Ana Filipa and Gonçalves, Luís Gafeira and Bento, Maria and Anjo, Sandra I. and Manadas, Bruno and Barroso, Clara and Villar, Miguel and Macedo, Rita and Simões, Maria João and Coelho, Ana Varela},
	title = {Mass Spectrometry-Based Proteomic and Metabolomic Profiling of Serum Samples for Discovery and Validation of Tuberculosis Diagnostic Biomarker Signature},
	year = {2022},
[truncated: 242,382+ more rows]
