# Supplementary material for: A bibliometric and text-mining analysis of lipidomics and metabolomics in human disease
Source: Front Physiol. 2026 May 19;17:1727465. doi: 10.3389/fphys.2026.1727465 (PMC13225983; doi:10.3389/fphys.2026.1727465)
Supplement: Supplementary File 4 — Table 3.XLSX (Bibliometrix-Export-File-2025-02-15.xlsx) Excel file containing 9628 documents to be reviewed and recognized by Bibliometrix. [file Table3.xlsx]

## Sheet: Sheet 1
AU_IN
