# Supplementary material for: A bibliometric and text-mining analysis of lipidomics and metabolomics in human disease
Source: Front Physiol. 2026 May 19;17:1727465. doi: 10.3389/fphys.2026.1727465 (PMC13225983; doi:10.3389/fphys.2026.1727465)
Supplement: Supplementary File 6 — Data Sheet 2.CSV (Key_Collision_Clusters.csv) Excel file containing the Key Collision Clusters reported by OpenRefine. [file DataSheet2.csv]

Cluster size	Row count	Values in cluster	Merge?	New cell value
9	112	LC-MS(70 rows)
		LC–MS(17 rows)
		LC-MS(10 rows)
		LC/MS(5 rows)
		LC–MS(3 rows)
		LCMS(2 rows)
		LC?MS(2 rows)
		LC/MS(2 rows)
		LC?MS
9	120	GC-MS(49 rows)
		GC/MS(24 rows)
		GC–MS(15 rows)
		GC-MS(15 rows)
		GC/MS(7 rows)
		GC–MS(7 rows)
		GC-MS.
		GCMS
		GCMS
9	28	UPLC-Q-TOF/MS(9 rows)
		UPLC-QTOF-MS(5 rows)
		UPLC-Q-TOF-MS(4 rows)
		UPLC-QTOF/MS(3 rows)
		UPLC/Q-TOF-MS(2 rows)
		UPLC–QTOF-MS(2 rows)
		UPLC-QTOFMS
		UPLC/Q-TOFMS
		UPLCQTOF-MS
7	13	GRAVES’ DISEASE(4 rows)
		GRAVES' DISEASE(2 rows)
		GRAVES' DISEASE(2 rows)
		GRAVES’ DISEASE(2 rows)
		GRAVES DISEASE
		GRAVES DISEASE
		GRAVE’S DISEASE
7	75	GAS CHROMATOGRAPHY-MASS SPECTROMETRY(32 rows)
		GAS CHROMATOGRAPHY–MASS SPECTROMETRY(13 rows)
		GAS CHROMATOGRAPHY/MASS SPECTROMETRY(10 rows)
		GAS CHROMATOGRAPHY-MASS SPECTROMETRY(8 rows)
		GAS CHROMATOGRAPHY–MASS SPECTROMETRY(6 rows)
		GAS CHROMATOGRAPHY/MASS SPECTROMETRY(5 rows)
		GAS CHROMATOGRAPHYMASS SPECTROMETRY
7	12	UHPLC-QTOF-MS(3 rows)
		UHPLC-QTOF/MS(3 rows)
		UHPLC-Q-TOF-MS(2 rows)
		U-HPLC-Q-TOF/MS
		UHPLC-Q-TOF/MS
		UHPLC-Q/TOF-MS
		UHPLC/Q-TOFMS
6	11	LIQUID CHROMATOGRAPHY-MASS SPECTROMETRY (LC-MS)(5 rows)
		LIQUID CHROMATOGRAPHY-MASS SPECTROMETRY (LC–MS)(2 rows)
		LIQUID CHROMATOGRAPHY/MASS SPECTROMETRY (LC/MS)
		LIQUID CHROMATOGRAPHYMASS SPECTROMETRY (LC-MS)
		LIQUID CHROMATOGRAPHY–MASS SPECTROMETRY (LC–MS)
		LIQUID CHROMATOGRAPHY–MASS SPECTROMETRY (LC/MS)
6	15	GAS CHROMATOGRAPHY/MASS SPECTROMETRY (GC/MS)(4 rows)
		GAS CHROMATOGRAPHY–MASS SPECTROMETRY (GC–MS)(4 rows)
		GAS CHROMATOGRAPHY-MASS SPECTROMETRY (GC-MS)(3 rows)
		GAS CHROMATOGRAPHY-MASS SPECTROMETRY (GC-MS)(2 rows)
		GAS CHROMATOGRAPHY-MASS SPECTROMETRY (GC–MS)
		GAS CHROMATOGRAPHY–MASS SPECTROMETRY (GC-MS)
6	62	LIQUID CHROMATOGRAPHY-MASS SPECTROMETRY(40 rows)
		LIQUID CHROMATOGRAPHY–MASS SPECTROMETRY(12 rows)
		LIQUID CHROMATOGRAPHY-MASS SPECTROMETRY(4 rows)
		LIQUID CHROMATOGRAPHY/MASS SPECTROMETRY(3 rows)
		LIQUID CHROMATOGRAPHY–MASS SPECTROMETRY(2 rows)
		LIQUID CHROMATOGRAPHY/MASS SPECTROMETRY
6	100	LC-MS/MS(71 rows)
		LC–MS/MS(16 rows)
		LC-MS/MS(7 rows)
		LC/MS/MS(4 rows)
		LC-MSMS
		LC–MS/MS
5	132	MULTI-OMICS(99 rows)
		MULTIOMICS(30 rows)
		MULTI?OMICS
		MULTI?OMICS
		MULTIOMICS
5	7	GC-TOFMS(3 rows)
		GC-TOF-MS
		GC-TOF/MS
		GC/TOF-MS
		GC/TOF-MS
5	6	BEHÇET’S DISEASE(2 rows)
		BEHCET’S DISEASE
		BEHÇET'S DISEASE
		BEHCET'S DISEASE
		BEHCET’S DISEASE
4	183	(172 rows)
		(6 rows)
		(4 rows)
		”
4	99	NUCLEAR MAGNETIC RESONANCE(96 rows)
		MAGNETIC NUCLEAR RESONANCE
		NUCLEAR MAGNETIC RESO-NANCE
		NUCLEAR MAGNETIC RESONANCE
4	10	LC-QTOF-MS(5 rows)
		LC-QTOF/MS(3 rows)
		LC-QTOFMS
		LC/Q-TOF/MS
4	172	ALZHEIMER'S DISEASE(95 rows)
		ALZHEIMER’S DISEASE(52 rows)
		ALZHEIMER'S DISEASE(15 rows)
		ALZHEIMER’S DISEASE(10 rows)
4	17	LYSOPHOSPHATIDYLCHOLINE(13 rows)
		LYSO-PHOSPHATIDYLCHOLINE(2 rows)
		LYSOPHOSPHATIDYL-CHOLINE
		LYSOPHOSPHATIDYLCHOLINE
4	4	UPLC-ESI-Q-TOF-MS
		UPLC-ESI-QTOF-MS
		UPLC/ESI-Q-TOF/MS
		UPLC–ESI–Q-TOF–MS
4	9	HPLC-MS(6 rows)
		HP-LC/MS
		HPLC/MS
		HPLCMS
4	59	OMICS(53 rows)
		-OMICS(4 rows)
		*OMICS
		OMICS
4	39	CROHN'S DISEASE(13 rows)
		CROHN'S DISEASE(11 rows)
		CROHN’S DISEASE(9 rows)
		CROHN’S DISEASE(6 rows)
4	8	1H-NMR(5 rows)
		(1H-NMR)
		1-HNMR
		1HNMR
3	3151	METABOLOMICS(3068 rows)
		METABOLOMICS(82 rows)
		METABOLOMICS.
3	5	HR-MAS(3 rows)
		HRMAS
		HR-MAS
3	52	ACYLCARNITINES(41 rows)
		ACYLCARNITINES(10 rows)
		ACYL-CARNITINES
3	13	LIQUID CHROMATOGRAPHY-TANDEM MASS SPECTROMETRY(8 rows)
		LIQUID CHROMATOGRAPHY–TANDEM MASS SPECTROMETRY(4 rows)
		LIQUID CHROMATOGRAPHY-TANDEM MASS SPECTROMETRY
3	5	BIOMONITORING(2 rows)
		BIOMONITORING(2 rows)
		BIO-MONITORING
3	10	GUT-BRAIN AXIS(5 rows)
		GUT–BRAIN AXIS(3 rows)
		GUT-BRAIN AXIS(2 rows)
3	28	CHOLESTEROL(16 rows)
		CHOLESTEROL(11 rows)
		CHOLESTEROL •
3	6	CE-MS(3 rows)
		CE-MS(2 rows)
		CE–MS
3	6	CUSHING’S SYNDROME(3 rows)
		CUSHING'S SYNDROME(2 rows)
		CUSHING’S SYNDROME
3	4	<SUP>1</SUP>(2 rows)
		<SUP>1</SUP>
		<SUP>1</SUP>
3	3	GAS CHROMATOGRAPHY-TANDEM MASS SPECTROMETRY
		GAS CHROMATOGRAPHYTANDEM MASS SPECTROMETRY
		GAS CHROMATOGRAPHY–TANDEM MASS SPECTROMETRY
3	7	UHPLC-MS(3 rows)
		UHPLC–MS(3 rows)
		UHPLC/MS
3	24	<SUP>1</SUP>H NMR(17 rows)
		<SUP>1</SUP>H NMR(6 rows)
		<SUP>1</SUP>H NMR
3	719	LIPIDOMICS(665 rows)
		LIPIDOMICS(53 rows)
		LIPIDOMICS •
3	20	<SUP>1</SUP>H NMR SPECTROSCOPY(14 rows)
		<SUP>1</SUP>H NMR SPECTROSCOPY(3 rows)
		<SUP>1</SUP>H NMR SPECTROSCOPY(3 rows)
3	95	COLORECTAL CANCER(55 rows)
		COLORECTAL CANCER(39 rows)
		COLORECTAL CANCER
3	10	ELECTRONIC NOSE(6 rows)
		ELECTRONIC NOSE(3 rows)
		ELECTRONIC NOSE.
3	6	ENDOPLASMIC RETICULUM STRESS(4 rows)
		ENDOPLASMIC RETICULUM STRESS
		ENDOPLASMIC RETICULUM STRESS
3	3	CARDIO-METABOLIC DISEASES
		CARDIOMETABOLIC DISEASES
		CARDIOMETABOLIC DISEASES
3	16	ENDOMETRIAL CANCER(11 rows)
		ENDOMETRIAL CANCER(4 rows)
		ENDO-METRIAL CANCER
3	29	HIGH-RESOLUTION MASS SPECTROMETRY(24 rows)
		HIGH-RESOLUTION MASS SPECTROMETRY(4 rows)
		HIGH–RESOLUTION MASS SPECTROMETRY
3	57	NONALCOHOLIC FATTY LIVER DISEASE(33 rows)
		NON-ALCOHOLIC FATTY LIVER DISEASE(23 rows)
		NONALCOHOLIC FATTY LIVER DISEASE
3	74	CARDIOVASCULAR DISEASE(40 rows)
		CARDIOVASCULAR DISEASE(33 rows)
		CARDIO-VASCULAR DISEASE
3	3	PRIMARY SJOGREN'S SYNDROME
		PRIMARY SJOGREN’S SYNDROME
		PRIMARY SJÖGREN'S SYNDROME
3	29	UPLC-MS(24 rows)
		UPLC/MS(3 rows)
		UPLC–MS(2 rows)
3	10	AUTOIMMUNE DISEASES(7 rows)
		AUTOIMMUNE DISEASES(2 rows)
		AUTO-IMMUNE DISEASES
3	8	ANTIOXIDANTS(6 rows)
		ANTI-OXIDANTS
		ANTIOXIDANTS
3	6	ANTIOXIDANT(3 rows)
		ANTIOXIDANT(2 rows)
		ANTI-OXIDANT
3	10	LIQUID CHROMATOGRAPHY MASS SPECTROMETRY(8 rows)
		LIQUID CHROMATOGRAPHY- MASS SPECTROMETRY
		LIQUID CHROMATOGRAPHY MASS SPECTROMETRY
3	3	NIEMANN-PICK DISEASE TYPE C
		NIEMANN–PICK DISEASE TYPE C
		NIEMANN–PICK TYPE C DISEASE
3	29	ACYLCARNITINE(27 rows)
		ACYLCARNITINE
		ACYL-CARNITINE
3	56	LIQUID CHROMATOGRAPHY(51 rows)
		LIQUID CHROMATOGRAPHY(4 rows)
		LIQUID CHRO-MATOGRAPHY
3	12	SJÖGREN’S SYNDROME(6 rows)
		SJÖGREN'S SYNDROME(5 rows)
		SJOGREN’S SYNDROME
3	40	PREECLAMPSIA(31 rows)
		PRE-ECLAMPSIA(8 rows)
		PREECLAMPSIA
3	4	CAPILLARY ELECTROPHORESIS-MASS SPECTROMETRY (CE-MS)(2 rows)
		CAPILLARY ELECTROPHORESIS-MASS SPECTROMETRY (CE-MS)
		CAPILLARY ELECTROPHORESIS-MASS SPECTROMETRY (CEMS)
3	4	HIF1?(2 rows)
		HIF-1?
		HIF-1?
3	10	CAPILLARY ELECTROPHORESIS-MASS SPECTROMETRY(6 rows)
		CAPILLARY ELECTROPHORESIS-MASS SPECTROMETRY(3 rows)
		CAPILLARY ELECTROPHORESIS–MASS SPECTROMETRY
3	47	INFLAMMATORY BOWEL DISEASE(44 rows)
		INFLAMMATORY BOWEL DISEASE(2 rows)
		INFLAMMATORY BOWEL DISEASE.
3	127	COVID-19(66 rows)
		COVID-19(60 rows)
		COVID?19
3	238	METABOLITES(227 rows)
		METABOLITES(10 rows)
		METABOLITE(S)
3	158	OBESITY(156 rows)
		OBESITY •
		OBESITY
3	5	NON-COMMUNICABLE DISEASES(2 rows)
		NONCOMMUNICABLE DISEASES(2 rows)
		NON-COMMUNICABLE DISEASES
3	3	GLUCOSE AND LIPID METABOLISM
		LIPID AND GLUCOSE METABOLISM
		GLUCOSE AND LIPID METABOLISM
3	31	MASS SPECTROMETRY IMAGING(23 rows)
		IMAGING MASS SPECTROMETRY(7 rows)
		MASS SPECTROMETRY IMAGING
3	83	HEPATOCELLULAR CARCINOMA(64 rows)
		HEPATOCELLULAR CARCINOMA(18 rows)
		HEPATO-CELLULAR CARCINOMA
3	20	UPLC-MS/MS(15 rows)
		UPLC–MS/MS(4 rows)
		UPLC?MS/MS
3	57	GUT MICROBIOME(46 rows)
		GUT MICROBIOME(10 rows)
		GUT MICRO-BIOME
3	6	BLOOD-BRAIN BARRIER(3 rows)
		BLOOD–BRAIN BARRIER(2 rows)
		BLOOD-BRAIN BARRIER
3	18	<SUP>1</SUP>H-NMR(14 rows)
		<SUP>1</SUP>H-NMR(3 rows)
		<SUP>1</SUP>HNMR
3	10	INBORN ERROR OF METABOLISM(8 rows)
		IN-BORN ERROR OF METABOLISM
		INBORN ERROR OF METABOLISM
3	5	HIGH-PERFORMANCE LIQUID CHROMATOGRAPHY(3 rows)
		HIGH?PERFORMANCE LIQUID CHROMATOGRAPHY
		HIGH-PERFORMANCE LIQUID CHROMATOGRAPHY
3	3	UPLC-TOF/MS
		UPLC-TOFMS
		UPLC-TOF–MS
3	9	HPLC-MS/MS(6 rows)
		HPLC-MS/MS(2 rows)
		HPLC-MS-MS
3	10	HUNTINGTON'S DISEASE(6 rows)
		HUNTINGTON’S DISEASE(3 rows)
		HUNTINGTON'S DISEASE
3	9	BMI(6 rows)
		BMI(2 rows)
		B.M.I
3	65	MITOCHONDRIA(62 rows)
		MITOCHONDRIA(2 rows)
		MITOCHONDRIA
2	3	HRMS(2 rows)
		HRMS
2	2	GASTROINTESTINAL DISEASES
		GASTROINTESTINAL DISEASES
2	2	3
		3
2	2	CIRCULATING TUMOR CELLS
		CIRCULATING TUMOR CELLS
2	135	AMINO ACIDS(97 rows)
		AMINO ACIDS(38 rows)
2	4	BONE MARROW(3 rows)
		BONE MARROW
2	5	NON-OBESE(3 rows)
		NONOBESE(2 rows)
2	2	ANALYTICS
		ANALYTICS
2	4	CHD(2 rows)
		CHD(2 rows)
2	5	MICROBIOLOGY(4 rows)
		MICROBIOLOGY
2	78	CANCER(43 rows)
		CANCER(35 rows)
2	2	COBALAMIN
		COBALAMIN
2	2	CYTOSKELETON
		CYTOSKELETON
2	7	ANGIOGENESIS(4 rows)
		ANGIOGENESIS(3 rows)
2	2	ULTRA-HIGH-PERFORMANCE LIQUID CHROMATOGRAPHY-TANDEM MASS SPECTROMETRY
		ULTRA-HIGH-PERFORMANCE LIQUID CHROMATOGRAPHY–TANDEM MASS SPECTROMETRY
2	2	CNS
		CNS
2	5	PHOSPHATIDYLINOSITOL(4 rows)
		PHOSPHATIDYL-INOSITOL
2	2	DIFFERENTIAL NETWORK
		DIFFERENTIAL NETWORK
2	4	COX(3 rows)
		COX
2	6	AUTOMATION(5 rows)
		AUTOMATION
2	10	GOUT(8 rows)
		GOUT(2 rows)
2	2	CASE–CONTROL STUDY
		CASE–CONTROL STUDY
2	7	CISPLATIN(5 rows)
		CISPLATIN(2 rows)
2	20	CSF(17 rows)
		CSF(3 rows)
2	34	LIPIDOME(31 rows)
		LIPIDOME(3 rows)
2	15	FEATURE SELECTION(13 rows)
		FEATURE SELECTION(2 rows)
2	2	CREATINE
		CREATINE
2	3	L-TRYPTOPHAN(2 rows)
		L-TRYPTOPHAN
2	3	DRUG-INDUCED LIVER INJURY(2 rows)
		DRUG-INDUCED LIVER INJURY
2	2	LEBER'S HEREDITARY OPTIC NEUROPATHY
		LEBER’S HEREDITARY OPTIC NEUROPATHY
2	19	GESTATIONAL DIABETES(10 rows)
		GESTATIONAL DIABETES(9 rows)
2	2	HYDROXYEICOSA-TETRAENOIC ACIDS
		HYDROXYEICOSATETRAENOIC ACIDS
2	7	FECAL MICROBIOTA TRANSPLANTATION(6 rows)
		FECAL MICROBIOTA TRANSPLANTATION
2	15	FRAILTY(10 rows)
		FRAILTY(5 rows)
2	26	DYSLIPIDEMIA(18 rows)
		DYSLIPIDEMIA(8 rows)
2	2	CHOLINE PHOSPHOLIPID METABOLISM
		CHOLINE PHOSPHOLIPID METABOLISM
2	6	HUMAN METABOLISM(4 rows)
		HUMAN METABOLISM(2 rows)
2	2	HIPPOCAMPAL SCLEROSIS
		HIPPOCAMPAL SCLEROSIS
2	4	KIDNEY CANCER(3 rows)
		KIDNEY CANCER
2	4	ANTIMICROBIAL RESISTANCE(3 rows)
		ANTIMICROBIAL RESISTANCE
2	18	CONGENITAL HEART DISEASE(13 rows)
		CONGENITAL HEART DISEASE(5 rows)
2	2	ULTRA-PERFORMANCE LIQUID CHROMATOGRAPHY QUADRUPOLE TIME-OF-FLIGHT MASS SPECTROMETRY
		ULTRAPERFORMANCE LIQUID CHROMATOGRAPHY QUADRUPOLE TIME-OF-FLIGHT MASS SPECTROMETRY
2	2	GENDER DIFFERENCE
		GENDER DIFFERENCE
2	2	BREATH TESTING
		BREATH TESTING
2	2	FETAL
		FETAL
2	6	METABOLIC NETWORKS(5 rows)
		METABOLIC NETWORKS
2	16	PHOSPHATIDYLCHOLINES(15 rows)
		PHOSPHATIDYL-CHOLINES
2	2	LOWER RESPIRATORY TRACT MICROBIOME
		LOWER RESPIRATORY TRACT MICROBIOME
2	4	DBS(2 rows)
		DBS(2 rows)
2	4	HEPATIC FIBROSIS(3 rows)
		HEPATIC FIBROSIS
2	2	BISPHENOL A (BPA)
		BISPHENOL A (BPA)
2	8	CHRONIC PANCREATITIS(5 rows)
		CHRONIC PANCREATITIS(3 rows)
2	2	ECHOCARDIOGRAPHY
		ECHOCARDIOGRAPHY
2	4	ANOREXIA NERVOSA(3 rows)
		ANOREXIA NERVOSA
2	2	DDT
		DDT
2	2	HYPOXIC-ISCHAEMIC ENCEPHALOPATHY
		HYPOXIC-ISCHAEMIC ENCEPHALOPATHY
2	7	DHA(4 rows)
		DHA(3 rows)
2	3	EXHALED BREATH CONDENSATE (EBC)(2 rows)
		EXHALED BREATH CONDENSATE (EBC)
2	2	DIA
		DIA
2	4	HYPERANDROGENISM(2 rows)
		HYPERANDROGENISM(2 rows)
2	9	BIOCHEMISTRY(5 rows)
		BIOCHEMISTRY(4 rows)
2	10	PANCREATIC DUCTAL ADENOCARCINOMA(9 rows)
		DUCTAL PANCREATIC ADENOCARCINOMA
2	4	CELLULAR SENESCENCE(2 rows)
		CELLULAR SENESCENCE(2 rows)
2	2	FMR1
		FMR1
2	2	CHRONIC HYPOXIA
		CHRONIC HYPOXIA
2	2	ATENOLOL
		ATENOLOL
2	7	CLUSTERING(5 rows)
		CLUSTERING(2 rows)
2	9	BIOMARKER IDENTIFICATION(8 rows)
		BIOMARKER IDENTIFICATION
2	31	ENERGY METABOLISM(27 rows)
		ENERGY METABOLISM(4 rows)
2	15	DYSBIOSIS(8 rows)
		DYSBIOSIS(7 rows)
2	2	5-FLUOROURACIL
		5-FLUOROURACIL
2	2	MICELLAR ELECTROKINETIC CAPILLARY CHROMATOGRAPHY
		MICELLAR ELECTROKINETIC CAPILLARY CHROMATOGRAPHY
2	7	CHILDHOOD(4 rows)
		CHILDHOOD(3 rows)
2	2	HUMAN PLURIPOTENT STEM CELLS
		HUMAN PLURIPOTENT STEM CELLS
2	2	EXTRACELLULAR MATRIX
		EXTRACELLULAR MATRIX
2	11	BODY COMPOSITION(6 rows)
		BODY COMPOSITION(5 rows)
2	5	MALDI-MSI(4 rows)
		MALDI-MSI
2	2	CHOLESTEROL ESTERS
		CHOLESTEROL ESTERS
2	4	CLOPIDOGREL(3 rows)
		CLOPIDOGREL
2	2	GENETIC TESTING
		GENETIC TESTING
2	78	MENDELIAN RANDOMIZATION(75 rows)
		MENDELIAN RANDOMIZATION(3 rows)
2	2	BIOLOGY
		BIOLOGY
2	17	FIBROSIS(13 rows)
		FIBROSIS(4 rows)
2	4	EBC(3 rows)
		EBC
2	3	SAMPLE PRETREATMENT(2 rows)
		SAMPLE PRE-TREATMENT
2	68	LUNG CANCER(67 rows)
		LUNG CANCER
2	2	LATE-ONSET ALZHEIMER'S DISEASE
		LATE-ONSET ALZHEIMER’S DISEASE
2	3	EHR(2 rows)
		EHR
2	3	BRAIN-GUT AXIS(2 rows)
		BRAIN–GUT AXIS
2	5	LYSOPHOSPHOLIPID(4 rows)
		LYSO-PHOSPHOLIPID
2	2	DIAGNOSTIC TOOL
		DIAGNOSTIC TOOL
2	4	NEXT-GENERATION METABOLIC SCREENING(3 rows)
		NEXT-GENERATION METABOLIC SCREENING
2	3	BLADDER PAIN SYNDROME(2 rows)
		BLADDER PAIN SYNDROME
2	4	EMT(3 rows)
		EMT
2	5	CELL BIOLOGY(3 rows)
		CELL BIOLOGY(2 rows)
2	2	BETAINE
		BETAINE
2	2	CHRONIC SPONTANEOUS URTICARIA
		CHRONIC SPONTANEOUS URTICARIA
2	4	HYDROXYCHLOROQUINE(2 rows)
		HYDROXYCHLOROQUINE(2 rows)
2	2	DIETARY BIOMARKER
		DIETARY BIOMARKER
2	5	BONE MINERAL DENSITY(4 rows)
		BONE MINERAL DENSITY
2	25	AUTISM SPECTRUM DISORDER(17 rows)
		AUTISM SPECTRUM DISORDER(8 rows)
2	2	FIBROSCAN
		FIBROSCAN
2	2	OVER-REPRESENTATION ANALYSIS
		OVERREPRESENTATION ANALYSIS
2	2	AESTIVATION
		AESTIVATION
2	3	CYTOKINE(2 rows)
		CYTOKINE
2	3	BACTERIAL METABOLISM(2 rows)
		BACTERIAL METABOLISM
2	2	MACRONUTRIENTS
		MACRONUTRIENTS
2	18	COHORT STUDY(11 rows)
		COHORT STUDY(7 rows)
2	13	ELDERLY(11 rows)
		ELDERLY(2 rows)
2	16	AUTISM(13 rows)
		AUTISM(3 rows)
2	2	MENDELIAN RANDOMIZATION STUDY
		MENDELIAN RANDOMIZATION STUDY
2	4	BIOCHEMICAL PATHWAYS(3 rows)
		BIOCHEMICAL PATHWAYS
2	2	CLINICAL DATA
		CLINICAL DATA
2	3	BILIRUBIN(2 rows)
		BILIRUBIN
2	22	BIPOLAR DISORDER(15 rows)
		BIPOLAR DISORDER(7 rows)
2	7	CENTRAL PRECOCIOUS PUBERTY(6 rows)
		CENTRAL PRECOCIOUS PUBERTY
2	2	ULTRA-HIGH PERFORMANCE LIQUID CHROMATOGRAPHY-TANDEM MASS SPECTROMETRY
		ULTRAHIGH PERFORMANCE LIQUID CHROMATOGRAPHY–TANDEM MASS SPECTROMETRY
2	18	GAS CHROMATOGRAPHY(13 rows)
		GAS CHROMATOGRAPHY(5 rows)
2	25	CYSTIC FIBROSIS(16 rows)
		CYSTIC FIBROSIS(9 rows)
2	2	COVID-19 SEVERITY
		COVID?19 SEVERITY
2	3	CITESPACE(2 rows)
		CITESPACE
2	24	CYTOKINES(17 rows)
		CYTOKINES(7 rows)
2	2	PHOSPHOLIPASE C
		PHOSPHOLIPASE C
2	3	ESSENTIAL HYPERTENSION(2 rows)
		ESSENTIAL HYPERTENSION
2	10	DRIED BLOOD SPOT(7 rows)
		DRIED BLOOD SPOT(3 rows)
2	2	HIGH GLUCOSE
		HIGH GLUCOSE
2	45	DIET(25 rows)
		DIET(20 rows)
2	13	CYTOTOXICITY(11 rows)
		CYTOTOXICITY(2 rows)
2	3	BCAA(2 rows)
		BCAA
2	2	HYPERTROPHIC SCAR
		HYPERTROPHIC SCAR
2	5	CANCER BIOMARKER(4 rows)
		CANCER BIOMARKER
2	2	APPENDICITIS
		APPENDICITIS
2	2	MCF-7
		MCF7
2	2	CHRONIC HEPATITIS B VIRUS INFECTION
		CHRONIC HEPATITIS B VIRUS INFECTION
2	3	DIMS(2 rows)
		DIMS
2	3	GC(2 rows)
		GC
2	11	HEMODIALYSIS(10 rows)
		HEMODIALYSIS
2	2	GASTROENTEROLOGY
		GASTROENTEROLOGY
2	7	LIPID PROFILING(6 rows)
		LIPID PROFILING
2	4	ACETATE(3 rows)
		ACETATE
2	6	CROSS-SECTIONAL STUDY(3 rows)
		CROSS-SECTIONAL STUDY(3 rows)
2	2	UNTARGETED-METABOLOMICS
		UNTARGETEDMETABOLOMICS
2	15	NEUROINFLAMMATION(14 rows)
		NEURO-INFLAMMATION
2	3	PM(2 rows)
		PM
2	6	FECAL METABOLITES(4 rows)
		FECAL METABOLITES(2 rows)
2	4	CUSHING SYNDROME(3 rows)
		CUSHING SYNDROME
2	10	DIAGNOSTIC BIOMARKER(6 rows)
		DIAGNOSTIC BIOMARKER(4 rows)
2	3	EPIGENOME(2 rows)
		EPIGENOME
2	6	ALCOHOL USE DISORDER(4 rows)
		ALCOHOL USE DISORDER(2 rows)
2	3	BLADDER(2 rows)
		BLADDER
2	9	GDM(5 rows)
		GDM(4 rows)
2	4	CLUSTER ANALYSIS(3 rows)
		CLUSTER ANALYSIS
2	2	BIOMARKER SIGNATURES
		BIOMARKER SIGNATURES
2	2	ENTEROVIRUS
		ENTEROVIRUS
2	2	BIBLIOMETRIC
		BIBLIOMETRIC
2	22	ARACHIDONIC ACID(16 rows)
		ARACHIDONIC ACID(6 rows)
2	16	MEDITERRANEAN DIET(15 rows)
		MEDITERRANEAN DIET
2	3	EPIDEMIOLOGIC METHODS(2 rows)
		EPIDEMIOLOGIC METHODS
2	3	HYPERINSULINEMIA(2 rows)
		HYPERINSULINEMIA
2	3	GUT MICROBIOTA METABOLITES(2 rows)
		GUT MICROBIOTA METABOLITES
2	29	CHEMOMETRICS(19 rows)
		CHEMOMETRICS(10 rows)
2	4	APOLIPOPROTEINS(2 rows)
		APOLIPOPROTEINS(2 rows)
2	2	FLUX BALANCE ANALYSIS
		FLUX BALANCE ANALYSIS
2	3	CANCER BIOLOGY(2 rows)
		CANCER BIOLOGY
2	2	ADENOMYOSIS
		ADENOMYOSIS
2	2	METHADONE
		METHADONE
2	32	AMINO ACID(23 rows)
		AMINO ACID(9 rows)
2	4	CAFFEINE(2 rows)
		CAFFEINE(2 rows)
2	2	CHEMICAL PROTEOMICS
		CHEMICAL PROTEOMICS
2	7	ACUPUNCTURE(6 rows)
		ACUPUNCTURE
2	14	PEDIATRICS(13 rows)
		PEDIATRICS
2	2	ULTRA-HIGH-PERFORMANCE LIQUID CHROMATOGRAPHY
		ULTRA?HIGH?PERFORMANCE LIQUID CHROMATOGRAPHY
2	2	DEVELOPMENTAL NEUROTOXICITY
		DEVELOPMENTAL NEUROTOXICITY
2	5	HISTIDINE(4 rows)
		HISTIDINE
2	3	PANCREATIC DUCTAL ADENOCARCINOMA (PDAC)(2 rows)
		PANCREATIC DUCTAL ADENOCARCINOMA PDAC
2	2	OBSTETRICS
		OBSTETRICS
2	11	FATTY ACID OXIDATION(10 rows)
		FATTY ACID OXIDATION
2	6	EXPOSOMICS(3 rows)
		EXPOSOMICS(3 rows)
2	10	HYPERLIPIDEMIA(7 rows)
		HYPERLIPIDEMIA(3 rows)
2	9	FETAL GROWTH RESTRICTION(5 rows)
		FETAL GROWTH RESTRICTION(4 rows)
2	2	CANDIDATE BIOMARKERS
		CANDIDATE BIOMARKERS
2	4	HCV(2 rows)
		HCV(2 rows)
2	8	DISEASE(5 rows)
		DISEASE(3 rows)
2	20	HDL(18 rows)
		HDL(2 rows)
2	3	POSTMORTEM(2 rows)
		POST-MORTEM
2	6	HYDROPHILIC INTERACTION CHROMATOGRAPHY(5 rows)
		HYDROPHILIC INTERACTION CHROMATOGRAPHY
2	11	GLUTAMINE(9 rows)
		GLUTAMINE(2 rows)
2	3	GUT MICROFLORA(2 rows)
		GUT MICROFLORA
2	2	GLUCOSE UPTAKE
		GLUCOSE UPTAKE
2	40	HIV(37 rows)
		HIV(3 rows)
2	2	CARDIOMETABOLIC DISEASE
		CARDIOMETABOLIC DISEASE
2	2	LUNG METABOLISM
		LUNG METABOLISM
2	7	PAPILLARY THYROID CARCINOMA(6 rows)
		THYROID PAPILLARY CARCINOMA
2	13	DIABETIC KIDNEY DISEASE(7 rows)
		DIABETIC KIDNEY DISEASE(6 rows)
2	4	GANGLIOSIDES(3 rows)
		GANGLIOSIDES
2	6	MULTI-OMIC(4 rows)
		MULTIOMIC(2 rows)
2	8	BREATHOMICS(4 rows)
		BREATHOMICS(4 rows)
2	5	BILIARY ATRESIA(3 rows)
		BILIARY ATRESIA(2 rows)
2	2	CARDIOMETABOLIC SYNDROME
		CARDIOMETABOLIC SYNDROME
2	3	MALIGNANCY(2 rows)
		MALIGNANCY
2	2	CRITICALLY ILL PATIENTS
		CRITICALLY ILL PATIENTS
2	2	BIOLOGICAL DATABASES
		BIOLOGICAL DATABASES
2	2	FOURIER-TRANSFORM INFRARED SPECTROSCOPY
		FOURIER-TRANSFORM INFRARED SPECTROSCOPY
2	19	GLIOBLASTOMA(12 rows)
		GLIOBLASTOMA(7 rows)
2	2	DETERGENTS
		DETERGENTS
2	2	ANTI-RETROVIRAL TREATMENT
		ANTIRETROVIRAL TREATMENT
2	3	HEAVY METAL(2 rows)
		HEAVY METAL
2	2	BIDIRECTIONAL
		BIDIRECTIONAL
2	8	CRITICAL ILLNESS(4 rows)
		CRITICAL ILLNESS(4 rows)
2	3	METABOLIC DYSFUNCTION-ASSOCIATED FATTY LIVER DISEASE(2 rows)
		METABOLIC DYSFUNCTION-ASSOCIATED FATTY LIVER DISEASE
2	56	MICROBIOTA(55 rows)
		MICROBIOTA
2	2	COMPOUND
		COMPOUND
2	2	BIOPSY
		BIOPSY
2	2	ETHE1
		ETHE1
2	2	COVID-19 VACCINES
		COVID-19 VACCINES
2	12	IBD(10 rows)
		IBD(2 rows)
2	4	IBS(3 rows)
		IBS
2	4	EARLY PREGNANCY(3 rows)
		EARLY PREGNANCY
2	3	LC-ESI-MS(2 rows)
		LC-ESI-MS
2	21	METABOLOMIC ANALYSIS(20 rows)
		METABOLOMIC ANALYSIS
2	2	IDO
		IDO
2	2	GALLSTONE
		GALLSTONE
2	6	INHERITED METABOLIC DISEASES(5 rows)
		INHERITED METABOLIC DISEASES
2	2	DIABETIC CARDIOMYOPATHY
		DIABETIC CARDIOMYOPATHY
2	8	BIOFLUIDS(4 rows)
		BIOFLUIDS(4 rows)
2	6	IL-6(5 rows)
		IL6
2	3	KYNURENIC ACID(2 rows)
		KYNURENIC ACID
2	3	MASS CYTOMETRY(2 rows)
		MASS CYTOMETRY
2	61	BIOINFORMATICS(48 rows)
		BIOINFORMATICS(13 rows)
2	3	INTRAHEPATIC CHOLANGIOCARCINOMA(2 rows)
		INTRAHEPATIC CHOLANGIOCARCINOMA
2	3	PREANALYTICS(2 rows)
		PRE-ANALYTICS
2	8	HR-MAS NMR(4 rows)
		HRMAS NMR(4 rows)
2	2	CHRONIC OBSTRUCTIVE PULMONARY DISEASE (COPD)
		CHRONIC OBSTRUCTIVE PULMONARY DISEASE (COPD)
2	2	DEPRESSED PATIENTS
		DEPRESSED PATIENTS
2	3	BIOLOGICS(2 rows)
		BIOLOGICS
2	2	BRAIN ENERGY METABOLISM
		BRAIN ENERGY METABOLISM
2	2	ATORVASTATIN
		ATORVASTATIN
2	9	GLYCOMICS(8 rows)
		GLYCOMICS
2	27	DEMENTIA(24 rows)
		DEMENTIA(3 rows)
2	9	ESOPHAGEAL SQUAMOUS CELL CARCINOMA(8 rows)
		ESOPHAGEAL SQUAMOUS CELL CARCINOMA
2	18	ATRIAL FIBRILLATION(15 rows)
		ATRIAL FIBRILLATION(3 rows)
2	3	METABOANALYST(2 rows)
		METABOANALYST
2	51	CORONARY ARTERY DISEASE(32 rows)
		CORONARY ARTERY DISEASE(19 rows)
2	19	OVARIAN CANCER(18 rows)
		OVARIAN CANCER
2	3	CARCINOID(2 rows)
		CARCINOID
2	2	NON-OBSTRUCTIVE AZOOSPERMIA
		NONOBSTRUCTIVE AZOOSPERMIA
2	4	BLOOD GLUCOSE(2 rows)
		BLOOD GLUCOSE(2 rows)
2	93	LIPID METABOLISM(92 rows)
		LIPID METABOLISM
2	18	DIAGNOSTIC BIOMARKERS(10 rows)
		DIAGNOSTIC BIOMARKERS(8 rows)
2	2	NON-INVASIVE SAMPLING
		NONINVASIVE SAMPLING
2	8	CARCINOMA(6 rows)
		CARCINOMA(2 rows)
2	3	BIOANALYSIS(2 rows)
		BIOANALYSIS
2	26	BRANCHED-CHAIN AMINO ACIDS(19 rows)
		BRANCHED-CHAIN AMINO ACIDS(7 rows)
2	3	CHEMOMETRIC(2 rows)
		CHEMOMETRIC
2	21	PHARMACOMETABOLOMICS(20 rows)
		PHARMACO-METABOLOMICS
2	4	ENDOTHELIUM(3 rows)
		ENDOTHELIUM
2	3	DEVELOPMENTAL DELAY(2 rows)
		DEVELOPMENTAL DELAY
2	7	BRANCHED CHAIN AMINO ACIDS(4 rows)
		BRANCHED CHAIN AMINO ACIDS(3 rows)
2	16	ATOPIC DERMATITIS(14 rows)
		ATOPIC DERMATITIS(2 rows)
2	5	MACHINE-LEARNING(4 rows)
		MACHINE-LEARNING
2	4	FIRST-EPISODE PSYCHOSIS(2 rows)
		FIRST-EPISODE PSYCHOSIS(2 rows)
2	2	PRE-ANALYTICAL
		PREANALYTICAL
2	2	GASTRO-ESOPHAGEAL REFLUX DISEASE
		GASTROESOPHAGEAL REFLUX DISEASE
2	16	ISCHEMIC STROKE(13 rows)
		ISCHEMIC STROKE(3 rows)
2	3	CHRONIC LYMPHOCYTIC LEUKEMIA(2 rows)
		CHRONIC LYMPHOCYTIC LEUKEMIA
2	3	ULTRA-PERFORMANCE LIQUID CHROMATOGRAPHY-QUADRUPOLE TIME-OF-FLIGHT MASS SPECTROMETRY(2 rows)
		ULTRAPERFORMANCE LIQUID CHROMATOGRAPHY-QUADRUPOLE TIME-OF-FLIGHT MASS SPECTROMETRY
2	3	CANDIDA ALBICANS(2 rows)
		CANDIDA ALBICANS
2	21	EXOSOMES(15 rows)
		EXOSOMES(6 rows)
2	4	AFRICAN AMERICANS(3 rows)
		AFRICAN AMERICANS
2	18	PLS-DA(17 rows)
		PLSDA
2	7	DOWN SYNDROME(6 rows)
		DOWN SYNDROME
2	7	CARDIOMETABOLIC HEALTH(5 rows)
		CARDIOMETABOLIC HEALTH(2 rows)
2	3	EPIC(2 rows)
		EPIC
2	3	CALPROTECTIN(2 rows)
		CALPROTECTIN
2	3	ALZHEIMER’S(2 rows)
		ALZHEIMER'S
2	3	ENDOTHELIAL CELL(2 rows)
		ENDOTHELIAL CELL
2	9	EXTRACELLULAR VESICLE(8 rows)
		EXTRACELLULAR VESICLE
2	4	ENDOGENOUS METABOLITES(2 rows)
		ENDOGENOUS METABOLITES(2 rows)
2	8	DRUG DEVELOPMENT(7 rows)
		DRUG DEVELOPMENT
2	2	EARLY-ONSET PREECLAMPSIA
		EARLY-ONSET PREECLAMPSIA
2	2	SHANG-HUO
		SHANGHUO
2	13	ANXIETY(10 rows)
		ANXIETY(3 rows)
2	2	INTRA-AMNIOTIC INFLAMMATION
		INTRAAMNIOTIC INFLAMMATION
2	2	HUMAN PLASMA LIPIDOME
		HUMAN PLASMA LIPIDOME
2	7	INDUCED PLURIPOTENT STEM CELLS(5 rows)
		INDUCED PLURIPOTENT STEM CELLS(2 rows)
2	5	HEPATIC STEATOSIS(4 rows)
		HEPATIC STEATOSIS
2	4	ADMA(3 rows)
		ADMA
2	19	GWAS(17 rows)
		GWAS(2 rows)
2	8	FATIGUE(6 rows)
		FATIGUE(2 rows)
2	3	BIOLOGICAL MARKERS(2 rows)
		BIOLOGICAL MARKERS
2	182	INFLAMMATION(169 rows)
		INFLAMMATION(13 rows)
2	4	HEPARG(3 rows)
		HEPARG
2	4	COMBINATION THERAPY(2 rows)
		COMBINATION THERAPY(2 rows)
2	2	CHRONIC CHOLECYSTITIS
		CHRONIC CHOLECYSTITIS
2	2	CASE-COHORT
		CASE-COHORT
2	5	CHRONIC GASTRITIS(3 rows)
		CHRONIC GASTRITIS(2 rows)
2	3	GLYCEMIC VARIABILITY(2 rows)
		GLYCEMIC VARIABILITY
2	3	CORONAVIRUS(2 rows)
		CORONAVIRUS
2	10	DRY EYE DISEASE(6 rows)
		DRY EYE DISEASE(4 rows)
2	2	CARDIOMETABOLIC
		CARDIOMETABOLIC
2	2	CELL COMMUNICATION
		CELL COMMUNICATION
2	4	CLINICAL RESEARCH(2 rows)
		CLINICAL RESEARCH(2 rows)
2	8	IMMUNOLOGY(6 rows)
		IMMUNOLOGY(2 rows)
2	9	GLOBAL METABOLOMICS(8 rows)
		GLOBAL METABOLOMICS
2	2	IDIOPATHIC NEPHROTIC SYNDROME
		IDIOPATHIC NEPHROTIC SYNDROME
2	9	ESOPHAGEAL CANCER(7 rows)
		ESOPHAGEAL CANCER(2 rows)
2	3	ASCORBIC ACID(2 rows)
		ASCORBIC ACID
2	3	Q-TOF(2 rows)
		QTOF
2	14	NEWBORN SCREENING(13 rows)
		NEWBORN SCREENING
2	3	LEAD(2 rows)
		LEAD
2	2	REJECTION: ACUTE
		ACUTE REJECTION
2	2	DIFFERENTIAL LIPIDS
		DIFFERENTIAL LIPIDS
2	2	FRIEDREICH'S ATAXIA
		FRIEDREICH’S ATAXIA
2	2	COLONIC MICROFLORA
		COLONIC MICROFLORA
2	3	METHYLMALONIC ACID(2 rows)
		METHYLMALONIC ACID
2	6	CLEAR CELL RENAL CELL CARCINOMA(5 rows)
		CLEAR CELL RENAL CELL CARCINOMA
2	2	CIRCADIAN MISALIGNMENT
		CIRCADIAN MISALIGNMENT
2	40	BIOMARKER DISCOVERY(29 rows)
		BIOMARKER DISCOVERY(11 rows)
2	5	AUTOIMMUNITY(3 rows)
		AUTOIMMUNITY(2 rows)
2	14	GLUCOSE(11 rows)
		GLUCOSE(3 rows)
2	2	CARDIOVASCULAR SYSTEM
		CARDIOVASCULAR SYSTEM
2	16	DERIVATIZATION(12 rows)
		DERIVATIZATION(4 rows)
2	17	EXOSOME(11 rows)
		EXOSOME(6 rows)
2	3	CHEMOTHERAPY RESISTANCE(2 rows)
		CHEMOTHERAPY RESISTANCE
2	6	SPECIALIZED PRO-RESOLVING MEDIATORS(4 rows)
		SPECIALIZED PRORESOLVING MEDIATORS(2 rows)
2	4	FERMENTATION(2 rows)
		FERMENTATION(2 rows)
2	9	FERROPTOSIS(5 rows)
		FERROPTOSIS(4 rows)
2	6	ORAL LICHEN PLANUS(5 rows)
		ORAL LICHEN PLANUS
2	3	DRUG TREATMENT(2 rows)
		DRUG TREATMENT
2	4	BIRTH COHORT(3 rows)
		BIRTH COHORT
2	3	ESI-MS(2 rows)
		ESI-MS
2	7	AGEING(6 rows)
		AGEING
2	2	GRAFT-VERSUS-HOST DISEASE
		GRAFT-VERSUS-HOST DISEASE
2	4	ANANDAMIDE(3 rows)
		ANANDAMIDE
2	2	EXPERIMENTAL DESIGN
		EXPERIMENTAL DESIGN
2	29	CHRONIC OBSTRUCTIVE PULMONARY DISEASE(18 rows)
		CHRONIC OBSTRUCTIVE PULMONARY DISEASE(11 rows)
2	3	AECOPD(2 rows)
		AECOPD
2	3	DIFFERENTIAL NETWORK ANALYSIS(2 rows)
		DIFFERENTIAL NETWORK ANALYSIS
2	13	ACUTE MYOCARDIAL INFARCTION(11 rows)
		ACUTE MYOCARDIAL INFARCTION(2 rows)
2	3	CALCIUM(2 rows)
		CALCIUM
2	5	HEPG2(4 rows)
		HEPG2
2	6	CARDIOTOXICITY(4 rows)
		CARDIOTOXICITY(2 rows)
2	7	HYPERURICEMIA(6 rows)
		HYPERURICEMIA
2	4	MENTAL DISORDERS(3 rows)
		MENTAL DISORDERS
2	4	AMINOACIDS(3 rows)
		AMINO-ACIDS
2	2	ANTIOXIDATIVE ACTIVITY
		ANTIOXIDATIVE ACTIVITY
2	7	BILE(6 rows)
		BILE
2	4	COHORT STUDIES(2 rows)
		COHORT STUDIES(2 rows)
2	2	25-HYDROXY-VITAMIN D
		25-HYDROXYVITAMIN D
2	3	BIOINFORMATICS ANALYSIS(2 rows)
		BIOINFORMATICS ANALYSIS
2	2	KRUSKAL-WALLIS TEST
		KRUSKAL–WALLIS TEST
2	5	CHINESE MEDICINE(4 rows)
		CHINESE MEDICINE
2	3	CYSTEINE(2 rows)
		CYSTEINE
2	2	HILIC-MS
		HILIC/MS
2	2	ALTERATIONS
		ALTERATIONS
2	33	GLYCOLYSIS(31 rows)
		GLYCOLYSIS(2 rows)
2	3	CHILDREN AND ADOLESCENTS(2 rows)
		CHILDREN AND ADOLESCENTS
2	2	INFLAMMATORY DISEASE
		INFLAMMATORY DISEASE
2	18	CLASSIFICATION(9 rows)
		CLASSIFICATION(9 rows)
2	2	GAS CHROMATOGRAPHY/TIME-OF-FLIGHT MASS SPECTROMETRY
		GAS CHROMATOGRAPHY-TIME-OF-FLIGHT MASS SPECTROMETRY
2	4	HEALTH SCIENCES(2 rows)
		HEALTH SCIENCES(2 rows)
2	4	SH-SY5Y(3 rows)
		SH?SY5Y
2	8	DIFFERENTIATION(5 rows)
		DIFFERENTIATION(3 rows)
2	36	CIRRHOSIS(26 rows)
		CIRRHOSIS(10 rows)
2	2	DIETARY PATTERN
		DIETARY PATTERN
2	7	DISEASE ACTIVITY(5 rows)
		DISEASE ACTIVITY(2 rows)
2	4	POSTOPERATIVE DELIRIUM(3 rows)
		POST-OPERATIVE DELIRIUM
2	7	AUTOIMMUNE DISEASE(6 rows)
		AUTOIMMUNE DISEASE
2	7	BIOENERGETICS(4 rows)
		BIOENERGETICS(3 rows)
2	5	GLUTATHIONE METABOLISM(3 rows)
		GLUTATHIONE METABOLISM(2 rows)
2	6	HIGH-THROUGHPUT(5 rows)
		HIGH-THROUGHPUT
2	14	DEEP LEARNING(12 rows)
		DEEP LEARNING(2 rows)
2	2	CELLS
		CELLS
2	2	DIAGNOSIS AND PROGNOSIS
		DIAGNOSIS AND PROGNOSIS
2	3	ISCHEMIA-REPERFUSION INJURY(2 rows)
		ISCHEMIA-REPERFUSION INJURY
2	3	FERTILITY(2 rows)
		FERTILITY
2	18	PLASMALOGENS(17 rows)
		PLASMALOGENS •
2	483	BIOMARKER(361 rows)
		BIOMARKER(122 rows)
2	3	CMOS(2 rows)
		CMOS
2	36	METABOLIC PROFILE(34 rows)
		METABOLIC PROFILE(2 rows)
2	57	ATHEROSCLEROSIS(41 rows)
		ATHEROSCLEROSIS(16 rows)
2	16	DRUG RESISTANCE(10 rows)
		DRUG RESISTANCE(6 rows)
2	3	MULTI-OMIC ANALYSIS(2 rows)
		MULTIOMIC ANALYSIS
2	8	INFLAMMATORY BOWEL DISEASES(7 rows)
		INFLAMMATORY BOWEL DISEASES
2	3	ER STRESS(2 rows)
		ER STRESS
2	3	DISCRIMINATION(2 rows)
		DISCRIMINATION
2	3	BIOBANKING(2 rows)
		BIOBANKING
2	3	ENCEPHALOPATHY(2 rows)
		ENCEPHALOPATHY
2	3	FECAL METABOLOMICS(2 rows)
		FECAL METABOLOMICS
2	4	HEMODYNAMICS(2 rows)
		HEMODYNAMICS(2 rows)
2	27	CANCER METABOLISM(16 rows)
		CANCER METABOLISM(11 rows)
2	2	ANTIPHOSPHOLIPID SYNDROME
		ANTIPHOSPHOLIPID SYNDROME
2	5	GENOME(4 rows)
		GENOME
2	10	ALLERGY(7 rows)
		ALLERGY(3 rows)
2	2	CUSHING’S DISEASE
		CUSHING’S DISEASE
2	7	ASPIRIN(5 rows)
		ASPIRIN(2 rows)
2	2	KELOID
		KELOID
2	8	BIG DATA(6 rows)
		BIG DATA(2 rows)
2	6	IMAGING(3 rows)
		IMAGING(3 rows)
2	3	ENRICHMENT ANALYSIS(2 rows)
		ENRICHMENT ANALYSIS
2	3	HUMAN BREAST MILK(2 rows)
		HUMAN BREAST MILK
2	3	ADIPONECTIN(2 rows)
		ADIPONECTIN
2	12	DRIED BLOOD SPOTS(6 rows)
		DRIED BLOOD SPOTS(6 rows)
2	4	PRE-PROCESSING(2 rows)
		PREPROCESSING(2 rows)
2	12	RNA-SEQ(7 rows)
		RNASEQ(5 rows)
2	2	GUANOSINE
		GUANOSINE
2	109	METABOLIC SYNDROME(102 rows)
		METABOLIC SYNDROME(7 rows)
2	3	COLORECTAL ADENOMA(2 rows)
		COLORECTAL ADENOMA
2	6	INTESTINAL FLORA(5 rows)
		INTESTINAL FLORA
2	3	BRONCHIECTASIS(2 rows)
		BRONCHIECTASIS
2	2	GUT-MUSCLE AXIS
		GUT-MUSCLE AXIS
2	14	PREDIABETES(13 rows)
		PRE-DIABETES
2	12	HUMAN PLASMA(8 rows)
		HUMAN PLASMA(4 rows)
2	4	CARDIOMETABOLIC RISK FACTORS(2 rows)
		CARDIOMETABOLIC RISK FACTORS(2 rows)
2	687	BIOMARKERS(452 rows)
		BIOMARKERS(235 rows)
2	2	CARDIOVASCULAR MEDICINE
		CARDIOVASCULAR MEDICINE
2	4	FASTING(3 rows)
		FASTING
2	4	HYPERGLYCEMIA(3 rows)
		HYPERGLYCEMIA
2	7	CELL METABOLISM(4 rows)
		CELL METABOLISM(3 rows)
2	24	FOLLICULAR FLUID(17 rows)
		FOLLICULAR FLUID(7 rows)
2	2	IODINE
		IODINE
2	3	LC-ESI-MS/MS(2 rows)
		LC/ESI-MS/MS
2	2	GC-Q-MS
		GC–QMS
2	9	GENOTYPE(8 rows)
		GENOTYPE
2	10	MENTAL HEALTH(9 rows)
		MENTAL HEALTH
2	4	IONIZING RADIATION(3 rows)
		IONIZING RADIATION
2	7	CE-TOFMS(4 rows)
		CE-TOFMS(3 rows)
2	2	8-OHDG
		8OHDG
2	2	VOLATILE ORGANIC COMPOUND (VOC)
		VOLATILE ORGANIC COMPOUND VOC
2	34	COPD(24 rows)
		COPD(10 rows)
2	4	MULTI-OMICS DATA INTEGRATION(3 rows)
		MULTIOMICS DATA INTEGRATION
2	7	CITRULLINE(5 rows)
		CITRULLINE(2 rows)
2	2	RETINAL DETACHMENT
		RETINAL DETACHMENT
2	6	LIPID EXTRACTION(5 rows)
		LIPID EXTRACTION
2	5	DIETARY INTAKE(4 rows)
		DIETARY INTAKE
2	34	INBORN ERRORS OF METABOLISM(28 rows)
		INBORN ERRORS OF METABOLISM(6 rows)
2	15	COGNITION(9 rows)
		COGNITION(6 rows)
2	9	ARTERIAL STIFFNESS(8 rows)
		ARTERIAL STIFFNESS
2	2	ALLO-ISOLEUCINE
		ALLOISOLEUCINE
2	7	BLOOD METABOLITES(5 rows)
		BLOOD METABOLITES(2 rows)
2	3	CANCER CACHEXIA(2 rows)
		CANCER CACHEXIA
2	9	GLUTAMATE(8 rows)
		GLUTAMATE
2	6	CARDIOLIPIN(4 rows)
		CARDIOLIPIN(2 rows)
2	2	CLINICAL OUTCOME
		CLINICAL OUTCOME
2	8	ENDOCRINE DISRUPTORS(4 rows)
		ENDOCRINE DISRUPTORS(4 rows)
2	2	GLYCATION
		GLYCATION
2	26	TRADITIONAL CHINESE MEDICINE(25 rows)
		CHINESE TRADITIONAL MEDICINE
2	3	ENDOTHELIAL FUNCTION(2 rows)
		ENDOTHELIAL FUNCTION
2	2	PD-1
		PD1
2	3	METABOLIC PARAMETERS(2 rows)
		METABOLIC PARAMETERS
2	15	BARIATRIC SURGERY(14 rows)
		BARIATRIC SURGERY.
2	32	METABOLIC PATHWAY(28 rows)
		METABOLIC PATHWAY(4 rows)
2	3	COMPLEX DISEASES(2 rows)
		COMPLEX DISEASES
2	9	INTEGRATION(7 rows)
		INTEGRATION(2 rows)
2	2	FGF-19
		FGF19
2	2	EXERCISE PERFORMANCE
		EXERCISE PERFORMANCE
2	15	LONGITUDINAL STUDY(14 rows)
		LONGITUDINAL STUDY
2	5	AROMATIC AMINO ACIDS(3 rows)
		AROMATIC AMINO ACIDS(2 rows)
2	5	ERYTHROCYTE(3 rows)
		ERYTHROCYTE(2 rows)
2	5	CLINICAL(4 rows)
		CLINICAL
2	5	CHRONIC RHINOSINUSITIS(3 rows)
		CHRONIC RHINOSINUSITIS(2 rows)
2	2	BIOLOGICAL PATHWAY
		BIOLOGICAL PATHWAY
2	2	GUT MICROBIOTA (GM)
		GUT MICROBIOTA (GM)
2	4	DENTAL CARIES(3 rows)
		DENTAL CARIES
2	2	GASTRECTOMY
		GASTRECTOMY
2	2	BORTEZOMIB
		BORTEZOMIB
2	4	COGNITIVE DYSFUNCTION(3 rows)
		COGNITIVE DYSFUNCTION
2	7	HIGH THROUGHPUT(6 rows)
		HIGH THROUGHPUT
2	2	FACIAL SURFACE SKIN LIPIDS
		FACIAL SKIN SURFACE LIPIDS
2	2	IMMUNE CELL
		IMMUNE CELL
2	2	CONDITIONED MEDIUM
		CONDITIONED MEDIUM
2	2	AEROBIC EXERCISE
		AEROBIC EXERCISE
2	2	GLUCOSE INTOLERANCE
		GLUCOSE INTOLERANCE
2	4	CHRONIC HEPATITIS C(3 rows)
		CHRONIC HEPATITIS C
2	8	LONG COVID(7 rows)
		LONG COVID
2	3	AMNESTIC MILD COGNITIVE IMPAIRMENT(2 rows)
		AMNESTIC MILD COGNITIVE IMPAIRMENT
2	2	GAS CHROMATOGRAPHY TIME-OF-FLIGHT MASS SPECTROMETRY
		GAS CHROMATOGRAPHY TIME-OF-FLIGHT MASS SPECTROMETRY
2	12	IMMUNOMETABOLISM(10 rows)
		IMMUNOMETABOLISM(2 rows)
2	6	CHOLESTEROL METABOLISM(3 rows)
		CHOLESTEROL METABOLISM(3 rows)
2	2	MDA-MB-231
		MDA-MB231
2	5	DIAGNOSTIC MARKER(4 rows)
		DIAGNOSTIC MARKER
2	3	CHINESE(2 rows)
		CHINESE
2	3	KI-67(2 rows)
		KI67
2	2	FECAL METABOLOME
		FECAL METABOLOME
2	63	FATTY ACIDS(52 rows)
		FATTY ACIDS(11 rows)
2	6	CONSTIPATION(4 rows)
		CONSTIPATION(2 rows)
2	7	IN VITRO FERTILIZATION(6 rows)
		IN VITRO FERTILIZATION
2	5	MYO-INOSITOL(4 rows)
		MYOINOSITOL
2	5	HEALTH(3 rows)
		HEALTH(2 rows)
2	21	METABOLIC BIOMARKERS(20 rows)
		METABOLIC BIOMARKERS
2	3	DIRECT INFUSION(2 rows)
		DIRECT INFUSION
2	21	DIABETIC RETINOPATHY(18 rows)
		DIABETIC RETINOPATHY(3 rows)
2	2	BIOMECHANICS
		BIOMECHANICS
2	3	GROWTH HORMONE(2 rows)
		GROWTH HORMONE
2	20	KYNURENINE(18 rows)
		KYNURENINE(2 rows)
2	3	BRAIN TUMORS(2 rows)
		BRAIN TUMORS
2	8	CLINICAL TRIALS(4 rows)
		CLINICAL TRIALS(4 rows)
2	12	LIVER CANCER(11 rows)
		LIVER CANCER
2	3	DIABETES & ENDOCRINOLOGY(2 rows)
		DIABETES & ENDOCRINOLOGY
2	12	FREE FATTY ACIDS(9 rows)
		FREE FATTY ACIDS(3 rows)
2	3	CARDIAC SURGERY(2 rows)
		CARDIAC SURGERY
2	4	CLINICALLY ISOLATED SYNDROME(3 rows)
		CLINICALLY ISOLATED SYNDROME
2	17	CAPILLARY ELECTROPHORESIS(10 rows)
		CAPILLARY ELECTROPHORESIS(7 rows)
2	12	HIGH-RESOLUTION METABOLOMICS(10 rows)
		HIGH-RESOLUTION METABOLOMICS(2 rows)
2	2	DIFFERENTIAL ISOTOPE LABELING
		DIFFERENTIAL ISOTOPE LABELING
2	2	FIBROBLAST-LIKE SYNOVIOCYTES
		FIBROBLAST-LIKE SYNOVIOCYTES
2	2	HOST-PATHOGEN INTERACTIONS
		HOST-PATHOGEN INTERACTIONS
2	2	BALF (BRONCHOALVEOLAR LAVAGE FLUID)
		BRONCHOALVEOLAR LAVAGE FLUID (BALF)
2	3	DIOXINS(2 rows)
		DIOXINS
2	4	DIARRHEA(3 rows)
		DIARRHEA
2	3	LATE-ONSET PREECLAMPSIA(2 rows)
		LATE-ONSET PREECLAMPSIA
2	16	BLOOD PLASMA(9 rows)
		BLOOD PLASMA(7 rows)
2	2	EARLY INFANTILE EPILEPTIC ENCEPHALOPATHY
		EARLY INFANTILE EPILEPTIC ENCEPHALOPATHY
2	4	FOLIC ACID(2 rows)
		FOLIC ACID(2 rows)
2	3	HIGH-DENSITY LIPOPROTEIN CHOLESTEROL(2 rows)
		HIGH-DENSITY LIPOPROTEIN CHOLESTEROL
2	3	DATA-INDEPENDENT ANALYSIS(2 rows)
		DATA-INDEPENDENT ANALYSIS
2	144	LIPIDS(137 rows)
		LIPIDS(7 rows)
2	67	PARKINSON’S DISEASE(35 rows)
		PARKINSON'S DISEASE(32 rows)
2	2	CARBOHYDRATE
		CARBOHYDRATE
2	5	ASTROCYTES(4 rows)
		ASTROCYTES
2	9	OUTCOME(8 rows)
		OUTCOME
2	13	ADIPOSE TISSUE(11 rows)
		ADIPOSE TISSUE(2 rows)
2	3	INTEGRATED OMICS(2 rows)
		INTEGRATED 'OMICS'
2	2	BMI (BODY MASS INDEX)
		BODY MASS INDEX (BMI)
2	14	LIPIDOMIC ANALYSIS(12 rows)
		LIPIDOMIC ANALYSIS(2 rows)
2	3	GRAVES’ ORBITOPATHY(2 rows)
		GRAVES ORBITOPATHY
2	3	COMPLICATIONS(2 rows)
		COMPLICATIONS
2	2	CRPC
		CRPC
2	3	UHPLC-ESI-QTOF-MS(2 rows)
		UHPLC-ESI-QTOFMS
2	61	GENOMICS(49 rows)
		GENOMICS(12 rows)
2	2	BONE
		BONE
2	5	DIAGNOSTIC TOOLS(4 rows)
		DIAGNOSTIC TOOLS
2	5	HEAD AND NECK CANCER(4 rows)
		HEAD AND NECK CANCER
2	3	CYP450(2 rows)
		CYP-450
2	3	POSTTRAUMATIC STRESS DISORDER (PTSD)(2 rows)
		POST-TRAUMATIC STRESS DISORDER (PTSD)
2	11	EPIGENOMICS(8 rows)
		EPIGENOMICS(3 rows)
2	3	FETAL MALFORMATIONS(2 rows)
		FETAL MALFORMATIONS
2	3	CHROMATOGRAPHY-MASS SPECTROMETRY(2 rows)
		CHROMATOGRAPHY/MASS SPECTROMETRY
2	4	AMINO ACID PROFILE(3 rows)
		AMINO ACID PROFILE
2	5	DIETARY BIOMARKERS(3 rows)
		DIETARY BIOMARKERS(2 rows)
2	3	ATHEROSCLEROTIC CARDIOVASCULAR DISEASE(2 rows)
		ATHEROSCLEROTIC CARDIOVASCULAR DISEASE
2	5	MALARIA(4 rows)
		MALARIA
2	9	DIFFERENTIAL METABOLITES(7 rows)
		DIFFERENTIAL METABOLITES(2 rows)
2	12	COGNITIVE IMPAIRMENT(11 rows)
		COGNITIVE IMPAIRMENT
2	3	ANDROGENS(2 rows)
		ANDROGENS
2	2	LEPROSY
		LEPROSY
2	13	AUTOPHAGY(7 rows)
		AUTOPHAGY(6 rows)
2	2	BREAST CANCER CELLS
		BREAST CANCER CELLS
2	8	COMMUNITY-ACQUIRED PNEUMONIA(4 rows)
		COMMUNITY-ACQUIRED PNEUMONIA(4 rows)
2	2	CLINICAL BIOMARKERS
		CLINICAL BIOMARKERS
2	2	CLINICAL CHEMISTRY
		CLINICAL CHEMISTRY
2	2	CONGESTIVE HEART FAILURE
		CONGESTIVE HEART FAILURE
2	4	DRY EYE(2 rows)
		DRY EYE(2 rows)
2	2	DATA REDUCTION
		DATA REDUCTION
2	2	CORTISONE
		CORTISONE
2	2	CENTRAL CARBON METABOLISM
		CENTRAL CARBON METABOLISM
2	2	BIOCHEMICAL RECURRENCE
		BIOCHEMICAL RECURRENCE
2	6	CHOLANGIOCARCINOMA(4 rows)
		CHOLANGIOCARCINOMA(2 rows)
2	3	GC-MS/MS(2 rows)
		GC–MS/MS
2	454	MASS SPECTROMETRY(439 rows)
		MASS SPECTROMETRY(15 rows)
2	5	MALDI(4 rows)
		MALDI
2	5	CELLULAR METABOLISM(3 rows)
		CELLULAR METABOLISM(2 rows)
2	12	CORD BLOOD(7 rows)
		CORD BLOOD(5 rows)
2	4	APOLIPOPROTEIN E(2 rows)
		APOLIPOPROTEIN E(2 rows)
2	11	ALCOHOL(10 rows)
		ALCOHOL
2	12	DIFFERENTIAL DIAGNOSIS(10 rows)
		DIFFERENTIAL DIAGNOSIS(2 rows)
2	4	COPPER(2 rows)
		COPPER(2 rows)
2	3	POST-TRAUMATIC STRESS DISORDER(2 rows)
		POSTTRAUMATIC STRESS DISORDER
2	2	FATTY ACID COMPOSITION
		FATTY ACID COMPOSITION
2	5	CACHEXIA(3 rows)
		CACHEXIA(2 rows)
2	6	AMPK(4 rows)
		AMPK(2 rows)
2	60	CHILDREN(32 rows)
		CHILDREN(28 rows)
2	5	GROWTH HORMONE DEFICIENCY(3 rows)
		GROWTH HORMONE DEFICIENCY(2 rows)
2	2	CELL PROLIFERATION
		CELL PROLIFERATION
2	2	ELEMENTS
		ELEMENTS
2	10	GENOME-WIDE ASSOCIATION STUDY(9 rows)
		GENOME-WIDE ASSOCIATION STUDY
2	6	TAU(5 rows)
		TAU.
2	2	REVERSED-PHASE LIQUID CHROMATOGRAPHY
		REVERSED?PHASE LIQUID CHROMATOGRAPHY
2	2	DIHYDROURACIL
		DIHYDROURACIL
2	2	LARGE EXTRACELLULAR VESICLES
		LARGE EXTRACELLULAR VESICLES
2	2	ESSENTIAL AMINO ACIDS
		ESSENTIAL AMINO ACIDS
2	169	MACHINE LEARNING(159 rows)
		MACHINE LEARNING(10 rows)
2	7	CLINICAL METABOLOMICS(4 rows)
		CLINICAL METABOLOMICS(3 rows)
2	2	HYDROXYTYROSOL
		HYDROXYTYROSOL
2	8	ENDOTHELIAL DYSFUNCTION(7 rows)
		ENDOTHELIAL DYSFUNCTION
2	27	BLOOD(15 rows)
		BLOOD(12 rows)
2	2	PSYCHOTROPIC DRUGS
		PSYCHOTROPIC DRUGS
2	4	CARDIORESPIRATORY FITNESS(3 rows)
		CARDIORESPIRATORY FITNESS
2	4	CHEMICAL ISOTOPE LABELING(2 rows)
		CHEMICAL ISOTOPE LABELING(2 rows)
2	3	POLYCYSTIC OVARY SYNDROME (PCOS)(2 rows)
		PCOS (POLYCYSTIC OVARY SYNDROME)
2	2	GINGIVAL CREVICULAR FLUID
		GINGIVAL CREVICULAR FLUID
2	2	NEUTROPHIL EXTRACELLULAR TRAPS
		NEUTROPHIL EXTRACELLULAR TRAPS
2	2	LONG-CHAIN FATTY ACID OXIDATION DIS-ORDERS
		LONG?CHAIN FATTY ACID OXIDATION DISORDERS
2	199	METABOLISM(192 rows)
		METABOLISM(7 rows)
2	78	METABOLITE(76 rows)
		METABOLITE(2 rows)
2	2	DIFFERENTIAL EXPRESSION GENE
		DIFFERENTIAL GENE EXPRESSION
2	4	DOPAMINE(3 rows)
		DOPAMINE
2	6	CLINICAL TRIAL(4 rows)
		CLINICAL TRIAL(2 rows)
2	7	EPITHELIAL OVARIAN CANCER(4 rows)
		EPITHELIAL OVARIAN CANCER(3 rows)
2	7	BRAIN TUMOR(4 rows)
		BRAIN TUMOR(3 rows)
2	15	FECES(10 rows)
		FECES(5 rows)
2	3	CLINICAL DIAGNOSIS(2 rows)
		CLINICAL DIAGNOSIS
2	3	CLINICAL STUDY(2 rows)
		CLINICAL STUDY
2	2	E-CIGARETTE
		E-CIGARETTE
2	2	DIGLYCERIDE
		DIGLYCERIDE
2	2	CONSERVATIVE TREATMENT
		CONSERVATIVE TREATMENT
2	11	CAUSALITY(6 rows)
		CAUSALITY(5 rows)
2	2	BONE METABOLISM
		BONE METABOLISM
2	2	5-LIPOXYGENASE
		5-LIPOXYGENASE
2	2	HIRSCHSPRUNG DISEASE
		HIRSCHSPRUNG DISEASE
2	2	CHROMOSOME
		CHROMOSOME
2	2	COGNITIVE BEHAVIORAL THERAPY
		COGNITIVE BEHAVIORAL THERAPY
2	2	GLYCOPROTEINS
		GLYCOPROTEINS
2	6	CORTISOL(3 rows)
		CORTISOL(3 rows)
2	2	DISEASE ASSESSMENT
		DISEASE ASSESSMENT
2	5	CLINICAL LIPIDOMICS(3 rows)
		CLINICAL LIPIDOMICS(2 rows)
2	77	CEREBROSPINAL FLUID(47 rows)
		CEREBROSPINAL FLUID(30 rows)
2	10	COHORT(7 rows)
		COHORT(3 rows)
2	5	KREBS CYCLE(4 rows)
		KREB'S CYCLE
2	3	NON-INVASIVE DIAGNOSIS(2 rows)
		NONINVASIVE DIAGNOSIS
2	13	GLYCEROPHOSPHOLIPID(12 rows)
		GLYCEROPHOSPHOLIPID
2	4	NEWBORN SCREENING (NBS)(3 rows)
		NBS NEWBORN SCREENING
2	2	RNA SEQUENCING (RNA-SEQ)
		RNA-SEQ - RNA SEQUENCING
2	2	CARDIOVASCULAR IMAGING
		CARDIOVASCULAR IMAGING
2	13	HUMAN SERUM(10 rows)
		HUMAN SERUM(3 rows)
2	17	FATTY ACID(13 rows)
		FATTY ACID(4 rows)
2	6	ANTIRETROVIRAL THERAPY(5 rows)
		ANTIRETROVIRAL THERAPY
2	3	COAGULOPATHY(2 rows)
		COAGULOPATHY
2	5	LIPOXYGENASE(4 rows)
		LIPOXYGENASE
2	2	DISCRIMINANT FUNCTION ANALYSIS
		DISCRIMINANT FUNCTION ANALYSIS
2	7	GLUTAMINOLYSIS(6 rows)
		GLUTAMINOLYSIS
2	10	DIABETIC NEPHROPATHY(7 rows)
		DIABETIC NEPHROPATHY(3 rows)
2	24	ENDOMETRIOSIS(18 rows)
		ENDOMETRIOSIS(6 rows)
2	2	CYSTIC FIBROSIS (CF)
		CYSTIC FIBROSIS (CF)
2	5	DENGUE(3 rows)
		DENGUE(2 rows)
2	11	GLAUCOMA(7 rows)
		GLAUCOMA(4 rows)
2	9	BRONCHIOLITIS(5 rows)
		BRONCHIOLITIS(4 rows)
2	6	ENDOTHELIAL CELLS(4 rows)
		ENDOTHELIAL CELLS(2 rows)
2	8	BIOBANK(7 rows)
		BIOBANK
2	6	BILE ACID METABOLISM(5 rows)
		BILE ACID METABOLISM
2	2	BAND 3
		BAND 3
2	28	METAGENOMICS(27 rows)
		METAGENOMICS
2	12	GENDER(11 rows)
		GENDER
2	2	COMPUTATIONAL ANALYSIS
		COMPUTATIONAL ANALYSIS
2	5	LIPID MEDIATOR(4 rows)
		LIPID MEDIATOR
2	2	MITOCHONDRIAL MYOPATHY
		MITOCHONDRIAL MYOPATHY
2	2	CLINICAL GENETICS
		CLINICAL GENETICS
2	20	LIVER CIRRHOSIS(19 rows)
		LIVER CIRRHOSIS
2	14	LC-HRMS(13 rows)
		LC–HRMS
2	11	MALE INFERTILITY(9 rows)
		MALE INFERTILITY(2 rows)
2	12	CHROMATOGRAPHY(6 rows)
		CHROMATOGRAPHY(6 rows)
2	9	CARBOHYDRATES(6 rows)
		CARBOHYDRATES(3 rows)
2	9	ONE-CARBON METABOLISM(8 rows)
		ONE?CARBON METABOLISM
2	5	ADOLESCENT OBESITY(4 rows)
		ADOLESCENT OBESITY
2	2	ETHICS
		ETHICS
2	3	CHOLESTASIS(2 rows)
		CHOLESTASIS
2	10	DATA ANALYSIS(8 rows)
		DATA ANALYSIS(2 rows)
2	9	MICRORNA(8 rows)
		MICRO-RNA
2	4	ENVIRONMENT(2 rows)
		ENVIRONMENT(2 rows)
2	11	ENDOCANNABINOIDS(9 rows)
		ENDOCANNABINOIDS(2 rows)
2	8	HYPOXANTHINE(7 rows)
		HYPOXANTHINE
2	5	KNEE OSTEOARTHRITIS(4 rows)
		KNEE OSTEOARTHRITIS
2	11	DISEASE PROGRESSION(10 rows)
		DISEASE PROGRESSION
2	2	NON-INVASIVE TESTS
		NONINVASIVE TESTS
2	6	ARGININE METABOLISM(5 rows)
		ARGININE METABOLISM
2	43	TYPE 2 DIABETES MELLITUS(42 rows)
		DIABETES MELLITUS TYPE 2
2	2	CXCL10
		CXCL10
2	4	DIACYLGLYCEROLS(3 rows)
		DIACYLGLYCEROLS
2	2	5'-METHYLTHIOADENOSINE
		5?-METHYLTHIOADENOSINE
2	2	KASHIN–BECK DISEASE
		KASHIN-BECK DISEASE
2	2	CALORIC RESTRICTION
		CALORIC RESTRICTION
2	3	GUT METABOLOME(2 rows)
		GUT METABOLOME
2	2	CROSSSECTIONAL
		CROSS-SECTIONAL
2	7	APOE(5 rows)
		APOE(2 rows)
2	26	DIAGNOSTICS(20 rows)
		DIAGNOSTICS(6 rows)
2	6	AUTISM SPECTRUM DISORDER (ASD)(4 rows)
		AUTISM SPECTRUM DISORDER (ASD)(2 rows)
2	14	DIAGNOSTIC MODEL(10 rows)
		DIAGNOSTIC MODEL(4 rows)
2	2	CIRCULATING METABOLITE
		CIRCULATING METABOLITE
2	37	BILE ACIDS(26 rows)
		BILE ACIDS(11 rows)
2	3	NONINVASIVE(2 rows)
		NON-INVASIVE
2	20	METABOLOMIC PROFILING(19 rows)
		METABOLOMIC PROFILING
2	3	WILSON’S DISEASE(2 rows)
		WILSON'S DISEASE
2	34	GASTRIC CANCER(27 rows)
		GASTRIC CANCER(7 rows)
2	2	HIGH-RESOLUTION LC/MS
		HIGH-RESOLUTION LC–MS
2	9	MICROGLIA(8 rows)
		MICROGLIA
2	2	EICOSAPENTAENOIC ACID
		EICOSAPENTAENOIC ACID
2	6	HEPATOTOXICITY(5 rows)
		HEPATOTOXICITY
2	9	CORRELATION ANALYSIS(6 rows)
		CORRELATION ANALYSIS(3 rows)
2	19	EARLY DIAGNOSIS(17 rows)
		EARLY DIAGNOSIS(2 rows)
2	10	IMMUNE RESPONSE(6 rows)
		IMMUNE RESPONSE(4 rows)
2	2	OCULAR CHRONIC GRAFT-VERSUS-HOST DISEASE
		CHRONIC OCULAR GRAFT-VERSUS-HOST DISEASE
2	3	SUB-PHENOTYPES(2 rows)
		SUBPHENOTYPES
2	130	BREAST CANCER(77 rows)
		BREAST CANCER(53 rows)
2	2	GESTATIONAL WEIGHT GAIN
		GESTATIONAL WEIGHT GAIN
2	5	COGNITIVE DECLINE(4 rows)
		COGNITIVE DECLINE
2	2	CARDIAC REHABILITATION
		CARDIAC REHABILITATION
2	10	LEUKEMIA(9 rows)
		LEUKEMIA
2	6	CARDIOPULMONARY BYPASS(3 rows)
		CARDIOPULMONARY BYPASS(3 rows)
2	7	ALCOHOLIC LIVER DISEASE(4 rows)
		ALCOHOLIC LIVER DISEASE(3 rows)
2	2	STROKE-LIKE EPISODES
		STROKELIKE EPISODES
2	2	BIOMARKER DETECTION
		BIOMARKER DETECTION
2	2	GOLD NANOPARTICLES
		GOLD NANOPARTICLES
2	2	APOLIPOPROTEIN E ?4
		APOLIPOPROTEIN E ?4
2	13	BODY MASS INDEX(8 rows)
		BODY MASS INDEX(5 rows)
2	11	GLIOMA(6 rows)
		GLIOMA(5 rows)
2	8	INTEGRATIVE ANALYSIS(6 rows)
		INTEGRATIVE ANALYSIS(2 rows)
2	30	LIPIDOMIC(24 rows)
		LIPIDOMIC(6 rows)
2	8	MACROPHAGES(7 rows)
		MACROPHAGES
2	2	LIQUID CHROMATOGRAPHY–TANDEM MASS SPECTROMETRY (LC-MS/MS)
		LIQUID CHROMATOGRAPHY-TANDEM MASS SPECTROMETRY (LC-MS/MS)
2	28	DNA METHYLATION(18 rows)
		DNA METHYLATION(10 rows)
2	13	LIPID MEDIATORS(12 rows)
		LIPID MEDIATORS
2	4	NON-SMALL-CELL LUNG CANCER(3 rows)
		NON–SMALL-CELL LUNG CANCER
2	2	HEAD AND NECK SQUAMOUS CELL CARCINOMA
		HEAD AND NECK SQUAMOUS CELL CARCINOMA
2	6	ADIPOKINES(5 rows)
		ADIPOKINES
2	2	COLORECTAL POLYP
		COLORECTAL POLYP
2	2	ANEURYSMAL SUBARACHNOID HEMORRHAGE
		ANEURYSMAL SUBARACHNOID HEMORRHAGE
2	16	BRAIN(13 rows)
		BRAIN(3 rows)
2	2	INTEGRATION ANALYSIS
		INTEGRATION ANALYSIS
2	3	LC-MS METABOLOMICS(2 rows)
		LC–MS METABOLOMICS
2	4	COMORBIDITIES(3 rows)
		COMORBIDITIES
2	2	DESORPTION ELECTROSPRAY IONIZATION-MASS SPECTROMETRY IMAGING
		DESORPTION ELECTROSPRAY IONIZATION-MASS SPECTROMETRY IMAGING
2	3	BENZENE(2 rows)
		BENZENE
2	5	FUNCTIONAL GENOMICS(4 rows)
		FUNCTIONAL GENOMICS
2	24	NONALCOHOLIC STEATOHEPATITIS(14 rows)
		NON-ALCOHOLIC STEATOHEPATITIS(10 rows)
2	8	FIBROBLASTS(4 rows)
		FIBROBLASTS(4 rows)
2	2	COMBINATION TREATMENT
		COMBINATION TREATMENT
2	5	ANKYLOSING SPONDYLITIS(4 rows)
		ANKYLOSING SPONDYLITIS
2	3	COLONIZATION(2 rows)
		COLONIZATION
2	3	HK-2 CELLS(2 rows)
		HK?2 CELLS
2	5	BRANCHED-CHAIN AMINO ACID(4 rows)
		BRANCHED-CHAIN AMINO ACID
2	22	BILE ACID(15 rows)
		BILE ACID(7 rows)
2	5	BRONCHOPULMONARY DYSPLASIA(3 rows)
		BRONCHOPULMONARY DYSPLASIA(2 rows)
2	31	HYPOXIA(26 rows)
		HYPOXIA(5 rows)
2	39	LIPID(37 rows)
		LIPID(2 rows)
2	4	FORMATE(2 rows)
		FORMATE(2 rows)
2	10	VOCS(9 rows)
		VOC’S
2	2	AMINES
		AMINES
2	3	DATA PREPROCESSING(2 rows)
		DATA PREPROCESSING
2	2	ESTRADIOL
		ESTRADIOL
2	3	ENDOMETRIUM(2 rows)
		ENDOMETRIUM
2	11	BACTERIA(8 rows)
		BACTERIA(3 rows)
2	4	ENVIRONMENTAL EXPOSURES(2 rows)
		ENVIRONMENTAL EXPOSURES(2 rows)
2	38	HEART FAILURE(32 rows)
		HEART FAILURE(6 rows)
2	5	IGA NEPHROPATHY(3 rows)
		IGA NEPHROPATHY(2 rows)
2	2	ATHEROSCLEROTIC PLAQUE
		ATHEROSCLEROTIC PLAQUE
2	2	INTIMA-MEDIA THICKNESS
		INTIMA-MEDIA THICKNESS
2	5	CARDIOVASCULAR RISK FACTORS(3 rows)
		CARDIOVASCULAR RISK FACTORS(2 rows)
2	6	INTESTINAL MICROBIOLOGY(5 rows)
		INTESTINAL MICROBIOLOGY
2	7	CARDIOMYOPATHY(4 rows)
		CARDIOMYOPATHY(3 rows)
2	3	NANOPARTICLES(2 rows)
		NANOPARTICLE(S)
2	6	UPLC/Q-TOF MS(5 rows)
		UPLC–QTOF MS
2	2	HUMAN AFRICAN TRYPANOSOMIASIS
		HUMAN AFRICAN TRYPANOSOMIASIS
2	4	ICP-MS(3 rows)
		ICP–MS
2	4	ACUTE PANCREATITIS(3 rows)
		ACUTE PANCREATITIS
2	25	AMINO ACID METABOLISM(22 rows)
		AMINO ACID METABOLISM(3 rows)
2	3	BORRELIA BURGDORFERI(2 rows)
		BORRELIA BURGDORFERI
2	2	5-FU
		5FU
2	3	CASE REPORT(2 rows)
		CASE REPORT
2	16	BLADDER CANCER(10 rows)
		BLADDER CANCER(6 rows)
2	31	METABOLIC REPROGRAMMING(29 rows)
		METABOLIC REPROGRAMMING(2 rows)
2	5	ETHNICITY(4 rows)
		ETHNICITY
2	9	EARLY DETECTION(7 rows)
		EARLY DETECTION(2 rows)
2	16	CARDIOVASCULAR RISK(9 rows)
		CARDIOVASCULAR RISK(7 rows)
2	5	DIFFERENTIALLY EXPRESSED GENES(3 rows)
		DIFFERENTIALLY EXPRESSED GENES(2 rows)
2	43	AGING(41 rows)
		AGING(2 rows)
2	2	HER2/NEU
		HER2/NEU
2	3	CEREBROSPINAL FLUID METABOLOMICS(2 rows)
		METABOLOMICS. CEREBROSPINAL FLUID
2	4	HUMAN MACROPHAGES(2 rows)
		HUMAN MACROPHAGES(2 rows)
2	16	META-ANALYSIS(15 rows)
		META-ANALYSIS
2	51	CERAMIDES(36 rows)
		CERAMIDES(15 rows)
2	25	CHRONIC KIDNEY DISEASE(15 rows)
		CHRONIC KIDNEY DISEASE(10 rows)
2	9	PRETERM BIRTH(8 rows)
		PRETERM (BIRTH)
2	3	CANCER PREVENTION(2 rows)
		CANCER PREVENTION
2	2	ENVIRONMENTAL TOXICOLOGY
		ENVIRONMENTAL TOXICOLOGY
2	80	NMR SPECTROSCOPY(79 rows)
		NMR SPECTROSCOPY
2	2	CROHN DISEASE
		CROHN DISEASE
2	2	COVID - 19
		COVID 19
2	23	APOPTOSIS(19 rows)
		APOPTOSIS(4 rows)
2	3	CYTOCHROME P450(2 rows)
		CYTOCHROME P450
2	111	TRANSCRIPTOMICS(110 rows)
		TRAN-SCRIPTOMICS
2	2	HPLC-QTOF
		HPLC/Q-TOF
2	15	AIR POLLUTION(13 rows)
		AIR POLLUTION(2 rows)
2	4	DRUG SCREENING(2 rows)
		DRUG SCREENING(2 rows)
2	2	AZELAIC ACID
		AZELAIC ACID
2	4	CELL MIGRATION(3 rows)
		CELL MIGRATION
2	12	BIOFILM(8 rows)
		BIOFILM(4 rows)
2	2	BENZO(A)PYRENE
		BENZO[A]PYRENE
2	8	IMMUNITY(6 rows)
		IMMUNITY(2 rows)
2	2	NON-TARGETED LIPIDOMICS
		NONTARGETED LIPIDOMICS
2	15	HIGH RESOLUTION MASS SPECTROMETRY(13 rows)
		HIGH RESOLUTION MASS SPECTROMETRY(2 rows)
2	7	END-STAGE RENAL DISEASE(6 rows)
		END-STAGE RENAL DISEASE
2	20	BREATH ANALYSIS(14 rows)
		BREATH ANALYSIS(6 rows)
2	8	CHRONIC FATIGUE SYNDROME(7 rows)
		CHRONIC FATIGUE SYNDROME
2	6	GROWTH(5 rows)
		GROWTH
2	3	BIOACTIVE LIPIDS(2 rows)
		BIOACTIVE LIPIDS
2	3	ANDROGEN(2 rows)
		ANDROGEN
2	2	ATF4
		ATF-4
2	2	BAYESIAN NETWORK
		BAYESIAN NETWORK
2	10	FATTY LIVER(6 rows)
		FATTY LIVER(4 rows)
2	2	CHEMISTRY
		CHEMISTRY
2	2	GENE EXPRESSION PROFILING
		GENE EXPRESSION PROFILING
2	9	ARSENIC(8 rows)
		ARSENIC
2	2	HIV/AIDS
		HIV/AIDS
2	12	CARNITINE(9 rows)
		CARNITINE(3 rows)
2	2	BNT162B2
		BNT162B2
2	2	CYTOCHROME P450S
		CYTOCHROME P450S
2	2	RENIN-ANGIOTENSIN SYSTEM
		RENIN–ANGIOTENSIN SYSTEM
2	10	EPILEPSY(5 rows)
		EPILEPSY(5 rows)
2	2	CHILDHOOD ASTHMA
		CHILDHOOD ASTHMA
2	5	PSEUDOMONAS AERUGINOSA(4 rows)
		PSEUDOMONAS AERUGINOSA
2	7	HEPATITIS C VIRUS(6 rows)
		HEPATITIS C VIRUS
2	3	GLYCA(2 rows)
		GLYCA
2	3	DETECTION(2 rows)
		DETECTION
2	2	CP: CANCER
		CP: CANCER
2	4	COLLAGEN(2 rows)
		COLLAGEN(2 rows)
2	2	COLORIMETRIC DETECTION
		COLORIMETRIC DETECTION
2	3	DNA DAMAGE(2 rows)
		DNA DAMAGE
2	2	UPLC-QTOF
		UPLC/Q-TOF
2	5	GENE(4 rows)
		GENE
2	2	PSYCHOLOGICAL DISTRESS
		PSYCHOLOGICAL DISTRESS
2	37	EXTRACELLULAR VESICLES(31 rows)
		EXTRACELLULAR VESICLES(6 rows)
2	2	LIQUID CHROMATOGRAPHY–MASS SPECTROMETER
		LIQUID CHROMATOGRAPHY–MASS SPECTROMETER
2	2	DAIRY
		DAIRY
2	29	DIABETES MELLITUS(21 rows)
		DIABETES MELLITUS(8 rows)
2	3	LC-ESI-QTOF-MS(2 rows)
		LC-ESI-Q-TOF/MS
2	2	CONGENITAL ADRENAL HYPERPLASIA
		CONGENITAL ADRENAL HYPERPLASIA
2	23	ARTIFICIAL INTELLIGENCE(20 rows)
		ARTIFICIAL INTELLIGENCE(3 rows)
2	2	FIBROMYALGIA SYNDROME
		FIBROMYALGIA SYNDROME
2	3	BIOMOLECULES(2 rows)
		BIOMOLECULES
2	20	GLYCEROPHOSPHOLIPIDS(12 rows)
		GLYCEROPHOSPHOLIPIDS(8 rows)
2	3	EXCLUSIVE ENTERAL NUTRITION(2 rows)
		EXCLUSIVE ENTERAL NUTRITION
2	5	DATA-INDEPENDENT ACQUISITION(4 rows)
		DATA-INDEPENDENT ACQUISITION
2	3	BIOMOLECULAR(2 rows)
		BIOMOLECULAR
2	6	INTENSIVE CARE(4 rows)
		INTENSIVE CARE(2 rows)
2	12	CEREBROSPINAL FLUID (CSF)(7 rows)
		CEREBROSPINAL FLUID (CSF)(5 rows)
2	2	FATTY LIVER INDEX
		FATTY LIVER INDEX
2	4	CORNEA(2 rows)
		CORNEA(2 rows)
2	5	AMYLOID(4 rows)
		AMYLOID
2	36	PANCREATIC CANCER(35 rows)
		PANCREATIC CANCER
2	2	METHYLPREDNISOLONE
		METHYLPREDNISOLONE
2	2	ADIPOGENESIS
		ADIPOGENESIS
2	2	CHEMICAL VARIATION
		CHEMICAL VARIATION
2	155	METABONOMICS(151 rows)
		METABONOMICS(4 rows)
2	2	CHRONIC LYMPHOCYTIC LEUKAEMIA
		CHRONIC LYMPHOCYTIC LEUKAEMIA
2	2	LIQUID CHROMATOGRAPHY-ELECTROSPRAY IONIZATION TANDEM MASS SPECTROMETRY
		LIQUID CHROMATOGRAPHY/ELECTROSPRAY IONIZATION TANDEM MASS SPECTROMETRY
2	2	INJURY
		INJURY
2	59	ASTHMA(46 rows)
		ASTHMA(13 rows)
2	5	ALSPAC(4 rows)
		ALSPAC
2	2	EPIANDROSTERONE SULFATE
		EPIANDROSTERONE SULFATE
2	3	FAMILIAL HYPERCHOLESTEROLEMIA(2 rows)
		FAMILIAL HYPERCHOLESTEROLEMIA
2	9	ALZHEIMER DISEASE(7 rows)
		ALZHEIMER DISEASE(2 rows)
2	2	CLOZAPINE
		CLOZAPINE
[truncated: 564 more rows]
