# Supplementary material for: A bibliometric and text-mining analysis of lipidomics and metabolomics in human disease
Source: Front Physiol. 2026 May 19;17:1727465. doi: 10.3389/fphys.2026.1727465 (PMC13225983; doi:10.3389/fphys.2026.1727465)
Supplement: Supplementary File 7 — Table 4.XLSX (NN_Clusters) Excel file containing the Nearest Neighbors Clusters accepted and reported by OpenRefine. [file Table4.xlsx]

## Sheet: NN_Clusters
Cluster size	Row count	Values in cluster
4	144	UNTARGETED METABOLOMICS(137 rows)
		UNTARGETED METABOLOMIC(3 rows)
		UNTARGETED METABONOMICS(2 rows)
		UNTARGETED-METABOLOMICS(2 rows)
4	3232	METABOLOMICS(3151 rows)
		METABOLOMIC(68 rows)
		METABONOMIC(12 rows)
		METABOLOMIK
4	3375	METABOLOMICS(3151 rows)
		METABONOMICS(155 rows)
		METABOLOMIC(68 rows)
		METABOLIMICS
3	3318	METABOLOMICS(3151 rows)
		METABONOMICS(155 rows)
		METABONOMIC(12 rows)
3	142	UNTARGETED METABOLOMICS(137 rows)
		UNTARGETED METABOLOMIC(3 rows)
		UNTARGETED METABONOMICS(2 rows)
3	274	PROTEOMICS(256 rows)
		PROTEOMIC(17 rows)
		PROTEO MICS
3	750	LIPIDOMICS(719 rows)
		LIPIDOMIC(30 rows)
		LIPIDOPMICS
3	235	METABONOMICS(155 rows)
		METABOLOMIC(68 rows)
		METABONOMIC(12 rows)
3	168	METABONOMICS(155 rows)
		METABONOMIC(12 rows)
		METAOBONOMICS
3	3220	METABOLOMICS(3151 rows)
		METABOLOMIC(68 rows)
		MTABOLOMICS
3	3220	METABOLOMICS(3151 rows)
		METABOLOMIC(68 rows)
		METABOLOMIK
2	139	UNTARGETED METABOLOMICS(137 rows)
		UNTARGETED METABONOMICS(2 rows)
2	174	MACHINE LEARNING(169 rows)
		MACHINE-LEARNING(5 rows)
2	167	AMINO ACIDS(135 rows)
		AMINO ACID(32 rows)
2	257	PROTEOMICS(256 rows)
		PROTEO MICS
2	132	GUT MICROBIOTA(131 rows)
		GUT MICROBOTA
2	140	UNTARGETED METABOLOMICS(137 rows)
		UNTARGETED METABOLOMIC(3 rows)
2	139	UNTARGETED METABOLOMICS(137 rows)
		UNTARGETED-METABOLOMICS(2 rows)
2	3152	METABOLOMICS(3151 rows)
		METABOLIMICS
2	167	METABONOMICS(155 rows)
		METABONOMIC(12 rows)
2	101	LC-MS/MS(100 rows)
		NLC-MS/MS
2	156	METABONOMICS(155 rows)
		METAOBONOMICS
2	273	PROTEOMICS(256 rows)
		PROTEOMIC(17 rows)
2	720	LIPIDOMICS(719 rows)
		LIPIDOPMICS
2	1170	BIOMARKERS(687 rows)
		BIOMARKER(483 rows)
2	100	NUCLEAR MAGNETIC RESONANCE(99 rows)
		NUCLEAR—MAGNETIC RESONANCE
2	111	METABOLIC PROFILING(110 rows)
		METABOLIC PROFLING
2	173	ALZHEIMER'S DISEASE(172 rows)
		ALZHEIMER´S DISEASE
2	115	TRANSCRIPTOMICS(111 rows)
		TRANSCRIPTOMIC(4 rows)
2	316	METABOLITES(238 rows)
		METABOLITE(78 rows)
2	458	MASS SPECTROMETRY(454 rows)
		MASS-SPECTROMETRY(4 rows)
2	749	LIPIDOMICS(719 rows)
		LIPIDOMIC(30 rows)
2	138	MULTI-OMICS(132 rows)
		MULTI-OMIC(6 rows)
2	3152	METABOLOMICS(3151 rows)
		MTABOLOMICS
