# Supplementary material for: A bibliometric and text-mining analysis of lipidomics and metabolomics in human disease
Source: Front Physiol. 2026 May 19;17:1727465. doi: 10.3389/fphys.2026.1727465 (PMC13225983; doi:10.3389/fphys.2026.1727465)
Supplement: Supplementary File 8 — Table 5.XLSX (Harmonized_Bibliometrix-Export-File-2025-02-15.xlsx.xlsx) Harmonized dataset with updated keywords processed through OpenRefine. [file Table5.xlsx]

## Sheet: Harmonized_Bibliometrix Export 
AU_IN	DE	ID	C1	JI	AB	coden	RP	DI	BE	BN	SN	SO	LA	TC	PN	PP	pmid	publication_stage	PU	DB	TI	DT	url	VL	PY	AU	J9	CR	AU_UN	AU1_UN	AU_UN_NR	SR_FULL	SR
PERNG W;HIVERT MF;MICHELOTTI G;OKEN E;DABELEA D	DYSGLYCEMIA; IMPAIRED FASTING GLUCOSE; METABOLOMICS; PREDICTIVE MODEL; YOUTH TYPE 2 DIABETES	HIGH DENSITY LIPOPROTEIN CHOLESTEROL; AMINO ACID METABOLISM; AREA UNDER THE CURVE; ARTICLE; BIOINFORMATICS; BODY MASS; CARBOHYDRATE METABOLISM; CONTROLLED STUDY; DIABETES MELLITUS; DYSGLYCEMIA; ELECTROCHEMILUMINESCENCE; ELECTROCHEMILUMINESCENCE IMMUNOASSAY; FEMALE; GLUCOSE BLOOD LEVEL; HUMAN; INSULIN RESISTANCE; INSULIN RESPONSE; INSULIN TOLERANCE TEST; LIPID METABOLISM; MAJOR CLINICAL STUDY; MAL…	LIFCOURSE EPIDEMIOLOGY OF ADIPOSITY AND DIABETES (LEAD) CENTER, UNIVERSITY OF COLORADO ANSCHUTZ MEDICAL CAMPUS, AURORA, 80045, CO, UNITED STATES; DEPARTMENT OF EPIDEMIOLOGY, COLORADO SCHOOL OF PUBLIC HEALTH, UNIVERSITY OF COLORADO ANSCHUTZ MEDICAL CAMPUS, AURORA, 80045, CO, UNITED STATES; DIVISION OF CHRONIC DISEASE RESEARCH ACROSS THE LIFECOURSE (CORAL), DEPARTMENT OF POPULATION MEDICINE, HARVAR…	METABOLITES	HERE, WE SEEK TO IDENTIFY METABOLITE PREDICTORS OF DYSGLYCEMIA IN YOUTH. IN THE DISCOVERY ANALYSIS AMONG 391 YOUTH IN THE EXPLORING PERINATAL OUTCOMES AMONG CHILDREN (EPOCH) COHORT, WE USED REDUCED RANK REGRESSION (RRR) TO IDENTIFY SEX-SPECIFIC METABOLITE PREDICTORS OF IMPAIRED FASTING GLUCOSE (IFG) AND ELEVATED FASTING GLUCOSE (EFG: Q4 VS. Q1 FASTING GLUCOSE) 6 YEARS LATER AND COMPARED THE PREDI…		W. PERNG; LIFCOURSE EPIDEMIOLOGY OF ADIPOSITY AND DIABETES (LEAD) CENTER, UNIVERSITY OF COLORADO ANSCHUTZ MEDICAL CAMPUS, AURORA, 80045, UNITED STATES; EMAIL: WEI.PERNG@CUANSCHUTZ.EDU	10.3390/metabo12050404			22181989	METABOLITES	ENGLISH	2	5			FINAL	MDPI	SCOPUS	METABOLOMIC PREDICTORS OF DYSGLYCEMIA IN TWO U.S. YOUTH COHORTS	ARTICLE	https://www.scopus.com/inward/record.uri?eid=2-s2.0-85129943002&doi=10.3390%2fmetabo12050404&partnerID=40&md5=102c42c7b7256eb8a228eb8933de26cb	12	2022	PERNG WEI;HIVERT MARIE-FRANCE;MICHELOTTI GREGORY;OKEN EMILY;DABELEA DANA	METABOLITES	none	UNIVERSITY OF COLORADO ANSCHUTZ MEDICAL CAMPUS;UNIVERSITY OF COLORADO ANSCHUTZ MEDICAL CAMPUS;HARVARD MEDICAL SCHOOL;MASSACHUSETTS GENERAL HOSPITAL;T. H. CHAN HARVARD SCHOOL OF PUBLIC HEALTH;UNIVERSITY OF COLORADO SCHOOL OF MEDICINE	NOTREPORTED;UNIVERSITY OF COLORADO ANSCHUTZ MEDICAL CAMPUS;EMAIL: WEI.PERNG@CUANSCHUTZ.EDU		PERNG W, 2022, METABOLITES	PERNG W, 2022, METABOLITES
ZHI S;YANG L;YUAN YY;WANG XY;YU HY;GAO W		ACYLCARNITINE; CERAMIDE; CHOLESTEROL ESTER; DIACYLGLYCEROL; DILYSOCARDIOLIPIN; ETHANOLAMINE; FATTY ACID; FATTY ACID ESTER; HEXOSYLCERAMIDE; LIPID; LYSOPHOPHATIDYLCHOLINE; LYSOPHOSPHATIDYL ETHANOLAMINE; LYSOPHOSPHATIDYLINOSITOL; MONOACYLGLYCEROL; N ACYL LYSOPHOSPHATIDYL ETHANOLAMINE; PHOSPHATIDYLCHOLINE; PHOSPHATIDYLETHANOLAMINE; PHOSPHATIDYLINOSITOL; PHOSPHATIDYLSERINE; SPHINGOMYELIN; STEROL ESTE…	DEPARTMENT OF CARDIOLOGY, PEKING UNIVERSITY THIRD HOSPITAL, NHC KEY LABORATORY OF CARDIOVASCULAR MOLECULAR BIOLOGY AND REGULATORY PEPTIDES, KEY LABORATORY OF MOLECULAR CARDIOVASCULAR SCIENCE, MINISTRY OF EDUCATION, BEIJING, CHINA; INSTITUTE OF SYSTEMS BIOMEDICINE, DEPARTMENT OF PATHOLOGY, SCHOOL OF BASIC MEDICAL SCIENCES, PEKING-TSINGHUA CENTER FOR LIFE SCIENCES, PEKING UNIVERSITY HEALTH SCIENCE …	J. GERIATR. CARDIOL.	OBJECTIVES TO ANALYZE THE DIFFERENTIAL EXPRESSION OF LIPID SPECTRUM BETWEEN ST-SEGMENT ELEVATED MYOCARDIAL INFARCTION (STEMI) AND PATIENTS WITH EMERGENCY CHEST PAIN AND EXCLUDED CORONARY ARTERY DISEASE (CAD), AND ESTABLISH THE PREDICTIVE MODEL WHICH COULD PREDICT STEMI IN THE EARLY STAGE. METHODS WE CONDUCTED A SINGLE-CENTER, NESTED CASE-CONTROL STUDY USING THE EMERGENCY CHEST PAIN COHORT OF PEKI…		H.-Y. YU; DEPARTMENT OF CARDIOLOGY, PEKING UNIVERSITY THIRD HOSPITAL, NHC KEY LABORATORY OF CARDIOVASCULAR MOLECULAR BIOLOGY AND REGULATORY PEPTIDES, KEY LABORATORY OF MOLECULAR CARDIOVASCULAR SCIENCE, MINISTRY OF EDUCATION, BEIJING, CHINA; EMAIL: YUHAIYI@BJMU.EDU.CN; W. GAO; DEPARTMENT OF CARDIOLOGY, PEKING UNIVERSITY THIRD HOSPITAL, NHC KEY LABORATORY OF CARDIOVASCULAR MOLECULAR BIOLOGY AND REG…	10.11909/j.issn.1671-5411.2022.09.003			16715411	JOURNAL OF GERIATRIC CARDIOLOGY	ENGLISH	2	9	685 – 695		FINAL	SCIENCE PRESS	SCOPUS	EARLY IDENTIFICATION OF STEMI PATIENTS WITH EMERGENCY CHEST PAIN USING LIPIDOMICS COMBINED WITH MACHINE LEARNING	ARTICLE	https://www.scopus.com/inward/record.uri?eid=2-s2.0-85143085118&doi=10.11909%2fj.issn.1671-5411.2022.09.003&partnerID=40&md5=0b3f090113ef01dd57e1a3cf03a0e135	19	2022	ZHI SHANG;YANG LIU;YUAN YU-YAO;WANG XIN-YU;YU HAI-YI;GAO WEI	J GERIATR CARDIOL	none	PEKING UNIVERSITY THIRD HOSPITAL;PEKING UNIVERSITY HEALTH SCIENCE CENTER	NOTREPORTED;PEKING UNIVERSITY THIRD HOSPITAL;NOTREPORTED;NOTREPORTED;PEKING UNIVERSITY THIRD HOSPITAL;NOTREPORTED		ZHI S, 2022, J GERIATR CARDIOL	ZHI S, 2022, J GERIATR CARDIOL
RADZIKH I;FATICA E;KODGER J;SHAH R;PEARCE R;SANDLERS YI	ACYLCARNITINES; DODECANDIOIC ACID; KREBS CYCLE; VLCAD DEFICIENCY	ACYLCARNITINE; GLUTAMIC ACID; GLUTAMINE; LONG CHAIN ACYL COENZYME A DEHYDROGENASE; LYSINE; PALMITIC ACID; SEBACIC ACID; SUCCINIC ACID; ARTICLE; CARBON SOURCE; CARDIOMYOPATHY; CHROMOSOME ABERRATION; CITRIC ACID CYCLE; CONTROLLED STUDY; ENDOPLASMIC RETICULUM STRESS; FATTY ACID OXIDATION; FIBROBLAST; GAS CHROMATOGRAPHY; GLUCOSE INTAKE; GLUCOSE TRANSPORT; GLYCOLYSIS; HUMAN; HUMAN CELL; HUMAN TISSUE; …	DEPARTMENT OF CHEMISTRY, CLEVELAND STATE UNIVERSITY, CLEVELAND, 44115, OH, UNITED STATES	METABOLITES	VERY LONG-CHAIN ACYL-COA DEHYDROGENASE DEFICIENCY (VLCADD, OMIM 609575) IS ASSOCIATED WITH ENERGY DEFICIENCY AND MITOCHONDRIAL DYSFUNCTION AND MAY LEAD TO RHABDOMYOLYSIS AND CARDIOMYOPATHY. UNDER PHYSIOLOGICAL CONDITIONS, THERE IS A FINE BALANCE BETWEEN THE UTILIZATION OF DIFFERENT CARBON NUTRIENTS TO MAINTAIN THE KREBS CYCLE. THE MAINTENANCE OF STEADY POOLS OF KREBS CYCLE INTERMEDIATES IS CRITIC…		Y.I. SANDLERS; DEPARTMENT OF CHEMISTRY, CLEVELAND STATE UNIVERSITY, CLEVELAND, 44115, UNITED STATES; EMAIL: Y.SANDLERS@CSUOHIO.EDU	10.3390/metabo11080538			22181989	METABOLITES	ENGLISH	2	8			FINAL	MDPI	SCOPUS	METABOLIC OUTCOMES OF ANAPLEROTIC DODECANEDIOIC ACID SUPPLEMENTATION IN VERY LONG CHAIN ACYL-COA DEHYDROGENASE (VLCAD) DEFICIENT FIBROBLASTS	ARTICLE	https://www.scopus.com/inward/record.uri?eid=2-s2.0-85112692796&doi=10.3390%2fmetabo11080538&partnerID=40&md5=20a6d83f20682ac0e5067da35bddc7c0	11	2021	RADZIKH IGOR;FATICA ERICA;KODGER JILLIAN;SHAH ROHAN;PEARCE RYAN;SANDLERS YANA I	METABOLITES	none	CLEVELAND STATE UNIVERSITY	NOTREPORTED;CLEVELAND STATE UNIVERSITY;NOTREPORTED		RADZIKH I, 2021, METABOLITES	RADZIKH I, 2021, METABOLITES
ALIZADEH S;JAHANIAN SADATMAHALLEH S;RAZAVINIA F;BAHRI KHOMAMI M;NASIRI M;MOINI A;ZIAEI S	METABOLIC PARAMETERS; NEONATE; POLYCYSTIC OVARY SYNDROME; PREGNANCY	ADULT; FEMALE; FETAL BLOOD; HUMANS; INFANT; NEWBORN; INSULIN; LIPID METABOLISM; LIPIDOMICS; LIPIDS; MALE; METABOLIC SYNDROME; OBESITY; POLYCYSTIC OVARY SYNDROME; PREGNANCY; PREGNANCY COMPLICATIONS; RETROSPECTIVE STUDIES; CHOLESTEROL; GLUCOSE; HIGH DENSITY LIPOPROTEIN CHOLESTEROL; INSULIN; LOW DENSITY LIPOPROTEIN CHOLESTEROL; TRIACYLGLYCEROL; INSULIN; LIPID; ADULT; ARTICLE; BIOCHEMICAL ANALYSIS; C…	DEPARTMENT OF REPRODUCTIVE HEALTH AND MIDWIFERY, FACULTY OF MEDICAL SCIENCES, TARBIAT MODARES UNIVERSITY, P.O. BOX: 1415-111, DR. SAEIDEH ZIAEI, TEHRAN, IRAN; MONASH CENTRE FOR HEALTH RESEARCH AND IMPLEMENTATION, SCHOOL OF PUBLIC HEALTH AND PREVENTIVE MEDICINE, MONASH UNIVERSITY, CLAYTON, VIC, AUSTRALIA; DEPARTMENT OF BIOSTATISTICS, FACULTY OF PARAMEDICAL SCIENCES, SHAHID BEHESHTI UNIVERSITY OF M…	BMC PREGNANCY CHILDBIRTH	BACKGROUND: POLYCYSTIC OVARY SYNDROME (PCOS) IS CHARACTERIZED BY REPRODUCTIVE DISORDER AND INCREASED RISK OF METABOLIC SYNDROME. THIS STUDY AIMED TO ASSESS THE METABOLIC PARAMETERS IN THE CORD BLOOD OF NEONATE OF MOTHERS WITH OBESE PCOS AND COMPARISON WITH NON-OBESE PCOS AND CONTROLS. METHODS: THIS RETROSPECTIVE COHORT STUDY WAS CONDUCTED IN ARASH AND KAMALI HOSPITAL IN 2017–2018. THE BIOCHEMICAL…	BPCMB	S. ZIAEI; DEPARTMENT OF REPRODUCTIVE HEALTH AND MIDWIFERY, FACULTY OF MEDICAL SCIENCES, TARBIAT MODARES UNIVERSITY, TEHRAN, P.O. BOX: 1415-111, DR. SAEIDEH ZIAEI, IRAN; EMAIL: ZIAEI_SA@MODARES.AC.IR	10.1186/s12884-021-03697-6			14712393	BMC PREGNANCY AND CHILDBIRTH	ENGLISH	2	1		33743611	FINAL	BIOMED CENTRAL LTD	SCOPUS	METABOLIC PARAMETERS IN CORD BLOOD OF NEONATE OF MOTHERS WITH OBESE AND NON-OBESE PCOS AND CONTROLS: RETROSPECTIVE COHORT STUDY	ARTICLE	https://www.scopus.com/inward/record.uri?eid=2-s2.0-85103186321&doi=10.1186%2fs12884-021-03697-6&partnerID=40&md5=3e8faba5f5f66f28f7cd4e31b12d5e16	21	2021	ALIZADEH SANAZ;JAHANIAN SADATMAHALLEH SHAHIDEH;RAZAVINIA FATEMEH;BAHRI KHOMAMI MAHNAZ;NASIRI MALIHE;MOINI ASHRAF;ZIAEI SAEIDEH	BMC PREGNANCY CHILDBIRTH	none	TARBIAT MODARES UNIVERSITY;MONASH UNIVERSITY;SHAHID BEHESHTI UNIVERSITY OF MEDICAL SCIENCES;TEHRAN UNIVERSITY OF MEDICAL SCIENCE;TEHRAN UNIVERSITY OF MEDICAL SCIENCES;ROYAN INSTITUTE FOR REPRODUCTIVE BIOMEDICINE	NOTREPORTED;TARBIAT MODARES UNIVERSITY;EMAIL: ZIAEI_SA@MODARES.AC.IR		ALIZADEH S, 2021, BMC PREGNANCY CHILDBIRTH	ALIZADEH S, 2021, BMC PREGNANCY CHILDBIRTH
XIA Q;LIU J;XU X;GU W;GU K;CHEN X;XIE R;ZHANG D;WU H;SUN H;WANG F;CHEN L;CHEN T	CHILDREN; ENVIRONMENTAL SUBSTANCES; GRAVES’ DISEASE; METABOLOMICS; SINGLE NUCLEOTIDE POLYMORPHISM	ALANINE AMINOTRANSFERASE; ASPARTATE AMINOTRANSFERASE; BILIRUBIN; IODINE; PONASTERONE A; THYROGLOBULIN; THYROID ANTIBODY; THYROTROPIN; THYROXINE; ARTICLE; CHILD; CONTROLLED STUDY; ENVIRONMENTAL FACTOR; FEMALE; FREE LIOTHYRONINE INDEX; FREE THYROXINE INDEX; GRAVES DISEASE; HAPLOTYPE; HUMAN; INDUCTIVELY COUPLED PLASMA MASS SPECTROMETRY; LIMIT OF DETECTION; LIMIT OF QUANTITATION; LIQUID CHROMATOGRAPH…	DEPARTMENT OF ENDOCRINOLOGY, GENETICS AND METABOLISM, CHILDREN’S HOSPITAL OF SOOCHOW UNIVERSITY, SUZHOU, CHINA; DEPARTMENT OF BIOCHEMISTRY AND MOLECULAR BIOLOGY, SCHOOL OF MEDICAL AND BIOLOGICAL SCIENCES, SOOCHOW UNIVERSITY, SUZHOU, CHINA; DEPARTMENT OF PEDIATRIC ENDOCRINOLOGY, THE AFFILIATED WUXI CHILDREN’S HOSPITAL OF NANJING MEDICAL UNIVERSITY, WUXI, CHINA; DEPARTMENT OF ENDOCRINOLOGY, CHILDRE…	FRONT. ENDOCRINOL.	GRAVES’ DISEASE (GD) IS THE MOST COMMON CAUSE OF HYPERTHYROIDISM, YET A RELATIVELY RARE DISEASE IN THE PEDIATRIC POPULATION. GD IS A COMPLEX DISORDER INFLUENCED BY BOTH GENETIC AND ENVIRONMENTAL FACTORS. IN THIS STUDY, WE AIMED TO FIND NEW ENVIRONMENTAL FACTORS INFLUENCING THE PATHOGENESIS OF GD. WE INVESTIGATED SERUM SUBSTANCES IN 30 NEWLY DIAGNOSED GD CHILDREN AND 30 AGE- AND GENDER-MATCHED HEA…			10.3389/fendo.2021.691326			16642392	FRONTIERS IN ENDOCRINOLOGY	ENGLISH	2				FINAL	FRONTIERS MEDIA S.A.	SCOPUS	IDENTIFICATION OF NOVEL ENVIRONMENTAL SUBSTANCES RELEVANT TO PEDIATRIC GRAVES’ DISEASE	ARTICLE	https://www.scopus.com/inward/record.uri?eid=2-s2.0-85109379232&doi=10.3389%2ffendo.2021.691326&partnerID=40&md5=faced5d30cf22fa0cceeda9aa605d116	12	2021	XIA QIN;LIU JINGJING;XU XU;GU WEI;GU KEFENG;CHEN XIULI;XIE RONGRONG;ZHANG DANDAN;WU HAIYING;SUN HUI;WANG FENGYUN;CHEN LINQI;CHEN TING	FRONT ENDOCRINOL	none	CHILDREN’S HOSPITAL OF SOOCHOW UNIVERSITY;SOOCHOW UNIVERSITY;THE AFFILIATED WUXI CHILDREN’S HOSPITAL OF NANJING MEDICAL UNIVERSITY;NANJING MEDICAL UNIVERSITY	CHILDREN’S HOSPITAL OF SOOCHOW UNIVERSITY;SOOCHOW UNIVERSITY;THE AFFILIATED WUXI CHILDREN’S HOSPITAL OF NANJING MEDICAL UNIVERSITY;NANJING MEDICAL UNIVERSITY		XIA Q, 2021, FRONT ENDOCRINOL	XIA Q, 2021, FRONT ENDOCRINOL
FAROOQ S;RANA S;SIDDIQUI AJ;IQBAL A;MUSHARRAF SG	BDNF; GC-MS; MC4R; METABOLITE-GWAS; OBESITY	ADOLESCENT; ADULT; BODY MASS INDEX; BRAIN-DERIVED NEUROTROPHIC FACTOR; CASE-CONTROL STUDIES; CHILD; FEMALE; GENETIC PREDISPOSITION TO DISEASE; GENOME-WIDE ASSOCIATION STUDY; GENOTYPE; HUMANS; MALE; METABOLOME; MIDDLE AGED; OBESITY; POLYMORPHISM; SINGLE NUCLEOTIDE; PROGNOSIS; RECEPTOR; MELANOCORTIN; TYPE 4; RISK FACTORS; YOUNG ADULT; 2;3 DIHYDROXYPROPYL STEARATE; 3 BUTEN 2 ONE; ALCOHOL DERIVATIVE;…	H.E.J. RESEARCH INSTITUTE OF CHEMISTRY, INTERNATIONAL CENTER FOR CHEMICAL AND BIOLOGICAL SCIENCES, UNIVERSITY OF KARACHI, KARACHI, 75270, PAKISTAN; DR. PANJWANI CENTER FOR MOLECULAR MEDICINE AND DRUG RESEARCH, INTERNATIONAL CENTER FOR CHEMICAL AND BIOLOGICAL SCIENCES, UNIVERSITY OF KARACHI, KARACHI, 75270, PAKISTAN	BIOCHIM. BIOPHYS. ACTA MOL. BASIS DIS.	PREVIOUS GENOME-WIDE ASSOCIATION ANALYSES FOR OBESITY RELATED GENES DEMONSTRATED THE ASSOCIATION OF BDNF GENE VARIANT RS6265 AND MC4R GENE VARIANT RS17782313 WITH BODY MASS INDEX (BMI). HOWEVER, THE ASSOCIATED METABOLITE PATHWAYS ARE STILL BEHIND THE CURTAIN. THE AIM OF THE CURRENT STUDY IS TO INVESTIGATE THE ASSOCIATIONS OF METABOLIC CHANGES IN OBESITY WITH MC4R GENE VARIANT RS17782313 AND BDNF …	BBADE	S. RANA; DR. PANJWANI CENTER FOR MOLECULAR MEDICINE AND DRUG RESEARCH, INTERNATIONAL CENTER FOR CHEMICAL AND BIOLOGICAL SCIENCES, UNIVERSITY OF KARACHI, KARACHI, 75270, PAKISTAN; EMAIL: MOLECULARBIOLOGIST1@GMAIL.COM; S.G. MUSHARRAF; H.E.J. RESEARCH INSTITUTE OF CHEMISTRY, INTERNATIONAL CENTER FOR CHEMICAL AND BIOLOGICAL SCIENCES, UNIVERSITY OF KARACHI, KARACHI, 75270, PAKISTAN; EMAIL: MUSHARRAF19…	10.1016/j.bbadis.2021.166144			09254439	BIOCHIMICA ET BIOPHYSICA ACTA - MOLECULAR BASIS OF DISEASE	ENGLISH	2	7		33862146	FINAL	ELSEVIER B.V.	SCOPUS	ASSOCIATION OF METABOLITES WITH OBESITY BASED ON TWO GENE VARIANTS, MC4R RS17782313 AND BDNF RS6265	ARTICLE	https://www.scopus.com/inward/record.uri?eid=2-s2.0-85104428041&doi=10.1016%2fj.bbadis.2021.166144&partnerID=40&md5=15559b8c21d4f04b8ea960ea301fcf13	1867	2021	FAROOQ SABIHA;RANA SOBIA;SIDDIQUI AMNA JABBAR;IQBAL AYESHA;MUSHARRAF SYED GHULAM	BIOCHIM BIOPHYS ACTA MOL BASIS DIS	none	UNIVERSITY OF KARACHI;UNIVERSITY OF KARACHI	NOTREPORTED;UNIVERSITY OF KARACHI;NOTREPORTED;NOTREPORTED;UNIVERSITY OF KARACHI;NOTREPORTED		FAROOQ S, 2021, BIOCHIM BIOPHYS ACTA MOL BASIS DIS	FAROOQ S, 2021, BIOCHIM BIOPHYS ACTA MOL BASIS DIS
CHEN X;HU L;SU J;LIU X;LUO X;PEI Y;GAO Y;WEI F	BIOMARKERS; DOWN SYNDROME; LIPIDOMICS; METABOLOMICS	AMNIOTIC FLUID; CARBON; DOWN SYNDROME; FEMALE; HUMANS; METABOLOMICS; PREGNANCY; PREGNANT WOMEN; PRENATAL DIAGNOSIS; ACYLGLYCEROL; GLYCEROLIPID; SPHINGOLIPID; CARBON; AMINO ACID METABOLISM; AMNION FLUID; ARTICLE; CARBON METABOLISM; CITRIC ACID CYCLE; CONTROLLED STUDY; DOWN REGULATION; DOWN SYNDROME; GESTATIONAL AGE; GLYCERIDE METABOLISM; GLYCEROPHOSPHOLIPID METABOLISM; HAN CHINESE; HUMAN; KARYOTYP…	THE GENETICS LABORATORY, LONGGANG MATERNITY AND CHILD HOSPITAL OF SHENZHEN CITY, SHENZHEN, CHINA; DEPARTMENT OF CELL BIOLOGY, JIAMUSI UNIVERSITY, JIAMUSI, CHINA; THE PRENATAL DIAGNOSIS CENTER, LONGGANG MATERNITY AND CHILD HOSPITAL OF SHENZHEN CITY, SHENZHEN, CHINA; DEPARTMENT OF PATHOGENIC MICROBIOLOGY, ZUNYI MEDICAL UNIVERSITY, ZHUHAI, CHINA; SCHOOL OF PUBLIC HEALTH, ANHUI MEDICAL UNIVERSITY, HE…	J. MATERN.-FETAL NEONATAL MED.	BACKGROUND: DOWN SYNDROME (DS) IS A CHROMOSOMAL DISORDER CAUSED BY A THIRD COPY OF ALL OR PART OF CHROMOSOME 21. CLINICAL OBSERVATIONS AND PRECLINICAL STUDIES BOTH SUGGEST THAT DS MAY BE ASSOCIATED WITH SIGNIFICANT METABOLIC AND BIOENERGETIC ALTERATIONS. BUT THE METABOLIC ALTERATIONS IN PREGNANT WOMEN CARRYING DS FETUSES STILL REMAINS UNCLEAR. IN THIS STUDY, WE INVESTIGATED THE CHARACTERISTIC MET…	JMNMA	F. WEI; THE GENETICS LABORATORY, LONGGANG MATERNITY AND CHILD HOSPITAL OF SHENZHEN CITY, SHENZHEN, GUANGDONG, CHINA; EMAIL: HAOWEI727499@163.COM	10.1080/14767058.2021.1937990			14767058	JOURNAL OF MATERNAL-FETAL AND NEONATAL MEDICINE	ENGLISH	2	25	7882 – 7889	34130603	FINAL	TAYLOR AND FRANCIS LTD.	SCOPUS	AMNIOTIC FLUID AND URINE METABOLOMIC ALTERATIONS ASSOCIATED WITH PREGNANT WOMEN WITH DOWN SYNDROME FETUSES	ARTICLE	https://www.scopus.com/inward/record.uri?eid=2-s2.0-85107918537&doi=10.1080%2f14767058.2021.1937990&partnerID=40&md5=f2b296858f57c2632e8a35945242ffbe	35	2022	CHEN XIAOHANG;HU LIANG;SU JINJIANG;LIU XIAOYI;LUO XIAOJIN;PEI YUANYUAN;GAO YUSHAN;WEI FENGXIANG	J MATERN-FETAL NEONATAL MED	none	LONGGANG MATERNITY AND CHILD HOSPITAL OF SHENZHEN CITY;JIAMUSI UNIVERSITY;THE PRENATAL DIAGNOSIS CENTER;ZUNYI MEDICAL UNIVERSITY;ANHUI MEDICAL UNIVERSITY	NOTREPORTED;LONGGANG MATERNITY AND CHILD HOSPITAL OF SHENZHEN CITY;NOTREPORTED		CHEN X, 2022, J MATERN-FETAL NEONATAL MED	CHEN X, 2022, J MATERN-FETAL NEONATAL MED
BOCSA DC;SOCACIU C;IANCU SD;PELEA MA;GUTIU RI;LEOPOLD N;FODOR D	LIQUID CHROMATOGRAPHY; MASS SPECTROMETRY; METABOLOMICS; OSTEOARTHRITIS; SYNOVIAL FLUID	1;5 ANHYDROSORBITOL; BIOLOGICAL MARKER; CERAMIDE; DIADENOSINE TETRAPHOSPHATE; ESTRONE SULFATE; HEPTADECANOIC ACID; INOSINE PHOSPHATE; LYSOPHOSPHATIDYLCHOLINE; N ACETYLNEURAMINIC ACID; OLEANOLIC ACID; PHOSPHATIDYLCHOLINE; PHOSPHOLIPID; PROSTAGLANDIN E2; SEX HORMONE; SPHINGOMYELIN; THIAMINE; ADULT; ARTICLE; CLINICAL ARTICLE; CLINICAL EXAMINATION; DISABILITY; DISEASE EXACERBATION; FEMALE; HIGH PERFO…	2ND INTERNAL MEDICINE DEPARTMENT, IULIU HATIEGANU UNIVERSITY OF MEDICINE AND PHARMACY, CLUJ-NAPOCA, ROMANIA; FACULTY OF FOOD SCIENCE AND TECHNOLOGY, UNIVERSITY OF AGRICULTURAL SCIENCES AND VETERINARY MEDICINE, CLUJ-NAPOCA, ROMANIA; BIODIATECH - RESEARCH CENTER FOR APPLIED BIOTECHNOLOGY IN DIAGNOSIS AND MOLECULAR THERAPY, CLUJ-NAPOCA, ROMANIA; FACULTY OF PHYSICS, BABEȘ-BOLYAI UNIVERSITY, CLUJ-NAPO…	MEDICINE PHARM. REP.	BACKGROUND AND AIM. OSTEOARTHRITIS (OA) IS THE MOST COMMON JOINT CONDITION AND THE LEADING CAUSE OF PAIN AND DISABILITY IN ELDERLY PATIENTS. CURRENTLY, THERE IS NO BIOMARKER AVAILABLE FOR THE EARLY DIAGNOSIS OF OA, AND LIMITED DATA IS AVAILABLE REGARDING THE MOLECULAR BASIS OF PROGRESSION FOR OA. FOR THIS REASON, THIS STUDY AIMED TO IDENTIFY THE METABOLOMIC PROFILE OF EARLY AND LATE OA USING HIGH…		D.-C. BOCSA; 2ND INTERNAL MEDICINE DEPARTMENT, IULIU HATIEGANU UNIVERSITY OF MEDICINE AND PHARMACY, CLUJ-NAPOCA, ROMANIA; EMAIL: ICBOCSA@YAHOO.COM	10.15386/mpr-2454			26020807	MEDICINE AND PHARMACY REPORTS	ENGLISH	2	4	438 – 445		FINAL	UNIVERSITATEA DE MEDICINA SI FARMACIE IULIU HATIEGANU	SCOPUS	STAGE RELATED METABOLIC PROFILE OF THE SYNOVIAL FLUID IN PATIENTS WITH ACUTE FLARES OF KNEE OSTEOARTHRITIS	ARTICLE	https://www.scopus.com/inward/record.uri?eid=2-s2.0-85143746086&doi=10.15386%2fmpr-2454&partnerID=40&md5=a0bba3c62788616d0d22090494f42269	95	2022	BOCSA DELIA-CORINA;SOCACIU CARMEN;IANCU STEFANIA D;PELEA MICHAEL ANDREI;GUTIU ROXANA IOANA;LEOPOLD NICOLAE;FODOR DANIELA	MEDICINE PHARM REP	none	CLUJ-NAPOCA;UNIVERSITY OF AGRICULTURAL SCIENCES AND VETERINARY MEDICINE;BIODIATECH - RESEARCH CENTER FOR APPLIED BIOTECHNOLOGY IN DIAGNOSIS AND MOLECULAR THERAPY;BABEȘ-BOLYAI UNIVERSITY	NOTREPORTED;IULIU HATIEGANU UNIVERSITY OF MEDICINE AND PHARMACY;NOTREPORTED		BOCSA DC, 2022, MEDICINE PHARM REP	BOCSA DC, 2022, MEDICINE PHARM REP
SAORIN A;DI GREGORIO E;BUONADONNA A;MIOLO G;CORONA G	<SUP>1</SUP>H NMR;CANCER; CETUXIMAB; LIPIDOMICS; SEBUM; SKIN; TOXICITY	CETUXIMAB; IRINOTECAN; OXALIPLATIN; SQUALENE; TRIACYLGLYCEROL; ADULT; AGE; AGED; ARTICLE; CLINICAL ARTICLE; DISEASE SEVERITY; FEMALE; HUMAN; LIPID COMPOSITION; MALE; METASTATIC COLORECTAL CANCER; MOLECULARLY TARGETED THERAPY; PROTON NUCLEAR MAGNETIC RESONANCE; RASH; SEBUM; SEX DIFFERENCE; SKIN TOXICITY	IMMUNOPATHOLOGY AND CANCER BIOMARKERS UNIT, CENTRO DI RIFERIMENTO ONCOLOGICO DI AVIANO (CRO), IRCCS, AVIANO, 33081, ITALY; DEPARTMENT OF MOLECULAR SCIENCES AND NANOSYSTEMS, CA’FOSCARI UNIVERSITY OF VENICE, VENICE, 30170, ITALY; MEDICAL ONCOLOGY AND CANCER PREVENTION UNIT, CENTRO DI RIFERIMENTO ONCOLOGICO DI AVIANO (CRO), IRCCS, AVIANO, 33081, ITALY	CANCERS	THE EPIDERMAL GROWTH FACTOR RECEPTOR INHIBITOR (EGFRIS) TREATMENTS ARE COMMONLY ASSOCIATED WITH THE DEVELOPMENT OF ADVERSE SKIN EFFECTS. THIS STUDY AIMS TO INVESTIGATE THE LIPID COMPOSITION CHANGE IN SEBUM DURING CETUXIMAB-BASED TREATMENT IN AN ATTEMPT TO IDENTIFY SPECIFIC METABOLIC SIGNATURES USEFUL IN PREDICTING THE OCCURRENCE OF SEVERE SKIN TOXICITY. SEBUM FROM 30 METASTATIC COLORECTAL CANCER …		G. CORONA; IMMUNOPATHOLOGY AND CANCER BIOMARKERS UNIT, CENTRO DI RIFERIMENTO ONCOLOGICO DI AVIANO (CRO), IRCCS, AVIANO, 33081, ITALY; EMAIL: GIUSEPPE.CORONA@CRO.IT	10.3390/cancers14215308			20726694	CANCERS	ENGLISH	2	21			FINAL	MDPI	SCOPUS	THE RIDDLE OF CETUXIMAB-RELATED SKIN TOXICITY: 1H-NMR SEBUM ANALYSIS REVEALED DYNAMIC LIPID ALTERATIONS ASSOCIATED WITH SKIN TOXICITY DEVELOPMENT IN METASTATIC COLORECTAL CANCER PATIENTS	ARTICLE	https://www.scopus.com/inward/record.uri?eid=2-s2.0-85141862792&doi=10.3390%2fcancers14215308&partnerID=40&md5=8c0c4637924b14781d93ef1a3dda9e90	14	2022	SAORIN ASIA;DI GREGORIO EMANUELA;BUONADONNA ANGELA;MIOLO GIANMARIA;CORONA GIUSEPPE	CANCERS	none	CENTRO DI RIFERIMENTO ONCOLOGICO DI AVIANO (CRO);CA’FOSCARI UNIVERSITY OF VENICE;CENTRO DI RIFERIMENTO ONCOLOGICO DI AVIANO (CRO)	NOTREPORTED;CENTRO DI RIFERIMENTO ONCOLOGICO DI AVIANO (CRO);NOTREPORTED		SAORIN A, 2022, CANCERS	SAORIN A, 2022, CANCERS
SLUTSKY SMITH EA;KHATIB S;SZUCHMAN-SAPIR A	LACTONES; LC-MS/MS; LIPID MEDIATORS; LIPIDOMICS	CHROMATOGRAPHY; LIQUID; EICOSANOIDS; HUMANS; HUNTING; LACTONES; TANDEM MASS SPECTROMETRY; METABOLITES; PHASE SEPARATION; REACTION PRODUCTS; UNSATURATED COMPOUNDS; UNSATURATED FATTY ACIDS; IMIDAZOLE; LACTONE; LIPID; ICOSANOID; BIOLOGICAL MATRIXES; EICOSANOIDS; FRAGMENTATIONS PATTERN; ISOPROSTANES; LC-MS-MS; LC.MS/MS; LIPID MEDIATORS; LIPIDOMICS; SELECTIVE REACTIONS; SENSITIVE METHOD; ARTICLE; CHEM…	LABORATORY OF VASCULAR SIGNALING RESEARCH, MIGAL-GALILEE RESEARCH INSTITUTE, LTD., KIRYAT SHMONA, ISRAEL; LABORATORY OF NATURAL PRODUCTS AND ANALYTICAL CHEMISTRY, MIGAL-GALILEE RESEARCH INSTITUTE, LTD., KIRYAT SHMONA, ISRAEL; TEL-HAI COLLEGE, UPPER GALILEE, ISRAEL	J. CHROMATOGR. B ANAL. TECHNOL. BIOMED. LIFE SCI.	EXTENSIVE RESEARCH HAS BEEN INVESTED IN DEVELOPING SENSITIVE METHODS TO IDENTIFY LIPID MEDIATORS (LMS) FROM MULTIPLE BIOLOGICAL MATRICES. PREVIOUS STUDIES POINT TO THE EXISTENCE OF A POTENTIAL FAMILY OF LACTONE-CONTAINING METABOLITES GENERATED FROM EICOSANOID FAMILIES, ISOPROSTANES, AND PROSTANOID-LIKE COMPOUNDS THAT MAY FUNCTION AS LMS. HOWEVER, TARGETED LIPIDOMIC STUDIES DO NOT ROUTINELY INCLUD…	JCBAA	A. SZUCHMAN-SAPIR; LABORATORY OF VASCULAR SIGNALING RESEARCH, MIGAL-GALILEE RESEARCH INSTITUTE, KIRYAT SHMONA, P.O.B 831, 11016, ISRAEL; EMAIL: ANDREAS@MIGAL.ORG.IL	10.1016/j.jchromb.2022.123201			15700232	JOURNAL OF CHROMATOGRAPHY B: ANALYTICAL TECHNOLOGIES IN THE BIOMEDICAL AND LIFE SCIENCES	ENGLISH	2			35306351	FINAL	ELSEVIER B.V.	SCOPUS	FISHING FOR LIPID LACTONES USING SELECTIVE REACTION AND CHARACTERISTIC FRAGMENTATION PATTERN	ARTICLE	https://www.scopus.com/inward/record.uri?eid=2-s2.0-85126625251&doi=10.1016%2fj.jchromb.2022.123201&partnerID=40&md5=d4a576cb6bf1e825c35f8d8e4e5d40e8	1197	2022	SLUTSKY SMITH ELANA A;KHATIB SOLIMAN;SZUCHMAN-SAPIR ANDREA	J CHROMATOGR B ANAL TECHNOL BIOMED LIFE SCI	none	MIGAL-GALILEE RESEARCH INSTITUTE;MIGAL-GALILEE RESEARCH INSTITUTE;TEL-HAI COLLEGE	NOTREPORTED;MIGAL-GALILEE RESEARCH INSTITUTE;NOTREPORTED		SLUTSKY SMITH EA, 2022, J CHROMATOGR B ANAL TECHNOL BIOMED LIFE SCI	SLUTSKY SMITH EA, 2022, J CHROMATOGR B ANAL TECHNOL BIOMED LIFE SCI
YU S;YAN J;YANG Z;ZHAO Y;WANG H;YANG X	CULTURE MEDIUM; MULTI-OMICS ANALYSIS; VERO CELL; VITAMIN B	ACYLCARNITINE; EDOXUDINE; PROTEOME; PYRIDOXINE; RIBOFLAVIN; VITAMIN B GROUP; ARTICLE; AUTORADIOGRAPHY; BIOINFORMATICS; CELL COUNTING; CELL PROLIFERATION; CRYOPRESERVATION; DISCRIMINANT ANALYSIS; GENE EXPRESSION; GENE ONTOLOGY; HUMAN; HUMAN CELL; LIQUID CHROMATOGRAPHY-MASS SPECTROMETRY; MASS SPECTROMETRY; METABOLOMICS; PRINCIPAL COMPONENT ANALYSIS; PROTEIN ANALYSIS; PROTEIN EXPRESSION; PROTEOMICS;…	BEIJING INSTITUTE OF BIOLOGICAL PRODUCTS COMPANY LIMITED, BEIJING, 100176, CHINA; CHINA NATIONAL BIOTEC GROUP COMPANY LIMITED, BEIJING, 100024, CHINA	VACCINES	THE PRODUCTION EFFICIENCY OF A CELL SUBSTRATE DIRECTLY AFFECTS THE YIELD OF TARGET PRODUCTS SUCH AS VIRUSES, WHILE ITS DENSITY IS MAINLY REGULATED BY THE TYPE OF CULTURE MEDIUM AND CULTURE CONDITIONS. IN THIS STUDY, VERO CELLS WERE USED AS MODEL CELLS FOR SYSTEMATIC MEDIUM SCREENING, AND A HIGH-EFFICIENCY MEDIUM FOR BIOLOGICAL DRUG PRODUCTION WAS IDENTIFIED. THROUGH THE RESULTS OF CELL PROLIFERAT…		H. WANG; BEIJING INSTITUTE OF BIOLOGICAL PRODUCTS COMPANY LIMITED, BEIJING, 100176, CHINA; EMAIL: WANGHUI_BSY@163.COM; X. YANG; CHINA NATIONAL BIOTEC GROUP COMPANY LIMITED, BEIJING, 100024, CHINA; EMAIL: YANGXIAOMING@SINOPHARM.COM	10.3390/vaccines10111787			2076393X	VACCINES	ENGLISH	2	11			FINAL	MDPI	SCOPUS	METABOLIC RESPONSES AND PATHWAY CHANGES OF VERO CELLS UNDER HIGH-VITAMIN B MEDIUM	ARTICLE	https://www.scopus.com/inward/record.uri?eid=2-s2.0-85141717179&doi=10.3390%2fvaccines10111787&partnerID=40&md5=67e1b816af24109d52805af2a2821bbf	10	2022	YU SHOUZHI;YAN JUNYU;YANG ZHAONA;ZHAO YUXIU;WANG HUI;YANG XIAOMING	VACCINES	none	BEIJING INSTITUTE OF BIOLOGICAL PRODUCTS COMPANY LIMITED	NOTREPORTED;BEIJING INSTITUTE OF BIOLOGICAL PRODUCTS COMPANY LIMITED;NOTREPORTED;NOTREPORTED;NOTREPORTED;NOTREPORTED		YU S, 2022, VACCINES	YU S, 2022, VACCINES
KUANG A;HAYES MG;HIVERT MF;BALASUBRAMANIAN R;LOWE WL;SCHOLTENS DM	BAYESIAN NETWORK MODELING; FETAL PROGRAMMING; INTEGRATED MULTI-OMICS; SERIAL MEDIATION MODELING; VARIANT-TO-METABOLITE ASSOCIATIONS	3 HYDROXYBUTYRIC ACID; C PEPTIDE; FATTY ACID; GLYCEROL; LACTIC ACID; TRIACYLGLYCEROL; ARTICLE; BAYESIAN NETWORK; ELECTROSPRAY MASS SPECTROMETRY; FEMALE; FETAL HEALTH; FETAL PROGRAMMING; GENETICS; GENOTYPE; GENOTYPING; HUMAN; HUMAN EXPERIMENT; HYPERGLYCEMIA; LIQUID CHROMATOGRAPHY; MASS FRAGMENTOGRAPHY; MEAN ARTERIAL PRESSURE; METABOLIC PHENOTYPE; METABOLOMICS; MULTIOMICS; NORMAL HUMAN; OBSERVATION…	DEPARTMENT OF PREVENTIVE MEDICINE (BIOSTATISTICS), NORTHWESTERN UNIVERSITY FEINBERG SCHOOL OF MEDICINE, 680 N. LAKE SHORE DRIVE, SUITE 1400, CHICAGO, 60611, IL, UNITED STATES; DEPARTMENT OF MEDICINE, NORTHWESTERN UNIVERSITY FEINBERG SCHOOL OF MEDICINE, RUBLOFF 12, 420 E. SUPERIOR ST, CHICAGO, 60611, IL, UNITED STATES; DEPARTMENT OF POPULATION MEDICINE, HARVARD PILGRIM HEALTH CARE INSTITUTE, HARVA…	METABOLITES	THE INTEGRATION OF GENETICS AND METABOLOMICS DATA DEMANDS CAREFUL ACCOUNTING OF COMPLEX DEPENDENCIES, PARTICULARLY WHEN MODELLING FAMILIAL OMICS DATA, E.G., TO STUDY FETAL PROGRAMMING OF RELATED MATERNAL–OFFSPRING PHENOTYPES. EFFORTS TO IDENTIFY GENETICALLY DETERMINED METABOTYPES USING CLASSIC GENOME WIDE ASSOCIATION APPROACHES HAVE PROVEN USEFUL FOR CHARACTERIZING COMPLEX DISEASE, BUT CONCLUSION…		D.M. SCHOLTENS; DEPARTMENT OF PREVENTIVE MEDICINE (BIOSTATISTICS), NORTHWESTERN UNIVERSITY FEINBERG SCHOOL OF MEDICINE, CHICAGO, 680 N. LAKE SHORE DRIVE, SUITE 1400, 60611, UNITED STATES; EMAIL: DSCHOLTENS@NORTHWESTERN.EDU	10.3390/metabo12060512			22181989	METABOLITES	ENGLISH	2	6			FINAL	MDPI	SCOPUS	NETWORK APPROACHES TO INTEGRATE ANALYSES OF GENETICS AND METABOLOMICS DATA WITH APPLICATIONS TO FETAL PROGRAMMING STUDIES	ARTICLE	https://www.scopus.com/inward/record.uri?eid=2-s2.0-85131755457&doi=10.3390%2fmetabo12060512&partnerID=40&md5=b0a7bba4593b40092fe23fd5c30af18c	12	2022	KUANG ALAN;HAYES M GEOFFREY;HIVERT MARIE-FRANCE;BALASUBRAMANIAN RAJI;LOWE WILLIAM L;SCHOLTENS DENISE M	METABOLITES	none	NORTHWESTERN UNIVERSITY FEINBERG SCHOOL OF MEDICINE;NORTHWESTERN UNIVERSITY FEINBERG SCHOOL OF MEDICINE;HARVARD MEDICAL SCHOOL;MASSACHUSETTS GENERAL HOSPITAL;UNIVERSITÉ DE SHERBROOKE;UNIVERSITY OF MASSACHUSETTS-AMHERST	D.M. SCHOLTENS;NORTHWESTERN UNIVERSITY FEINBERG SCHOOL OF MEDICINE;EMAIL: DSCHOLTENS@NORTHWESTERN.EDU		KUANG A, 2022, METABOLITES	KUANG A, 2022, METABOLITES
ROY MK;CENDALI FI;OOYAMA G;GAMBONI F;MORTON H;D'ALESSANDRO A	ERYTHROCYTE; MASS SPECTROMETRY; METABOLISM		DEPARTMENT OF BIOCHEMISTRY AND MOLECULAR GENETICS, ANSCHUTZ MEDICAL CAMPUS, UNIVERSITY OF COLORADO DENVER, AURORA, 80045, CO, UNITED STATES; CENTRAL PENNSYLVANIA CLINIC, A MEDICAL HOME FOR SPECIAL CHILDREN & ADULTS, BELLEVILLE, 17004, PA, UNITED STATES; CLINIC FOR SPECIAL CHILDREN, STRASBURG, 17579, PA, UNITED STATES	SEPARATIONS	PROPIONIC ACIDEMIA (PA) IS A RARE AUTOSOMAL RECESSIVE DISORDER WITH AN ESTIMATED INCIDENCE OF 1:100,000 LIVE BIRTHS IN THE GENERAL POPULATION. DUE IN PART TO AN INSUFFICIENT UNDERSTANDING OF THE DISEASE’S PATHOPHYSIOLOGY, PA IS OFTEN ASSOCIATED WITH COMPLICATIONS, AND IN SEVERE CASES CAN CAUSE COMA AND DEATH. DESPITE ITS ASSOCIATION WITH HEMATOLOGIC DISORDERS, PA’S EFFECT ON RED BLOOD CELL METABO…		H. MORTON; CENTRAL PENNSYLVANIA CLINIC, A MEDICAL HOME FOR SPECIAL CHILDREN & ADULTS, BELLEVILLE, 17004, UNITED STATES; EMAIL: DHOLMESMORTON@GMAIL.COM; A. D’ALESSANDRO; DEPARTMENT OF BIOCHEMISTRY AND MOLECULAR GENETICS, ANSCHUTZ MEDICAL CAMPUS, UNIVERSITY OF COLORADO DENVER, AURORA, 80045, UNITED STATES; EMAIL: ANGELO.DALESSANDRO@CUANSCHUTZ.EDU	10.3390/separations8090142			22978739	SEPARATIONS	ENGLISH	2	9			FINAL	MDPI	SCOPUS	RED BLOOD CELL METABOLISM IN PATIENTS WITH PROPIONIC ACIDEMIA	ARTICLE	https://www.scopus.com/inward/record.uri?eid=2-s2.0-85114897251&doi=10.3390%2fseparations8090142&partnerID=40&md5=5e6698285301c84754c636d24e13ad58	8	2021	ROY MICAELA KALANI;CENDALI FRANCESCA ISABELLE;OOYAMA GABRIELLE;GAMBONI FABIA;MORTON HOLMES;D’ALESSANDRO ANGELO	SEPARATIONS	none	UNIVERSITY OF COLORADO DENVER;CENTRAL PENNSYLVANIA CLINIC;CLINIC FOR SPECIAL CHILDREN	NOTREPORTED;CENTRAL PENNSYLVANIA CLINIC;NOTREPORTED;NOTREPORTED;UNIVERSITY OF COLORADO DENVER;EMAIL: ANGELO.DALESSANDRO@CUANSCHUTZ.EDU		ROY MK, 2021, SEPARATIONS	ROY MK, 2021, SEPARATIONS
SHANG H;ZHANG H;REN Z;ZHAO H;ZHANG Z;TONG J	EPITHELIAL OVARIAN CANCER; METABOLOMICS SEQUENCING; NTPCR; NUCLEOSIDE-TRIPHOSPHATASE CANCER-RELATED; TRANSCRIPTOME SEQUENCING	2';5' OLIGOADENYLATE SYNTHETASE; 2';5' OLIGOADENYLATE SYNTHETASE 1; 2';5' OLIGOADENYLATE SYNTHETASE 2; 2';5' OLIGOADENYLATE SYNTHETASE 3; ADEMETIONINE; BILE ACID; E1A ASSOCIATED P300 PROTEIN; GLUCURONIC ACID; HSA MICRORNA 124-3P; HSA MICRORNA 140 5P; HSA MICRORNA 140-5P; HSA MICRORNA 146A 5P; HSA MICRORNA 214-3P; HSA MICRORNA 30A 5P; INTERFERON INDUCED PROTEIN WITH TETRATRICOPEPTIDE REPEAT 3; INT…	DEPARTMENT OF THE FOURTH CLINICAL MEDICAL COLLEGE, ZHEJIANG CHINESE MEDICAL UNIVERSITY, HANGZHOU, CHINA; DEPARTMENT OF GYNECOLOGY, HANGZHOU FIRST PEOPLE’S HOSPITAL, HANGZHOU, CHINA; DEPARTMENT OF GYNECOLOGY, ZHEJIANG UNIVERSITY SCHOOL OF MEDICINE, HANGZHOU, CHINA; DEPARTMENT OF GYNECOLOGY, HANGZHOU WOMEN’S HOSPITAL (MATERNITY AND CHILD HEALTH CARE HOSPITAL), HANGZHOU, CHINA	FRONT. GENET.	BACKGROUND: EPITHELIAL OVARIAN CARCINOMA (EOC) IS A MALIGNANT TUMOR WITH HIGH MOTILITY IN WOMEN. OUR PREVIOUS STUDY FOUND THAT DYSREGULATED NUCLEOSIDE-TRIPHOSPHATASE CANCER-RELATED (NTPCR) WAS ASSOCIATED WITH THE PROGNOSIS OF EOC PATIENTS, AND THUS, THIS PRESENT STUDY ATTEMPTED TO EXPLORE THE POTENTIAL ROLES OF NTPCR IN DISEASE PROGRESSION. METHODS: EXPRESSED LEVEL OF NTPCR WAS INVESTIGATED IN EO…		J. TONG; DEPARTMENT OF THE FOURTH CLINICAL MEDICAL COLLEGE, ZHEJIANG CHINESE MEDICAL UNIVERSITY, HANGZHOU, CHINA; EMAIL: TONGJINYI252@ZJU.EDU.CN	10.3389/fgene.2021.695245			16648021	FRONTIERS IN GENETICS	ENGLISH	2				FINAL	FRONTIERS MEDIA S.A.	SCOPUS	CHARACTERIZATION OF THE POTENTIAL ROLE OF NTPCR IN EPITHELIAL OVARIAN CANCER BY INTEGRATING TRANSCRIPTOMIC AND METABOLOMIC ANALYSIS	ARTICLE	https://www.scopus.com/inward/record.uri?eid=2-s2.0-85114874530&doi=10.3389%2ffgene.2021.695245&partnerID=40&md5=a365bb1e8d31565bc33e651b031b8560	12	2021	SHANG HONGKAI;ZHANG HUIZHI;REN ZIYAO;ZHAO HONGJIANG;ZHANG ZHIFEN;TONG JINYI	FRONT GENET	none	ZHEJIANG CHINESE MEDICAL UNIVERSITY;HANGZHOU FIRST PEOPLE’S HOSPITAL;ZHEJIANG UNIVERSITY SCHOOL OF MEDICINE;HANGZHOU WOMEN’S HOSPITAL (MATERNITY AND CHILD HEALTH CARE HOSPITAL)	NOTREPORTED;ZHEJIANG CHINESE MEDICAL UNIVERSITY;NOTREPORTED		SHANG H, 2021, FRONT GENET	SHANG H, 2021, FRONT GENET
LIU C;WANG Z;HUI Q;CHIANG Y;CHEN J;BRIJKUMAR J;EDWARDS JA;ORDONEZ CE;DUDGEON MR;SUNPATH H;PILLAY S;MOODLEY P;KURITZKES DR;MOOSA MYS;JONES DP;MARCONI VC;SUN YV	AFRICA; GWAS; HIV; METABOLOME	1 AMINOCYCLOPROPANECARBOXYLIC ACID; 1 METHYLNICOTINAMIDE; 3 METHYL 2 OXINDOLE; ALPHA 1 MICROGLOBULIN BIKUNIN PRECURSOR; ARABINITOL; BAF CHROMATIN REMODELING COMPLEX SUBUNIT BCL7A; BILIRUBIN; BILIVERDIN; CARBAMOYL PHOSPHATE SYNTHASE; CARNITINE; CINNAMALDEHYDE; CREATINE; CREATININE; CUGBP ELAV LIKE FAMILY MEMBER 2; D GULONIC ACID GAMA LACTONE; DYNEIN AXONEMAL HEAVY CHAIN 2; FOLLISTATIN LIKE 4; GLUC…	DEPARTMENT OF EPIDEMIOLOGY, ROLLINS SCHOOL OF PUBLIC HEALTH, EMORY UNIVERSITY, ATLANTA, 30322, GA, UNITED STATES; COLLEGE OF ARTS AND SCIENCES, EMORY UNIVERSITY, ATLANTA, 30322, GA, UNITED STATES; NELSON R MANDELA SCHOOL OF MEDICINE, UNIVERSITY OF KWAZULU-NATAL, DURBAN, 4041, SOUTH AFRICA; DEPARTMENT OF BIOSTATISTICS AND BIOINFORMATICS, ROLLINS SCHOOL OF PUBLIC HEALTH, EMORY UNIVERSITY, ATLANTA, …	METABOLITES	GENOME-WIDE ASSOCIATION STUDIES (GWAS) OF CIRCULATING METABOLITES HAVE REVEALED THE ROLE OF GENETIC REGULATION ON THE HUMAN METABOLOME. MOST PREVIOUS INVESTIGATIONS FOCUSED ON EUROPEAN ANCESTRY, AND FEW STUDIES HAVE BEEN CONDUCTED AMONG POPULATIONS OF AFRICAN DESCENT LIVING IN AFRICA, WHERE THE INFECTIOUS DISEASE BURDEN IS HIGH (E.G., HUMAN IMMUNODEFICIENCY VIRUS (HIV)). IT IS IMPORTANT TO UNDERS…		Y.V. SUN; DEPARTMENT OF EPIDEMIOLOGY, ROLLINS SCHOOL OF PUBLIC HEALTH, EMORY UNIVERSITY, ATLANTA, 30322, UNITED STATES; EMAIL: YAN.V.SUN@EMORY.EDU	10.3390/metabo12070624			22181989	METABOLITES	ENGLISH	2	7			FINAL	MDPI	SCOPUS	CROSSTALK BETWEEN HOST GENOME AND METABOLOME AMONG PEOPLE WITH HIV IN SOUTH AFRICA	ARTICLE	https://www.scopus.com/inward/record.uri?eid=2-s2.0-85134048090&doi=10.3390%2fmetabo12070624&partnerID=40&md5=d8d70774cf95e93167cb7c85bfb0d757	12	2022	LIU CHANG;WANG ZICHENG;HUI QIN;CHIANG YIYUN;CHEN JUNYU;BRIJKUMAR JAYSINGH;EDWARDS JOHNATHAN A;ORDONEZ CLAUDIA E;DUDGEON MATHEW R;SUNPATH HENRY;PILLAY SELVAN;MOODLEY PRAVI;KURITZKES DANIEL R;MOOSA MOHAMED Y S;JONES DEAN P;MARCONI VINCENT C;SUN YAN V	METABOLITES	none	EMORY UNIVERSITY;EMORY UNIVERSITY;UNIVERSITY OF KWAZULU-NATAL;EMORY UNIVERSITY;EMORY UNIVERSITY;UNIVERSITY OF LINCOLN;EMORY UNIVERSITY;UNIVERSITY OF KWAZULU-NATAL;HARVARD MEDICAL SCHOOL;EMORY VACCINE CENTER	NOTREPORTED;EMORY UNIVERSITY;NOTREPORTED		LIU C, 2022, METABOLITES	LIU C, 2022, METABOLITES
LILLEY LM;SANCHE S;MOORE SC;SALEMI MR;VU D;IYER S;HENGARTNER NW;MUKUNDAN H		CEREBROSPINAL FLUID; COHORT STUDIES; FEMALE; HUMANS; MALE; METABOLOMICS; NERVOUS SYSTEM DISEASES; NEURONS; PROTEOMICS; CEREBROSPINAL FLUID; COHORT ANALYSIS; FEMALE; HUMAN; MALE; METABOLOMICS; NERVE CELL; NEUROLOGIC DISEASE; PROTEOMICS	LOS ALAMOS NATIONAL LABORATORY, P.O. BOX 1663, LOS ALAMOS, 87545, NM, UNITED STATES; GENOME CENTER, PROTEOMICS CORE FACILITY, UNIVERSITY OF CALIFORNIA, DAVIS, 95616, CA, UNITED STATES	SCI. REP.	DISCOVERY OF RELIABLE SIGNATURES FOR THE EMPIRICAL DIAGNOSIS OF NEUROLOGICAL DISEASES—BOTH INFECTIOUS AND NON-INFECTIOUS—REMAINS UNREALIZED. ONE OF THE PRIMARY CHALLENGES ENCOUNTERED IN SUCH STUDIES IS THE LACK OF A COMPREHENSIVE DATABASE REPRESENTATIVE OF A SIGNATURE BACKGROUND THAT EXISTS IN HEALTHY INDIVIDUALS, AND AGAINST WHICH AN ABERRANT EVENT CAN BE ASSESSED. FOR NEUROLOGICAL INSULTS AND I…		H. MUKUNDAN; LOS ALAMOS NATIONAL LABORATORY, LOS ALAMOS, P.O. BOX 1663, 87545, UNITED STATES; EMAIL: HARSHINI@LANL.GOV	10.1038/s41598-022-16598-1			20452322	SCIENTIFIC REPORTS	ENGLISH	2	1		35922450	FINAL	NATURE RESEARCH	SCOPUS	METHODS TO CAPTURE PROTEOMIC AND METABOLOMIC SIGNATURES FROM CEREBROSPINAL FLUID AND SERUM OF HEALTHY INDIVIDUALS	ARTICLE	https://www.scopus.com/inward/record.uri?eid=2-s2.0-85135500631&doi=10.1038%2fs41598-022-16598-1&partnerID=40&md5=48657409d4b7911fc50c302217b97258	12	2022	LILLEY LAURA M;SANCHE STEVEN;MOORE SHEPARD C;SALEMI MICHELLE R;VU DUNG;IYER SRINIVAS;HENGARTNER NICOLAS W;MUKUNDAN HARSHINI	SCI REP	none	LOS ALAMOS NATIONAL LABORATORY;UNIVERSITY OF CALIFORNIA	NOTREPORTED;LOS ALAMOS NATIONAL LABORATORY;NOTREPORTED		LILLEY LM, 2022, SCI REP	LILLEY LM, 2022, SCI REP
FRANKEVICH VE;NOVOSELOVA AV;STARODUBTSEVA NL;PATYSHEVA MR;LARIONOVA IV;RAKINA MA;BRAGINA OD;KZHYSHKOWSKA JG	LIPIDOMICS; MASS SPECTROMETRY; METABOLOMICS; TUMOR-ASSOCIATED MACROPHAGES	2 PROPANOL; ACETONITRILE; AMINO ACID; AMMONIUM ACETATE; LIPID; WATER; ADULT; AMINO ACID COMPOSITION; AQUEOUS SOLUTION; ARTICLE; BREAST CANCER; CANCER PATIENT; CONTROLLED STUDY; EXTRACTION; HUMAN; HUMAN CELL; HUMAN EXPERIMENT; HYDROPHILIC INTERACTION CHROMATOGRAPHY; IMMUNOCOMPETENT CELL; INNATE IMMUNITY; LIPID COMPOSITION; LIQUID CHROMATOGRAPHY-MASS SPECTROMETRY; METABOLOME; METABOLOMICS; MONOCYTE…	KULAKOV NATIONAL MEDICAL RESEARCH CENTER FOR OBSTETRICS, GYNECOLOGY AND PERINATOLOGY, MOSCOW, RUSSIAN FEDERATION; LABORATORY OF TRANSLATIONAL CELLULAR AND MOLECULAR BIOMEDICINE, NATIONAL RESEARCH TOMSK STATE UNIVERSITY, TOMSK, RUSSIAN FEDERATION; LABORATORY OF GENETIC TECHNOLOGIES, SIBERIAN STATE MEDICAL UNIVERSITY, TOMSK, RUSSIAN FEDERATION; CANCER RESEARCH INSTITUTE, TOMSK NATIONAL RESEARCH MED…	BULL. RUSS. STATE MED. UNIV.	BREAST CANCER IS THE LEADING CAUSE OF CANCER-RELATED DEATH AMONG WOMEN WORLDWIDE. TUMOR-ASSOCIATED MACROPHAGES (TAMS) CONSTITUTE THE PRIMARY COMPONENT OF INNATE IMMUNITY IN BREAST CANCER TISSUE. DURING THE DEVELOPMENT OF NEW APPROACHES FOR BREAST CANCER TREATMENT AIMED AT EDITING THE EPIGENOME OF TAM, PRECISE METHODS FOR THE ANALYSIS OF MACROPHAGE METABOLOME ARE REQUIRED TO EXAMINE THE EFFECT ON …		V.E. FRANKEVICH; MOSCOW, AKADEMIKA OPARINA, 4, 117997, RUSSIAN FEDERATION; EMAIL: VFRANKEVICH@GMAIL.COM	10.24075/brsmu.2022.049			25001094	BULLETIN OF RUSSIAN STATE MEDICAL UNIVERSITY	ENGLISH	2		58 – 64		FINAL	PIROGOV RUSSIAN NATIONAL RESEARCH MEDICAL UNIVERSITY	SCOPUS	METHODOLOGY OF DETERMINING THE METABOLOMIC PROFILE OF TUMOR-ASSOCIATED MACROPHAGES AND MONOCYTES IN ONCOLOGICAL DISEASES; [МЕТОДИКА ОПРЕДЕЛЕНИЯ МЕТАБОЛОМНОГО ПРОФИЛЯ ОПУХОЛЕАССОЦИИРОВАННЫХ МАКРОФАГОВ И МОНОЦИТОВ ПРИ ОНКОЛОГИЧЕСКИХ ЗАБОЛЕВАНИЯХ]	ARTICLE	https://www.scopus.com/inward/record.uri?eid=2-s2.0-85143441576&doi=10.24075%2fbrsmu.2022.049&partnerID=40&md5=955b0a8a555e5f4c457cdbbab9dea0f6	5	2022	FRANKEVICH VLADIMIR E;NOVOSELOVA AV;STARODUBTSEVA NL;PATYSHEVA MR;LARIONOVA IV;RAKINA MA;BRAGINA OD;KZHYSHKOWSKA JG	BULL RUSS STATE MED UNIV	none	KULAKOV NATIONAL MEDICAL RESEARCH CENTER FOR OBSTETRICS;NATIONAL RESEARCH TOMSK STATE UNIVERSITY;SIBERIAN STATE MEDICAL UNIVERSITY;CANCER RESEARCH INSTITUTE;GERMANY	NOTREPORTED;NOTREPORTED;NOTREPORTED		FRANKEVICH VE, 2022, BULL RUSS STATE MED UNIV	FRANKEVICH VE, 2022, BULL RUSS STATE MED UNIV
WU Q;KONG D;PENG W;ZONG R;YU X;FENG S	ASTROCYTE; FOURIER TRANSFORM INFRARED SPECTROSCOPY;GLIOMA; MICROGLIA	ASTROCYTES; BRAIN NEOPLASMS; GLIOMA; HUMANS; LIPIDS; SPECTROSCOPY; FOURIER TRANSFORM INFRARED; AMIDE; LIPID; LIPID; ARTICLE; ASTROCYTE; BIOCHEMICAL ANALYSIS; CELL METABOLISM; CONTROLLED STUDY; FOURIER TRANSFORM INFRARED SPECTROSCOPY; GENOMICS; GLIA CELL; GLIOMA CELL; HIERARCHICAL CLUSTERING; HUMAN; HUMAN CELL; LIPIDOMICS; MICROGLIA; PRINCIPAL COMPONENT ANALYSIS; PROTEOMICS; BRAIN TUMOR; GLIOMA; I…	DEPARTMENT OF NEUROSURGERY, AFFILIATED HOSPITAL OF HEBEI UNIVERSITY, BAODING, CHINA; DEPARTMENT OF NEUROSURGERY, CHINESE PLA GENERAL HOSPITAL, BEIJING, CHINA; KEY LABORATORY OF BIOMEDICAL INFORMATION ENGINEERING OF MINISTRY OF EDUCATION, SCHOOL OF LIFE SCIENCE, XI'AN JIAOTONG UNIVERSITY, XI'AN, CHINA	WORLD NEUROSURG.	BACKGROUND: THE USE OF FOURIER TRANSFORM INFRARED SPECTROSCOPY TO IDENTIFY THE PERITUMORAL TISSUE OF GLIOMAS PROVES THE POTENTIAL OF THIS TECHNIQUE TO DISTINGUISH NORMAL BRAIN TISSUES FROM GLIOMA TISSUES. HOWEVER, DUE TO THE HETEROGENEITY OF GLIOMAS, IT IS DIFFICULT TO CHARACTERIZE THE REPRESENTATIVE SPECTRA OF NORMAL BRAIN TISSUES AND GLIOMA TISSUES. THE LINEAR SPECTRA OF MAJOR CELLULAR COMPONEN…		S. FENG; DEPARTMENT OF NEUROSURGERY, AFFILIATED HOSPITAL OF HEBEI UNIVERSITY, BAODING, CHINA; EMAIL: FSY72123@163.COM	10.1016/j.wneu.2022.10.035			18788750	WORLD NEUROSURGERY	ENGLISH	2		E562 – E569	36244665	FINAL	ELSEVIER INC.	SCOPUS	DECIPHERING THE BIOCHEMICAL SIMILARITIES AND DIFFERENCES AMONG HUMAN NEUROGLIAL CELLS AND GLIOMA CELLS USING FOURIER TRANSFORM INFRARED SPECTROSCOPY	ARTICLE	https://www.scopus.com/inward/record.uri?eid=2-s2.0-85141748767&doi=10.1016%2fj.wneu.2022.10.035&partnerID=40&md5=7a6c862d868e16d727a265d734750759	168	2022	WU QIJIA;KONG DONGSHENG;PENG WENYU;ZONG RUI;YU XINGUANG;FENG SHIYU	WORLD NEUROSURG	none	AFFILIATED HOSPITAL OF HEBEI UNIVERSITY;CHINESE PLA GENERAL HOSPITAL;XI'AN JIAOTONG UNIVERSITY	NOTREPORTED;AFFILIATED HOSPITAL OF HEBEI UNIVERSITY;NOTREPORTED		WU Q, 2022, WORLD NEUROSURG	WU Q, 2022, WORLD NEUROSURG
REN Y;ZHAO J;XU M;WANG Y;BAI L;JIANG Y;LIU S;CHEN Y;DUAN Z;ZHENG S	CERAMIDE; CHRONIC HEPATITIS B; LIVER NECROINFLAMMATION; SPHINGOLIPID	HEPATITIS B; CHRONIC; HUMANS; SOCIAL GROUP; SPHINGOLIPIDS; ALANINE AMINOTRANSFERASE; ALKALINE PHOSPHATASE; BILIRUBIN; BILIRUBIN GLUCURONIDE; CERAMIDE; SPHINGOLIPID; SPHINGOMYELIN; SPHINGOLIPID; ADULT; ARTICLE; CHRONIC HEPATITIS B; CONTROLLED STUDY; DIAGNOSTIC TEST ACCURACY STUDY; ELECTROSPRAY; FEMALE; FOLLOW UP; HISTOLOGY; HUMAN; LIPIDOMICS; LIQUID CHROMATOGRAPHY-MASS SPECTROMETRY; LIVER BIOPSY; …	LIVER DISEASE CENTER, BEIJING YOUAN HOSPITAL, CAPITAL MEDICAL UNIVERSITY, BEIJING, 100069, CHINA; BEIJING MUNICIPAL KEY LABORATORY OF LIVER FAILURE AND ARTIFICIAL LIVER TREATMENT & RESEARCH, BEIJING YOUAN HOSPITAL, CAPITAL MEDICAL UNIVERSITY, BEIJING, 100069, CHINA	INT. J. MED. SCI.	BACKGROUND & AIMS: ACCURATELY IDENTIFYING LIVER NECROINFLAMMATION WAS ESSENTIAL FOR THE TIMELY IMPLEMENTATION OF ANTIVIRAL THERAPY IN CHRONIC HEPATITIS B(CHB) PATIENTS. THE SPHINGOLIPIDS WERE INVOLVED IN VARIOUS CHRONIC INFLAMMATORY PROCESSES. THIS STUDY AIMED TO EVALUATE THE ASSOCIATION BETWEEN SERUM SPHINGOLIPIDS AND LIVER NECROINFLAMMATION IN CHB PATIENTS. METHODS: THE STUDY PROSPECTIVELY ENRO…		S. ZHENG; LIVER DISEASE CENTER, BEIJING YOUAN HOSPITAL, CAPITAL MEDICAL UNIVERSITY, BEIJING, NO.8 XITOU TIAO ROAD, YOUWAI STREET, 100069, CHINA; EMAIL: ZHENGSUJUN@CCMU.EDU.CN	10.7150/ijms.75820			14491907	INTERNATIONAL JOURNAL OF MEDICAL SCIENCES	ENGLISH	2	14	2080 – 2086	36483591	FINAL	IVYSPRING INTERNATIONAL PUBLISHER	SCOPUS	ASSOCIATION BETWEEN SERUM SPHINGOLIPIDS AND NECROINFLAMMATION OF LIVER TISSUE PATHOLOGY IN CHRONIC HEPATITIS B	ARTICLE	https://www.scopus.com/inward/record.uri?eid=2-s2.0-85142250959&doi=10.7150%2fijms.75820&partnerID=40&md5=61cdb2b23fdad31742a1d22c9fbe1580	19	2022	REN YAN;ZHAO JING;XU MANMAN;WANG YANG;BAI LI;JIANG YINGYING;LIU SHUANG;CHEN YU;DUAN ZHONGPING;ZHENG SUJUN	INT J MED SCI	none	CAPITAL MEDICAL UNIVERSITY;CAPITAL MEDICAL UNIVERSITY	NOTREPORTED;CAPITAL MEDICAL UNIVERSITY;NOTREPORTED		REN Y, 2022, INT J MED SCI	REN Y, 2022, INT J MED SCI
ALAM MA;QIU C;SHEN H;WANG YP;DENG HW	BIOMEDICAL MULTI-VIEW DATA ANALYSIS; GENERALIZED SEMI-PARAMETRIC; HIGHER-ORDER COMPOSITE EFFECTS; KERNEL MACHINE	ADOLESCENT; ALGORITHMS; BRAIN; HUMANS; LINEAR MODELS; OSTEOPOROSIS; SOFTWARE; COMPUTER APPLICATIONS; ENDOCRINE DISRUPTOR; LIPIDOME; TRANSCRIPTOME; BIOMEDICAL RESEARCH; BIOMEDICAL TECHNOLOGIES; BRAIN DEVELOPMENT; COMPREHENSIVE MODEL; GENERALIZED KERNELS; PREDICTOR VARIABLES; REGION OF INTEREST; REPRODUCIBLE RESEARCH; ACCURACY; ADOLESCENT; ADULT; ALLELE; ARTICLE; BRAIN DEVELOPMENT; COGNITION; CONTR…	TULANE CENTER FOR BIOMEDICAL INFORMATICS AND GENOMICS, TULANE UNIVERSITY, NEW ORLEANS, 70112, LA, UNITED STATES; DIVISION OF BIOMEDICAL INFORMATICS AND GENOMICS, DEMING DEPARTMENT OF MEDICINE, TULANE UNIVERSITY, NEW ORLEANS, 70112, LA, UNITED STATES; DEPARTMENT OF BIOMEDICAL ENGINEERING, TULANE UNIVERSITY, NEW ORLEANS, 70118, LA, UNITED STATES	J. BIOMED. INFORMATICS	IN RECENT YEARS, A COMPREHENSIVE STUDY OF COMPLEX DISEASE WITH MULTI-VIEW DATASETS (E.G., MULTI-OMICS AND IMAGING SCANS) HAS BEEN A FOCUS AND FOREFRONT IN BIOMEDICAL RESEARCH. STATE-OF-THE-ART BIOMEDICAL TECHNOLOGIES ARE ENABLING US TO COLLECT MULTI-VIEW BIOMEDICAL DATASETS FOR THE STUDY OF COMPLEX DISEASES. WHILE ALL THE VIEWS OF DATA TEND TO EXPLORE COMPLEMENTARY INFORMATION OF DISEASE, ANALYSI…	JBIOB	M.A. ALAM; TULANE CENTER FOR BIOMEDICAL INFORMATICS AND GENOMICS, TULANE UNIVERSITY, NEW ORLEANS, 70112, UNITED STATES; EMAIL: MALAM@TULANE.EDU	10.1016/j.jbi.2021.103854			15320464	JOURNAL OF BIOMEDICAL INFORMATICS	ENGLISH	2			34237438	FINAL	ACADEMIC PRESS INC.	SCOPUS	A GENERALIZED KERNEL MACHINE APPROACH TO IDENTIFY HIGHER-ORDER COMPOSITE EFFECTS IN MULTI-VIEW DATASETS, WITH APPLICATION TO ADOLESCENT BRAIN DEVELOPMENT AND OSTEOPOROSIS	ARTICLE	https://www.scopus.com/inward/record.uri?eid=2-s2.0-85110205594&doi=10.1016%2fj.jbi.2021.103854&partnerID=40&md5=743e813a3a9a07a71200f94a372cf5ea	120	2021	ALAM MD ASHAD;QIU CHUAN;SHEN HUI;WANG YU-PING;DENG HONG-WEN	J BIOMED INFORMATICS	none	TULANE UNIVERSITY;TULANE UNIVERSITY;TULANE UNIVERSITY	NOTREPORTED;TULANE UNIVERSITY;NOTREPORTED		ALAM MA, 2021, J BIOMED INFORMATICS	ALAM MA, 2021, J BIOMED INFORMATICS
ENIU DT;CHIOREAN AR;SOCACIU AI;STAICU A;RACHIERIU C;GOIDESCU I;BUIGA R;ENIU D;SOCACIU C;CHIRA R	BIOMARKERS;BREAST CANCER; HIGH PERFORMANCE LIQUID CHROMATOGRAPHY; MASS SPECTROMETRY; METABOLOMICS; MOLECULAR IDENTIFICATION	AMINO ACIDS; BIOMARKERS; BLOOD; COMPUTER AIDED DIAGNOSIS; DISEASES; FATTY ACIDS; HIGH PERFORMANCE LIQUID CHROMATOGRAPHY; MASS SPECTROMETRY; METABOLISM; METABOLITES; MOLECULES; BLOOD SERUM; BREAST CANCER; BREAST CANCER CLASSIFICATIONS; BREAST CANCER DIAGNOSIS; BREAST CANCER PROGNOSIS; HIGH-PERFORMANCE LIQUID CHROMATOGRAPHY; METABOLIC PATHWAYS; METABOLOMICS; MOLECULAR IDENTIFICATION; SPECIFIC CLASS…	UNIVERSITY OF MEDICINE AND PHARMACY “IULIU HAŢIEGANU”, STR.VICTOR BABES 8400000 CLUJ-NAPOCA, ROMANIA; PATHOLOGY DEPARTMENT, ONCOLOGY INSTITUTE PROF. DR. I. CHIRICUTA, STR.REPUBLICII 34-36400015 CLUJ-NAPOCA, ROMANIA; UNIVERSITY OF AGRICULTURAL SCIENCES AND VETERINARY MEDICINE, STR. MANASTUR 3-5400372 CLUJ-NAPOCA, ROMANIA; BIODIATECH- RESEARCH CENTER FOR APPLIED BIOTECHNOLOGY IN DIAGNOSIS AND MOLEC…	J. MOL. STRUCT.	SPECIFIC CLASSES OF BIOMOLECULES MAY ACT AS PUTATIVE BIOMARKERS IN ALTERED METABOLIC PATHWAYS RELATED TO BREAST CANCER DIAGNOSIS, CLASSIFICATION, AND PROGNOSIS. THIS STUDY AIM AN INTEGRATED METABOLOMIC PROFILING OF BLOOD SERUM AND URINE FROM INVASIVE DUCTAL ER+ BREAST CANCER CASES (STAGE 2 AND 3) AND MATCHED CONTROLS, USING HIGH PERFORMANCE LIQUID CHROMATOGRAPHY COUPLED WITH MASS SPECTROMETRY. MO…	JMOSB	C. SOCACIU; UNIVERSITY OF AGRICULTURAL SCIENCES AND VETERINARY MEDICINE, STR. MANASTUR 3-5400372 CLUJ-NAPOCA, ROMANIA; EMAIL: CARMEN.SOCACIU@USAMVCLUJ.RO	10.1016/j.molstruc.2021.131369			00222860	JOURNAL OF MOLECULAR STRUCTURE	ENGLISH	2				FINAL	ELSEVIER B.V.	SCOPUS	BLOOD AND URINE BIOMARKERS IN INVASIVE DUCTAL BREAST CANCER: MASS SPECTROMETRY APPLIED TO IDENTIFY METABOLIC ALTERATIONS	ARTICLE	https://www.scopus.com/inward/record.uri?eid=2-s2.0-85113958857&doi=10.1016%2fj.molstruc.2021.131369&partnerID=40&md5=a2a998b8379d84b7a5eeb2fc58a95996	1247	2022	ENIU DAN TUDOR;CHIOREAN ANGELICA RITA;SOCACIU ANDREEA IULIA;STAICU ADELINA;RACHIERIU CLAUDIU;GOIDESCU IULIAN;BUIGA RAREŞ;ENIU DANIELA;SOCACIU CARMEN;CHIRA ROMEO	J MOL STRUCT	none	UNIVERSITY OF MEDICINE AND PHARMACY “IULIU HAŢIEGANU”;ONCOLOGY INSTITUTE PROF. DR. I. CHIRICUTA;UNIVERSITY OF AGRICULTURAL SCIENCES AND VETERINARY MEDICINE;BIODIATECH- RESEARCH CENTER FOR APPLIED BIOTECHNOLOGY IN DIAGNOSIS AND MOLECULAR THERAPY	NOTREPORTED;UNIVERSITY OF AGRICULTURAL SCIENCES AND VETERINARY MEDICINE;NOTREPORTED		ENIU DT, 2022, J MOL STRUCT	ENIU DT, 2022, J MOL STRUCT
SERT ZS;YILMAZ SA;SEÇILMIŞ;ABUŞOĞLU S;ÜNLÜ A;ÇELIK	ASYMMETRIC DIMETHYLARGININE; CALCIUM; POLYCYSTIC OVARY SYNDROME; VITAMIN D SUPPLEMENTATION	CALCIUM; CHOLECALCIFEROL; DIETARY SUPPLEMENTS; FEMALE; HUMANS; METABOLOME; POLYCYSTIC OVARY SYNDROME; VITAMIN D; VITAMIN D DEFICIENCY; ANDROGEN; ARGININE; CALCIUM; CALCIUM CARBONATE; COLECALCIFEROL; ESTRADIOL; FOLLITROPIN; GLUCOSE; HIGH DENSITY LIPOPROTEIN; HYDROXYPROGESTERONE; INSULIN; LOW DENSITY LIPOPROTEIN; LUTEINIZING HORMONE; N(G);N(G) DIMETHYLARGININE; PARATHYROID HORMONE; PHOSPHORUS; PRAS…	DEPARTMENT OF OBSTETRICS AND GYNECOLOGY, AKSARAY UNIVERSITY EDUCATION AND RESEARCH HOSPITAL, AKSARAY, TURKEY; DEPARTMENT OF OBSTETRICS AND GYNECOLOGY, FACULTY OF MEDICINE, SELÇUK UNIVERSITY, KONYA, TURKEY; DEPARTMENT OF BIOCHEMISTRY, FACULTY OF MEDICINE, SELÇUK UNIVERSITY, KONYA, TURKEY	IR. J. MED. SCI.	BACKGROUND: IN THIS STUDY, WE INVESTIGATED THE EFFECT OF CALCIUM AND VITAMIN D (CA/VIT D) SUPPLEMENTATION ON THE CLINICAL, HORMONAL, AND METABOLIC PROFILE OF PATIENTS WITH LOW VITAMIN D LEVELS. IN ADDITION, WE INVESTIGATED THE EFFECT OF CA/VIT D SUPPLEMENTATION ON ASYMMETRIC DIMETHYLARGININE (ADMA) LEVEL IN PATIENTS WITH POLYCYSTIC OVARY SYNDROME (PCOS). METHODS: IN TOTAL, 75 PATIENTS AGED 19–35 …	IJMSA	Z.S. SERT; DEPARTMENT OF OBSTETRICS AND GYNECOLOGY, AKSARAY UNIVERSITY EDUCATION AND RESEARCH HOSPITAL, AKSARAY, TURKEY; EMAIL: ZEKIYESOYKAN@HOTMAIL.COM	10.1007/s11845-021-02899-3			00211265	IRISH JOURNAL OF MEDICAL SCIENCE	ENGLISH	2	6	2657 – 2662	35088227	FINAL	SPRINGER SCIENCE AND BUSINESS MEDIA DEUTSCHLAND GMBH	SCOPUS	EFFECT OF CALCIUM AND VITAMIN D SUPPLEMENTATION ON THE CLINICAL, HORMONAL, AND METABOLIC PROFILE IN NON-OBESE WOMEN WITH POLYCYSTIC OVARY SYNDROME	ARTICLE	https://www.scopus.com/inward/record.uri?eid=2-s2.0-85123925267&doi=10.1007%2fs11845-021-02899-3&partnerID=40&md5=c716ef1cbd0637ce591f3ca1e6079cb6	191	2022	SERT ZEKIYE SOYKAN;YILMAZ SETENAY ARZU;SEÇILMIŞ ÖZLEM;ABUŞOĞLU SEDAT;ÜNLÜ ALI;ÇELIK ÇETIN	IR J MED SCI	none	AKSARAY UNIVERSITY EDUCATION AND RESEARCH HOSPITAL;SELÇUK UNIVERSITY;SELÇUK UNIVERSITY	NOTREPORTED;AKSARAY UNIVERSITY EDUCATION AND RESEARCH HOSPITAL;NOTREPORTED		SERT ZS, 2022, IR J MED SCI	SERT ZS, 2022, IR J MED SCI
DAWISKIBA T;WOJTOWICZ W;QASEM B;ŁUKASZEWSKI M;MIELKO KA;DAWISKIBA A;BANASIK M;SKÓRA JP;JANCZAK D;MŁYNARZ P		ADULT; AGED; BRAIN DEATH; COMA; FEMALE; HUMANS; MAGNETIC RESONANCE IMAGING; MALE; METABOLOME; METABOLOMICS; MIDDLE AGED; MULTIVARIATE ANALYSIS; YOUNG ADULT; ADULT; AGED; BLOOD; BRAIN DEATH; COMA; FEMALE; HUMAN; MALE; METABOLOME; METABOLOMICS; MIDDLE AGED; MULTIVARIATE ANALYSIS; NUCLEAR MAGNETIC RESONANCE IMAGING; PHYSIOLOGY; PROCEDURES; YOUNG ADULT	DEPARTMENT OF VASCULAR, GENERAL AND TRANSPLANTATION SURGERY, WROCLAW MEDICAL UNIVERSITY, UL. BOROWSKA 213, WROCLAW, 50-556, POLAND; DEPARTMENT OF BIOCHEMISTRY, MOLECULAR BIOLOGY AND BIOTECHNOLOGY, FACULTY OF CHEMISTRY, WROCLAW UNIVERSITY OF SCIENCE AND TECHNOLOGY, NORWIDA 4/6, WROCLAW, 50-373, POLAND; DEPARTMENT OF ANESTHESIOLOGY AND INTENSIVE THERAPY, WROCLAW MEDICAL UNIVERSITY, UL. BOROWSKA 213…	SCI. REP.	THERE IS A CLEAR DIFFERENCE BETWEEN SEVERE BRAIN DAMAGE AND BRAIN DEATH. HOWEVER, IN CLINICAL PRACTICE, THE DIFFERENTIATION OF THESE STATES CAN BE CHALLENGING. CURRENTLY, THERE ARE NO LABORATORY TOOLS THAT FACILITATE BRAIN DEATH DIAGNOSIS. THE AIM OF OUR STUDY WAS TO EVALUATE THE UTILITY OF SERUM METABOLOMIC ANALYSIS IN DIFFERENTIATING COMA PATIENTS (CP) FROM INDIVIDUALS WITH BRAIN DEATH (BD). SE…		T. DAWISKIBA; DEPARTMENT OF VASCULAR, GENERAL AND TRANSPLANTATION SURGERY, WROCLAW MEDICAL UNIVERSITY, WROCLAW, UL. BOROWSKA 213, 50-556, POLAND; EMAIL: TOMASZ.DAWISKIBA@UMED.WROC.PL; P. MŁYNARZ; DEPARTMENT OF BIOCHEMISTRY, MOLECULAR BIOLOGY AND BIOTECHNOLOGY, FACULTY OF CHEMISTRY, WROCLAW UNIVERSITY OF SCIENCE AND TECHNOLOGY, WROCLAW, NORWIDA 4/6, 50-373, POLAND; EMAIL: PIOTR.MLYNARZ@PWR.EDU.PL	10.1038/s41598-021-94625-3			20452322	SCIENTIFIC REPORTS	ENGLISH	2	1		34330941	FINAL	NATURE RESEARCH	SCOPUS	BRAIN-DEAD AND COMA PATIENTS EXHIBIT DIFFERENT SERUM METABOLIC PROFILES: PRELIMINARY INVESTIGATION OF A NOVEL DIAGNOSTIC APPROACH IN NEUROCRITICAL CARE	ARTICLE	https://www.scopus.com/inward/record.uri?eid=2-s2.0-85111700676&doi=10.1038%2fs41598-021-94625-3&partnerID=40&md5=8df0b64bdd1b7b3b864f0079156200ac	11	2021	DAWISKIBA TOMASZ;WOJTOWICZ WOJCIECH;QASEM BADR;ŁUKASZEWSKI MARCELI;MIELKO KAROLINA ANNA;DAWISKIBA AGNIESZKA;BANASIK MIROSŁAW;SKÓRA JAN PAWEŁ;JANCZAK DARIUSZ;MŁYNARZ PIOTR	SCI REP	none	WROCLAW MEDICAL UNIVERSITY;WROCLAW UNIVERSITY OF SCIENCE AND TECHNOLOGY;WROCLAW MEDICAL UNIVERSITY;WROCLAW MEDICAL UNIVERSITY	NOTREPORTED;WROCLAW MEDICAL UNIVERSITY;NOTREPORTED;NOTREPORTED;WROCLAW UNIVERSITY OF SCIENCE AND TECHNOLOGY;NOTREPORTED		DAWISKIBA T, 2021, SCI REP	DAWISKIBA T, 2021, SCI REP
NEU C;SKITEK K;KISSLER H;BAUMBACH P;SETTMACHER U;ESPER TREML R;COLDEWEY SM	ADULT SURGERY; LIPID DISORDERS; NUTRITION & DIETETICS	BARIATRIC SURGERY; BODY COMPOSITION; COHORT STUDIES; GASTRIC BYPASS; HUMANS; LAPAROSCOPY; METABOLOME; MITOCHONDRIA; OBESITY; OBESITY; MORBID; OXYGEN; PROSPECTIVE STUDIES; TREATMENT OUTCOME; OXYGEN; BARIATRIC SURGERY; BODY COMPOSITION; COHORT ANALYSIS; GASTRIC BYPASS SURGERY; HUMAN; LAPAROSCOPY; METABOLOME; MITOCHONDRION; MORBID OBESITY; OBESITY; PROCEDURES; PROSPECTIVE STUDY; TREATMENT OUTCOME	DEPARTMENT OF ANAESTHESIOLOGY AND INTENSIVE CARE MEDICINE, JENA UNIVERSITY HOSPITAL, JENA, GERMANY; SEPTOMICS RESEARCH CENTRE, JENA UNIVERSITY HOSPITAL, JENA, GERMANY; DEPARTMENT OF GENERAL, VISCERAL AND VASCULAR SURGERY, JENA UNIVERSITY HOSPITAL, JENA, GERMANY; CENTRE FOR SEPSIS CONTROL AND CARE, JENA UNIVERSITY HOSPITAL, JENA, GERMANY	BMJ OPEN	INTRODUCTION: OBESITY, DEFINED AS A BODY MASS INDEX ≥30 KG/M2, IS ONE OF THE MOST PREVALENT HEALTH CONDITIONS WORLDWIDE. IT IS PART OF THE METABOLIC SYNDROME, WHICH ENCOMPASSES ARTERIAL HYPERTENSION, DYSLIPOPROTEINAEMIA AND DIABETES. OBESITY IS VIEWED AS A SYSTEMIC DISEASE WITH PATHOPHYSIOLOGICAL MECHANISMS ON THE MOLECULAR LEVEL. DYSFUNCTION OF THE MITOCHONDRION AND SYSTEMIC LOW-GRADE INFLAMMATI…			10.1136/bmjopen-2022-062592			20446055	BMJ OPEN	ENGLISH	2	6	E062592	35925679	FINAL	NLM (MEDLINE)	SCOPUS	BODY COMPOSITION, MITOCHONDRIAL OXYGEN METABOLISM AND METABOLOME OF PATIENTS WITH OBESITY BEFORE AND AFTER BARIATRIC SURGERY (COMMITMENT): PROTOCOL FOR A MONOCENTRIC PROSPECTIVE COHORT STUDY	ARTICLE	https://www.scopus.com/inward/record.uri?eid=2-s2.0-85135430176&doi=10.1136%2fbmjopen-2022-062592&partnerID=40&md5=98394438af6b8c310d5320101017079a	12	2022	NEU CHARLES;SKITEK KORNEL;KISSLER HERMANN;BAUMBACH PHILIPP;SETTMACHER UTZ;ESPER TREML RICARDO;COLDEWEY SINA M	BMJ OPEN	none	JENA UNIVERSITY HOSPITAL;JENA UNIVERSITY HOSPITAL;JENA UNIVERSITY HOSPITAL;JENA UNIVERSITY HOSPITAL	JENA UNIVERSITY HOSPITAL;JENA UNIVERSITY HOSPITAL;JENA UNIVERSITY HOSPITAL;JENA UNIVERSITY HOSPITAL		NEU C, 2022, BMJ OPEN	NEU C, 2022, BMJ OPEN
PRENTICE RL;PETTINGER M;NEUHOUSER ML;RAFTERY D;ZHENG C;GOWDA GAN;HUANG Y;TINKER LF;HOWARD BV;MANSON JE;WALLACE R;MOSSAVAR-RAHMANI Y;JOHNSON KC;LAMPE JW	BIOMARKERS;CANCER; CORONARY HEART DISEASE;DIET; FOOD RECORDS; MACRONUTRIENTS; MEASUREMENT ERROR; METABOLOMICS	BIOMARKERS; CALIBRATION; CARBOHYDRATES; CHRONIC DISEASE; DIET RECORDS; EATING; ENERGY INTAKE; FEMALE; HUMANS; NUTRIENTS; POSTMENOPAUSE; SURVEYS AND QUESTIONNAIRES; BIOLOGICAL MARKER; CARBOHYDRATE; ADULT; ARTICLE; BLOOD SAMPLING; BODY MASS; BREAST CANCER; CALORIC INTAKE; CANCER RISK; CARBOHYDRATE INTAKE; CARDIOVASCULAR DISEASE; CHRONIC DISEASE; CLINICAL EVALUATION; COHORT ANALYSIS; COLORECTAL CANC…	DIVISION OF PUBLIC HEALTH SCIENCES, FRED HUTCHINSON CANCER RESEARCH CENTER, SEATTLE, WA, UNITED STATES; DEPARTMENT OF BIOSTATISTICS, SCHOOL OF PUBLIC HEALTH, UNIVERSITY OF WASHINGTON, SEATTLE, WA, UNITED STATES; DEPARTMENT OF EPIDEMIOLOGY, SCHOOL OF PUBLIC HEALTH, UNIVERSITY OF WASHINGTON, SEATTLE, WA, UNITED STATES; DEPARTMENT OF ANESTHESIOLOGY AND PAIN MEDICINE, SCHOOL OF MEDICINE, UNIVERSITY O…	AM. J. EPIDEMIOL.	WE RECENTLY EVALUATED ASSOCIATIONS OF BIOMARKER-CALIBRATED PROTEIN INTAKE, PROTEIN DENSITY, CARBOHYDRATE INTAKE, AND CARBOHYDRATE DENSITY WITH THE INCIDENCE OF CARDIOVASCULAR DISEASE, CANCER, AND DIABETES AMONG POSTMENOPAUSAL WOMEN IN THE WOMEN'S HEALTH INITIATIVE (1993-PRESENT, 40 US CLINICAL CENTERS). THE BIOMARKERS RELIED ON SERUM AND URINE METABOLOMICS PROFILES, AND BIOMARKER CALIBRATION USED…	AJEPA	R.L. PRENTICE; DIVISION OF PUBLIC HEALTH SCIENCES, FRED HUTCHINSON CANCER RESEARCH CENTER, SEATTLE, 1100 FAIRVIEW AVENUE NORTH, P.O. BOX 19024, 98109-1024, UNITED STATES; EMAIL: RPRENTIC@WHI.ORG	10.1093/aje/kwac017			00029262	AMERICAN JOURNAL OF EPIDEMIOLOGY	ENGLISH	2	6	1061 – 1070	35094071	FINAL	OXFORD UNIVERSITY PRESS	SCOPUS	FOUR-DAY FOOD RECORD MACRONUTRIENT INTAKE, WITH AND WITHOUT BIOMARKER CALIBRATION, AND CHRONIC DISEASE RISK IN POSTMENOPAUSAL WOMEN	ARTICLE	https://www.scopus.com/inward/record.uri?eid=2-s2.0-85131701920&doi=10.1093%2faje%2fkwac017&partnerID=40&md5=f6181329ae3d32b221cf7e1d34b15598	191	2022	PRENTICE ROSS L;PETTINGER MARY;NEUHOUSER MARIAN L;RAFTERY DANIEL;ZHENG CHENG;GOWDA GA NAGANA;HUANG YING;TINKER LESLEY F;HOWARD BARBARA V;MANSON JOANN E;WALLACE ROBERT;MOSSAVAR-RAHMANI YASMIN;JOHNSON KAREN C;LAMPE JOHANNA W	AM J EPIDEMIOL	none	DIVISION OF PUBLIC HEALTH SCIENCES;UNIVERSITY OF WASHINGTON;UNIVERSITY OF WASHINGTON;UNIVERSITY OF WASHINGTON;UNIVERSITY OF NEBRASKA MEDICAL CENTER;GEORGETOWN UNIVERSITY MEDICAL CENTER;MEDSTAR HEALTH RESEARCH INSTITUTE;HARVARD MEDICAL SCHOOL;UNIVERSITY OF IOWA;ALBERT EINSTEIN COLLEGE OF MEDICINE;UNIVERSITY OF TENNESSEE HEALTH CENTER	NOTREPORTED;DIVISION OF PUBLIC HEALTH SCIENCES;NOTREPORTED		PRENTICE RL, 2022, AM J EPIDEMIOL	PRENTICE RL, 2022, AM J EPIDEMIOL
ALAVINEJAD P;HAJIANI E;PARSI A;SATARI A;REZAEI MJ;NAYEBI M;HORMATI A;ESLAMI O;AHMED MH;TRAN QT;ARSHADZADEH M;BAGHAEI S;MOHAMMADI S;HASHEMI SJ;SEDAGHAT A	ERADICATION; HELICOBACTER PYLORI; METABOLIC PROFILE	ADULT; CASE-CONTROL STUDIES; EGYPT; HELICOBACTER PYLORI; HUMANS; MALE; METABOLIC DISEASES; METABOLOME; ALANINE AMINOTRANSFERASE; AMOXICILLIN; ASPARTATE AMINOTRANSFERASE; BISMUTH CITRATE; CHOLESTEROL; CLARITHROMYCIN; HIGH DENSITY LIPOPROTEIN CHOLESTEROL; LEVOFLOXACIN; LOW DENSITY LIPOPROTEIN CHOLESTEROL; METRONIDAZOLE; OMEPRAZOLE; TETRACYCLINE; TRIACYLGLYCEROL; VERY LOW DENSITY LIPOPROTEIN CHOLEST…	ALIMENTARY TRACT RESEARCH CENTER, IMAM KHOMEINI HOSPITAL CLINICAL RESEARCH DEVELOPMENT UNIT, THE SCHOOL OF MEDICINE, AHVAZ JUNDISHAPUR UNIVERSITY OF MEDICAL SCIENCES, AHVAZ, IRAN; SHAHID RAJAIE CARDIOVASCULAR, MEDICAL & RESEARCH CENTER, IRAN UNIVERSITY OF MEDICAL SCIENCES, TEHRAN, IRAN; GASTROINTESTINAL AND LIVER DISEASES RESEARCH CENTER, FIROUZGAR HOSPITAL, IRAN UNIVERSITY OF MEDICAL SCIENCES, T…	BMC GASTROENTEROL.	BACKGROUND: AS A GRAM-NEGATIVE AND MICROAEROPHILIC BACTERIUM, HELICOBACTER PYLORI (HP) IS THE MAIN CAUSE OF CHRONIC GASTRITIS. THEREFORE, CONSIDERING THE HIGH PREVALENCE OF HP INFECTION WORLDWIDE, AS WELL AS THE INCREASING PREVALENCE OF METABOLIC DISORDERS, THE PRESENT STUDY AIMED TO INVESTIGATE THE RELATIONSHIP BETWEEN HP INFECTION ERADICATION AND METABOLIC PROFILE. METHODS: THIS PROSPECTIVE CAS…	BGMAB	P. ALAVINEJAD; ALIMENTARY TRACT RESEARCH CENTER, IMAM KHOMEINI HOSPITAL CLINICAL RESEARCH DEVELOPMENT UNIT, THE SCHOOL OF MEDICINE, AHVAZ JUNDISHAPUR UNIVERSITY OF MEDICAL SCIENCES, AHVAZ, IRAN; EMAIL: PEZHMANALAVINEJAD@GMAIL.COM	10.1186/s12876-022-02604-3			1471230X	BMC GASTROENTEROLOGY	ENGLISH	2	1		36482315	FINAL	BIOMED CENTRAL LTD	SCOPUS	EFFECT OF HELICOBACTER PYLORI ERADICATION ON METABOLIC PROFILE: AN INTERNATIONAL, MULTICENTER, CASE-CONTROL STUDY	ARTICLE	https://www.scopus.com/inward/record.uri?eid=2-s2.0-85143560778&doi=10.1186%2fs12876-022-02604-3&partnerID=40&md5=cc48a5c32cbf3668e75357bbede074bf	22	2022	ALAVINEJAD PEZHMAN;HAJIANI ESKANDAR;PARSI ABAZAR;SATARI AZAM;REZAEI MOHAMMAD JAVAD;NAYEBI MORTEZA;HORMATI AHMAD;ESLAMI OMID;AHMED MOHAMMED HUSSIEN;TRAN QUANG TRUNG;ARSHADZADEH MASOUD;BAGHAEI SIAMAK;MOHAMMADI SAMIRA;HASHEMI SEYED JALAL;SEDAGHAT ALIREZA	BMC GASTROENTEROL	none	AHVAZ JUNDISHAPUR UNIVERSITY OF MEDICAL SCIENCES;IRAN UNIVERSITY OF MEDICAL SCIENCES;IRAN UNIVERSITY OF MEDICAL SCIENCES;KERMAN UNIVERSITY OF MEDICAL SCIENCES;KAFRELSHEIKH UNIVERSITY;UNIVERSITY OF MEDICINE AND PHARMACY;TEHRAN UNIVERSITY OF MEDICAL SCIENCES	NOTREPORTED;AHVAZ JUNDISHAPUR UNIVERSITY OF MEDICAL SCIENCES;NOTREPORTED		ALAVINEJAD P, 2022, BMC GASTROENTEROL	ALAVINEJAD P, 2022, BMC GASTROENTEROL
LUQUE-CÓRDOBA D;CALDERÓN-SANTIAGO M;PRIEGO-CAPOTE F	ACYLCARNITINES; DATA-DEPENDENT ACQUISITION; DATA-INDEPENDENT ACQUISITION; MULTIPLE REACTION MONITORING; SERUM; SPE–LC–MS/MS	CARNITINE; CHROMATOGRAPHY; LIQUID; HUMANS; METABOLOMICS; TANDEM MASS SPECTROMETRY; ACYLCARNITINE; AMMONIUM FORMATE; BENZENE; BUTYRYL L CARNITINE D3; CARNITINE DERIVATIVE; DECANOYL L CARNITINE D3; FORMIC ACID; HEXANOYL L CARNITINE D3; LAUROYL L CARNITINE D9; LEVACECARNINE; METHANOL; MIRISTOYL L CARNITINE D9; PALMITOYL L CARNITINE D3; PALMITOYLCARNITINE; PROPIONYLCARNITINE; UNCLASSIFIED DRUG; ACYLC…	DEPARTMENT OF ANALYTICAL CHEMISTRY, UNIVERSITY OF CÓRDOBA, ANNEX MARIE CURIE BUILDING, CAMPUS OF RABANALES, CÓRDOBA, SPAIN; NANOCHEMISTRY UNIVERSITY INSTITUTE (IUNAN), UNIVERSITY OF CÓRDOBA, CAMPUS OF RABANALES, CÓRDOBA, SPAIN; MAIMÓNIDES INSTITUTE OF BIOMEDICAL RESEARCH (IMIBIC), REINA SOFÍA UNIVERSITY HOSPITAL, UNIVERSITY OF CÓRDOBA, CÓRDOBA, SPAIN; CONSORTIUM FOR BIOMEDICAL RESEARCH IN FRAILTY…	METABOLOMICS	ACYLCARNITINES (ACS) ARE METABOLITES INVOLVED IN FATTY ACID Β-OXIDATION AND ORGANIC ACID METABOLISM. METABOLIC DISORDERS ASSOCIATED TO THESE TWO PROCESSES CAN BE EVALUATED BY DETERMINING THE COMPLETE PROFILE OF ACS. IN THIS RESEARCH, WE PRESENT AN OVERALL STRATEGY FOR IDENTIFICATION, CONFIRMATION, AND QUANTITATIVE DETERMINATION OF ACYLCARNITINES IN HUMAN SERUM. BY THIS STRATEGY WE IDENTIFIED THE …		F. PRIEGO-CAPOTE; DEPARTMENT OF ANALYTICAL CHEMISTRY, UNIVERSITY OF CÓRDOBA, CÓRDOBA, ANNEX MARIE CURIE BUILDING, CAMPUS OF RABANALES, SPAIN; EMAIL: FELICIANO.PRIEGO@UCO.ES	10.1007/s11306-022-01916-5			15733882	METABOLOMICS	ENGLISH	2	8		35859020	FINAL	SPRINGER	SCOPUS	COMBINING DATA ACQUISITION MODES IN LIQUID-CHROMATOGRAPHY–TANDEM MASS SPECTROMETRY FOR COMPREHENSIVE DETERMINATION OF ACYLCARNITINES IN HUMAN SERUM	ARTICLE	https://www.scopus.com/inward/record.uri?eid=2-s2.0-85134509420&doi=10.1007%2fs11306-022-01916-5&partnerID=40&md5=d37ae95c1dc0a67cbd54b9d498aabcf0	18	2022	LUQUE-CÓRDOBA D;CALDERÓN-SANTIAGO M;PRIEGO-CAPOTE F	METABOLOMICS	none	UNIVERSITY OF CÓRDOBA;NANOCHEMISTRY UNIVERSITY INSTITUTE (IUNAN);REINA SOFÍA UNIVERSITY HOSPITAL;CARLOS III INSTITUTE OF HEALTH	NOTREPORTED;UNIVERSITY OF CÓRDOBA;NOTREPORTED		LUQUE-CÓRDOBA D, 2022, METABOLOMICS	LUQUE-CÓRDOBA D, 2022, METABOLOMICS
YANG D;PATEL S;SZLACHCIC WJ;CHMIELOWIEC J;SCADUTO D;PUTLURI N;SREEKUMAR A;SULIBURK J;METZKER M;BALASUBRAMANYAM A;BOROWIAK M		ADULT; CELL DIFFERENTIATION; CELLS; CULTURED; DIABETES MELLITUS; TYPE 1; DNA MUTATIONAL ANALYSIS; GENE EXPRESSION REGULATION; HOMEODOMAIN PROTEINS; HUMANS; INDUCED PLURIPOTENT STEM CELLS; INSULIN-SECRETING CELLS; MALE; PANCREAS; SYNDROME; TRANS-ACTIVATORS; 2 (4 HYDROXYPHENYL) 4 MORPHOLINOPYRIDO[3';2':4;5]FURO[3;2 D]PYRIMIDINE; ATORVASTATIN; CANAGLIFLOZIN; DOXYCYCLINE; GENOMIC DNA; GUIDE RNA; INSU…	CENTER FOR CELL AND GENE THERAPY, BAYLOR COLLEGE OF MEDICINE, TEXAS CHILDREN’S HOSPITAL, HOUSTON METHODIST HOSPITAL, HOUSTON, TX, UNITED STATES; DEPARTMENT OF MOLECULAR AND CELLULAR BIOLOGY, BAYLOR COLLEGE OF MEDICINE, HOUSTON, TX, UNITED STATES; MCNAIR MEDICAL INSTITUTE, BAYLOR COLLEGE OF MEDICINE, HOUSTON, TX, UNITED STATES; DIVISION OF CARDIOTHORACIC SURGERY, DEPARTMENT OF SURGERY, KECK SCHOOL…	DIABETES	GENETIC ANALYSIS OF AN ADULT PATIENT WITH AN UNUSUAL COURSE OF KETOSIS-PRONE DIABETES (KPD) AND LACKING ISLET AUTOANTIBODIES DEMONSTRATED A NUCLEOTIDE VARIANT IN THE 50-UNTRANSLATED REGION (UTR) OF PDX1, AB-CELL DEVELOPMENT GENE. WHEN DIFFERENTIATED TO THE PANCREATIC LINEAGE, HIS INDUCED PLURIPOTENT STEM CELLS STALLED AT THE DEFINITIVE ENDODERM (DE) STAGE. METABOLOMICS ANALYSIS OF THE CELLS REVEA…	DIAEA	A. BALASUBRAMANYAM; DIVISION OF DIABETES, ENDOCRINOLOGY AND METABOLISM, BAYLOR COLLEGE OF MEDICINE, HOUSTON, UNITED STATES; EMAIL: ASHOKB@BCM.EDU; M. BOROWIAK; CENTER FOR CELL AND GENE THERAPY, BAYLOR COLLEGE OF MEDICINE, TEXAS CHILDREN’S HOSPITAL, HOUSTON METHODIST HOSPITAL, HOUSTON, UNITED STATES; EMAIL: MALBOR3@AMU.EDU.PL	10.2337/DB20-1293			00121797	DIABETES	ENGLISH	2	10	2419 – 2429	34344789	FINAL	AMERICAN DIABETES ASSOCIATION INC.	SCOPUS	PANCREATIC DIFFERENTIATION OF STEM CELLS REVEALS PATHOGENESIS OF A SYNDROME OF KETOSIS-PRONE DIABETES	ARTICLE	https://www.scopus.com/inward/record.uri?eid=2-s2.0-85117878429&doi=10.2337%2fDB20-1293&partnerID=40&md5=2ebd263783393e2555214ede4ce0531d	70	2021	YANG DIANE;PATEL SANJEET;SZLACHCIC WOJCIECH J;CHMIELOWIEC JOLANTA;SCADUTO DIANE;PUTLURI NAGIREDDY;SREEKUMAR ARUN;SULIBURK JAMES;METZKER MICHAEL;BALASUBRAMANYAM ASHOK;BOROWIAK MALGORZATA	DIABETES	none	BAYLOR COLLEGE OF MEDICINE;BAYLOR COLLEGE OF MEDICINE;BAYLOR COLLEGE OF MEDICINE;UNIVERSITY OF SOUTHERN CALIFORNIA;ADAM MICKIEWICZ UNIVERSITY;HEALTHLABS.COM;BAYLOR COLLEGE OF MEDICINE;REDVAULT BIOSCIENCES;BAYLOR COLLEGE OF MEDICINE	NOTREPORTED;BAYLOR COLLEGE OF MEDICINE;NOTREPORTED;NOTREPORTED;BAYLOR COLLEGE OF MEDICINE;NOTREPORTED		YANG D, 2021, DIABETES	YANG D, 2021, DIABETES
SHEN Q;TENG L;WANG Y;GUO L;XU F;HUANG H;XIE W;ZHOU Q;CHEN Y;WANG J;MAO Y;CHEN J;JIANG H	KIDNEY TRANSPLANTATION; MDH2; NEXT-GENERATION RNA SEQUENCING; RECURRENT FOCAL SEGMENTAL GLOMERULOSCLEROSIS; WHOLE GENOME SEQUENCING	ACTINS; GENOMICS; GLOMERULOSCLEROSIS; FOCAL SEGMENTAL; HUMANS; LEUKOCYTES; MONONUCLEAR; MALATE DEHYDROGENASE; MUTATION; RECURRENCE; RNA; MESSENGER; TRANSCRIPTOME; F ACTIN; MALATE DEHYDROGENASE; OFATUMUMAB; PODOCIN; PROPIDIUM IODIDE; RITUXIMAB; SYNAPTOPODIN; ACTIN; MALATE DEHYDROGENASE; MDH2 PROTEIN; HUMAN; MESSENGER RNA; TRANSCRIPTOME; AGAR GEL ELECTROPHORESIS; ARTICLE; CELL CULTURE; CELL CYCLE A…	KIDNEY DISEASE CENTER, THE FIRST AFFILIATED HOSPITAL, COLLEGE OF MEDICINE, ZHEJIANG UNIVERSITY, HANGZHOU, CHINA; KEY LABORATORY OF KIDNEY DISEASE PREVENTION AND CONTROL TECHNOLOGY, HANGZHOU, CHINA; ZHEJIANG CLINICAL RESEARCH CENTER OF KIDNEY AND URINARY SYSTEM DISEASE, HANGZHOU, CHINA; INSTITUTE OF NEPHROLOGY, ZHEJIANG UNIVERSITY, HANGZHOU, CHINA; THE CENTRE FOR HEART AND LUNG INNOVATION, THE UNI…	FRONT. IMMUNOL.	FOCAL SEGMENTAL GLOMERULOSCLEROSIS (FSGS) HAS AN OVER 30% RISK OF RECURRENCE AFTER KIDNEY TRANSPLANTATION (KTX) AND IS ASSOCIATED WITH AN EXTREMELY HIGH RISK OF GRAFT LOSS. HOWEVER, MECHANISMS REMAIN LARGELY UNCLEAR. THUS, THIS STUDY IDENTIFIES NOVEL GENES RELATED TO THE RECURRENCE OF FSGS (RFSGS). WHOLE GENOME-WIDE SEQUENCING AND NEXT-GENERATION RNA SEQUENCING WERE USED TO IDENTIFY THE CANDIDATE…		H. JIANG; KIDNEY DISEASE CENTER, THE FIRST AFFILIATED HOSPITAL, COLLEGE OF MEDICINE, ZHEJIANG UNIVERSITY, HANGZHOU, CHINA; EMAIL: JIANGHONG961106@ZJU.EDU.CN	10.3389/fimmu.2022.962986			16643224	FRONTIERS IN IMMUNOLOGY	ENGLISH	2			36159820	FINAL	FRONTIERS MEDIA S.A.	SCOPUS	INTEGRATED GENOMIC, TRANSCRIPTOMIC AND METABOLOMIC ANALYSIS REVEALS MDH2 MUTATION-INDUCED METABOLIC DISORDER IN RECURRENT FOCAL SEGMENTAL GLOMERULOSCLEROSIS	ARTICLE	https://www.scopus.com/inward/record.uri?eid=2-s2.0-85138666158&doi=10.3389%2ffimmu.2022.962986&partnerID=40&md5=058a7e64b6559ad44bef0a16f61dd34a	13	2022	SHEN QIXIA;TENG LISHA;WANG YUCHENG;GUO LUYING;XU FENG;HUANG HONGFENG;XIE WENQING;ZHOU QIN;CHEN YING;WANG JUNWEN;MAO YOUYING;CHEN JIANGHUA;JIANG HONG	FRONT IMMUNOL	none	ZHEJIANG UNIVERSITY;KEY LABORATORY OF KIDNEY DISEASE PREVENTION AND CONTROL TECHNOLOGY;ZHEJIANG CLINICAL RESEARCH CENTER OF KIDNEY AND URINARY SYSTEM DISEASE;ZHEJIANG UNIVERSITY;THE UNIVERSITY OF BRITISH COLUMBIA;DEPARTMENT OF HEALTH SCIENCES RESEARCH AND CENTER FOR INDIVIDUALIZED MEDICINE;SHANGHAI JIAOTONG UNIVERSITY	NOTREPORTED;ZHEJIANG UNIVERSITY;NOTREPORTED		SHEN Q, 2022, FRONT IMMUNOL	SHEN Q, 2022, FRONT IMMUNOL
ZHU D;ZHU Y;LIU L;HE X;FU S	BIOMARKERS; HEPATOCELLULAR CARCINOMA (HCC); METABOLIC DEGS; METABOLOMICS; NEUROVASCULAR DISEASE; PROGNOSTIC MODEL; VASCULAR COGNITIVE IMPAIRMENT (VCI)	2 (3 CHLOROANILINO) 4 [2 (3 HYDROXYPROPYLAMINO) 4 PYRIDYL]PYRIMIDINE; 4 (8 CYCLOPENTYL 7 ETHYL 5;6;7;8 TETRAHYDRO 5 METHYL 6 OXO 2 PTERIDINYLAMINO) 3 METHOXY N (1 METHYL 4 PIPERIDINYL)BENZAMIDE; A 44365; A 443654; A 77004; A 770041; ANTINEOPLASTIC AGENT; BMS 509744; CGP 082996; PONATINIB; TUMOR MARKER; UNCLASSIFIED DRUG; APOC2 GENE; ARTICLE; CANCER PROGNOSIS; CCL2 GENE; COGNITIVE DEFECT; CONTROLL…	XINQIAO HOSPITAL, ARMY MEDICAL UNIVERSITY (THIRD MILITARY MEDICAL UNIVERSITY), CHONGQING, CHINA; DEPTARTMENT OF INFECTIOUS DISEASES, 920TH HOSPITAL OF JOINT LOGISTICS SUPPORT FORCE OF CHINESE PLA, WUHUA WARD, YUNNAN, KUNMING, CHINA; DALIAN HUNTER INFORMATION CONSULTING CO. LTD, DALIAN, CHINA	FRONT. NEUROL.	INTRODUCTION: SCREENING FOR METABOLICALLY RELEVANT DIFFERENTIALLY EXPRESSED GENES (DEGS) SHARED BY HEPATOCELLULAR CARCINOMA (HCC) AND VASCULAR COGNITIVE IMPAIRMENT (VCI) TO EXPLORE THE POSSIBLE MECHANISMS OF HCC-INDUCED VCI. METHODS: BASED ON METABOLOMIC AND GENE EXPRESSION DATA FOR HCC AND VCI, 14 GENES WERE IDENTIFIED AS BEING ASSOCIATED WITH CHANGES IN HCC METABOLITES, AND 71 GENES WERE ASSOCI…		S. FU; DEPTARTMENT OF INFECTIOUS DISEASES, 920TH HOSPITAL OF JOINT LOGISTICS SUPPORT FORCE OF CHINESE PLA, KUNMING, WUHUA WARD, YUNNAN, CHINA; EMAIL: SHIOUMO9@163.COM	10.3389/fneur.2022.1109019			16642295	FRONTIERS IN NEUROLOGY	ENGLISH	2				FINAL	FRONTIERS MEDIA S.A.	SCOPUS	METABOLOMIC ANALYSIS OF VASCULAR COGNITIVE IMPAIRMENT DUE TO HEPATOCELLULAR CARCINOMA	ARTICLE	https://www.scopus.com/inward/record.uri?eid=2-s2.0-85152442264&doi=10.3389%2ffneur.2022.1109019&partnerID=40&md5=49fcb9fd9508f4a47018bf50d1571aeb	13	2022	ZHU DAN;ZHU YAMEI;LIU LIN;HE XIAOXUE;FU SHIZHONG	FRONT NEUROL	none	ARMY MEDICAL UNIVERSITY (THIRD MILITARY MEDICAL UNIVERSITY);	NOTREPORTED;NOTDECLARED;NOTREPORTED		ZHU D, 2022, FRONT NEUROL	ZHU D, 2022, FRONT NEUROL
PELOSI AC;FERNANDES AMAP;MACIEL LF;SILVA AAR;MENDES GC;BUENO LF;SILVA LMF;BREDARIOL RF;SANTANA MG;PORCARI AM;PRIOLLI DG		ARACHIDONIC ACID; BETA-ALANINE; BIOMARKERS; CHROMATOGRAPHY; LIQUID; COCULTURE TECHNIQUES; COLONIC NEOPLASMS; HUMANS; MASS SPECTROMETRY; METABOLOMICS; SECRETOME; TUMOR MICROENVIRONMENT; ARACHIDONIC ACID; BETA ALANINE; DOCOSAPENTAENOIC ACID; GLYCERIC ACID; ARACHIDONIC ACID; BETA ALANINE; BIOLOGICAL MARKER; 3T3-L1 CELL LINE; ARTICLE; CELL INTERACTION; COCULTURE; COLON CARCINOMA; HT-29 CELL LINE; HUM…	HEALTH SCIENCES POSTGRADUATE PROGRAM, SÃO FRANCISCO UNIVERSITY, BRAGANÇA PAULISTA, SÃO PAULO, BRAZIL; MS4LIFE LABORATORY OF MASS SPECTROMETRY, HEALTH SCIENCES POSTGRADUATE PROGRAM, SÃO FRANCISCO UNIVERSITY, BRAGANÇA PAULISTA, SÃO PAULO, BRAZIL; MULTIDISCIPLINARY LABORATORY, MEDICAL SCHOOL, SAO FRANCISCO UNIVERSITY, BRAGANÇA PAULISTA, SÃO PAULO, BRAZIL; MULTIPROFESSIONAL NURSING RESIDENCY PROGRAM …	PLOS ONE	THREE-DIMENSIONAL (3D) CELL CULTURE TECHNOLOGIES, WHICH MORE CLOSELY MIMIC THE COMPLEX MICROENVIRONMENT OF TISSUE, ARE BEING INCREASINGLY EVALUATED AS A TOOL FOR THE PRECLINICAL SCREENING OF CLINICALLY PROMISING NEW MOLECULES, AND STUDYING OF TISSUE METABOLISM. STUDIES OF METABOLITES RELEASED INTO THE EXTRACELLULAR SPACE (SECRETOME) ALLOW UNDERSTANDING THE METABOLIC DYNAMICS OF TISSUES AND CHANGE…	POLNC	D.G. PRIOLLI; HEALTH SCIENCES POSTGRADUATE PROGRAM, SÃO FRANCISCO UNIVERSITY, SÃO PAULO, BRAGANÇA PAULISTA, BRAZIL; EMAIL: DEPRIOLLI@GMAIL.COM	10.1371/journal.pone.0274623			19326203	PLOS ONE	ENGLISH	2	9		36129929	FINAL	PUBLIC LIBRARY OF SCIENCE	SCOPUS	LIQUID CHROMATOGRAPHY COUPLED TO HIGH-RESOLUTION MASS SPECTROMETRY METABOLOMICS: A USEFUL TOOL FOR INVESTIGATING TUMOR SECRETOME BASED ON A THREE-DIMENSIONAL CO-CULTURE MODEL	ARTICLE	https://www.scopus.com/inward/record.uri?eid=2-s2.0-85138458638&doi=10.1371%2fjournal.pone.0274623&partnerID=40&md5=474f2287218d86f97969e29204448203	17	2022	PELOSI ANDREA C;FERNANDES ANNA MARIA AP;MACIEL LEONARDO F;SILVA ALEX AR;MENDES GIULIA C;BUENO LUÍSA F;SILVA LÍVIA MARIA F;BREDARIOL RAFAEL F;SANTANA MAYCON G;PORCARI ANDREIA M;PRIOLLI DENISE G	PLOS ONE	none	SÃO FRANCISCO UNIVERSITY;BRAGANÇA PAULISTA;SAO FRANCISCO UNIVERSITY;A.C. CAMARGO CANCER CENTER	NOTREPORTED;SÃO FRANCISCO UNIVERSITY;NOTREPORTED		PELOSI AC, 2022, PLOS ONE	PELOSI AC, 2022, PLOS ONE
KOŚLIŃSKI P;RZEPIŃSKI;KOBA M;GACKOWSKI M;MACIEJEK Z	AMINO ACID PROFILING;BIOMARKERS; DIAGNOSIS; METABOLOMICS; MYASTHENIA GRAVIS	AMINO ACIDS; BIOMARKERS; HUMANS; MYASTHENIA GRAVIS; ALANINE; AMINO ACID; ARGININE; ASPARTIC ACID; BIOLOGICAL MARKER; CYSTEINE; GLUTAMIC ACID; GLYCINE; PROLINE; SERINE; TYROSINE; AMINO ACID; BIOLOGICAL MARKER; ADULT; ARTICLE; CENTRAL NERVOUS SYSTEM DISEASE; CLINICAL ARTICLE; CONTROLLED STUDY; ELECTROPHYSIOLOGY; EPIGENETICS; FEMALE; HIGH PERFORMANCE LIQUID CHROMATOGRAPHY; HUMAN; HUMAN TISSUE; METAB…	DEPARTMENT OF TOXICOLOGY AND BROMATOLOGY, FACULTY OF PHARMACY, COLLEGIUM MEDICUM OF NICOLAUS COPERNICUS UNIVERSITY, BYDGOSZCZ, POLAND; DEPARTMENT OF NEUROLOGY, 10TH MILITARY RESEARCH HOSPITAL AND POLYCLINIC, BYDGOSZCZ, POLAND; SANITAS – NEUROLOGY OUTPATIENT CLINIC, BYDGOSZCZ, POLAND	FOLIA NEUROPATHOL.	THE SEARCH FOR NEW DIAGNOSTIC AND THERAPEUTIC APPROACHES FOR MYASTHENIA GRAVIS (MG) IS HIGHLY DESIRABLE. THEREFORE, THE AIM OF THE PRESENT STUDY IS TO ASSESS THE PROFILE OF NON-ESSENTIAL AMINO ACIDS IN THE SERUM OF MG PATIENTS. WE EVALUATED THE SERUM LEVELS OF NON-ESSENTIAL AMINO ACIDS IN MG PATIENTS (N = 10) AND CONTROL SUBJECTS (CS, N = 10) USING HIGH-PERFORMANCE LIQUID CHROMATOGRAPHY (HPLC) ME…	FONEE	M. GACKOWSKI; DEPARTMENT OF TOXICOLOGY AND BROMATOLOGY, FACULTY OF PHARMACY, COLLEGIUM MEDICUM OF NICOLAUS COPERNICUS UNIVERSITY, BYDGOSZCZ, POLAND; EMAIL: MARCIN.GACKOWSKI@CM.UMK.PL	10.5114/FN.2022.114053			16414640	FOLIA NEUROPATHOLOGICA	ENGLISH	2	1	122 – 127	35359152	FINAL	TERMEDIA PUBLISHING HOUSE LTD.	SCOPUS	AMINO ACIDS LEVELS AS A POTENTIAL BIOMARKER IN MYASTHENIA GRAVIS	ARTICLE	https://www.scopus.com/inward/record.uri?eid=2-s2.0-85127434538&doi=10.5114%2fFN.2022.114053&partnerID=40&md5=e1d5829bf86131ee15b41ac3a9466a5f	60	2022	KOŚLIŃSKI PIOTR;RZEPIŃSKI ŁUKASZ;KOBA MARCIN;GACKOWSKI MARCIN;MACIEJEK ZDZISŁAW	FOLIA NEUROPATHOL	none	COLLEGIUM MEDICUM OF NICOLAUS COPERNICUS UNIVERSITY;SANITAS – NEUROLOGY OUTPATIENT CLINIC	NOTREPORTED;COLLEGIUM MEDICUM OF NICOLAUS COPERNICUS UNIVERSITY;NOTREPORTED		KOŚLIŃSKI P, 2022, FOLIA NEUROPATHOL	KOŚLIŃSKI P, 2022, FOLIA NEUROPATHOL
FAN Y;QUAN X;LIU S;YUE L;JIANG J;FAN Z		1 OLEOYL GLYCEROL 3 PHOSPHATE; 1 STEAROYL 2 OLEOYL GLYCEROL 3 PHOSPHOCHOLINE; 25 HYDROXYCHOLESTEROL; ALPHA TOCOPHEROL; ARACHIDONIC ACID; ARGININE; BILE ACID; BILIRUBIN; BILIVERDIN; BIOLOGICAL MARKER; COENZYME A; CREATININE; DIPEPTIDE; GAMMA GLUTAMYLVALINE; GLUCOSE; GLUTATHIONE; GLYCEROPHOSPHOLIPID; GLYCOCHENODEOXYCHOLIC ACID; GLYCOCHOLIC ACID; HISTIDINE; HYPOXANTHINE; LINOLEIC ACID; LINOLENIC ACI…	DEPARTMENT OF INTERNAL MEDICINE AND REHABILITATION SCIENCE, TOHOKU UNIVERSITY, SENDAI-SHI, JAPAN; DAQING MEDICAL COLLEGE, DAQING, CHINA; DEPARTMENT OF CARDIOLOGY, DAQING OILFIELD GENERAL HOSPITAL, DAQING, CHINA; SCHOOL OF MEDICINE, SHANGHAI UNIVERSITY, SHANGHAI, CHINA	CARDIOL.RES. PRACT.	BACKGROUND. IN CLINICAL PRACTICE, MANY PATIENTS WITH CORONARY ATHEROSCLEROTIC HEART DISEASE (CAD) HAVE ATYPICAL CLINICAL SYMPTOMS. IT IS DIFFICULT TO ACCURATELY IDENTIFY STABLE CAD OR UNSTABLE CAD EARLY THROUGH CLINICAL SYMPTOMS AND CORONARY ANGIOGRAPHY. THIS STUDY AIMED TO SCREEN THE POTENTIAL METABOLITE BIOMARKERS IN MALE PATIENTS WITH STABLE CAD AND UNSTABLE CAD. METHODS. IN THIS WORK, THE MET…		Z. FAN; DEPARTMENT OF CARDIOLOGY, DAQING OILFIELD GENERAL HOSPITAL, DAQING, CHINA; EMAIL: ZHIQINGFAN@126.COM; J. JIANG; SCHOOL OF MEDICINE, SHANGHAI UNIVERSITY, SHANGHAI, CHINA; EMAIL: JIANGJIZONG@SHU.EDU.CN	10.1155/2022/6491129			20908016	CARDIOLOGY RESEARCH AND PRACTICE	ENGLISH	2				FINAL	HINDAWI LIMITED	SCOPUS	THE METABOLOMIC CHARACTERIZATION OF DIFFERENT TYPES OF CORONARY ATHEROSCLEROTIC HEART DISEASE IN MALE	ARTICLE	https://www.scopus.com/inward/record.uri?eid=2-s2.0-85135113435&doi=10.1155%2f2022%2f6491129&partnerID=40&md5=c031ee89666ab7efac154775c40ad388	2022	2022	FAN YUXUAN;QUAN XIANGLAN;LIU SHENGQUAN;YUE LE;JIANG JIZONG;FAN ZHIQING	CARDIOLRES PRACT	none	TOHOKU UNIVERSITY;DAQING MEDICAL COLLEGE;DAQING OILFIELD GENERAL HOSPITAL;SHANGHAI UNIVERSITY	NOTREPORTED;DAQING OILFIELD GENERAL HOSPITAL;NOTREPORTED;NOTREPORTED;SHANGHAI UNIVERSITY;NOTREPORTED		FAN Y, 2022, CARDIOLRES PRACT	FAN Y, 2022, CARDIOLRES PRACT
BUPP CP;ENGLISH BK;RAJASEKARAN S;PROKOP JW		AUTISM SPECTRUM DISORDER; CHILD; FEMALE; GENOMICS; HUMANS; INFANT; NEWBORN; PEDIATRICS; PHARMACOGENETICS; PRECISION MEDICINE; PREGNANCY; CARBON MONOXIDE; LIPIDOME; TRANSCRIPTOME; ARTICLE; CARBON MONOXIDE INTOXICATION; CHILD; CHROMOSOME ANALYSIS; COPY NUMBER VARIATION; DNA METHYLATION; ELECTROENCEPHALOGRAM; EPSTEIN BARR VIRUS INFECTION; GENE CONTROL; GENETIC ANALYSIS; GENETIC SCREENING; GENOMICS; …	DEPARTMENT OF PEDIATRICS AND HUMAN DEVELOPMENT, COLLEGE OF HUMAN MEDICINE, MICHIGAN STATE UNIVERSITY MEDICAL GENETICS, HELEN DEVOS CHILDREN’S HOSPITAL, SPECTRUM HEALTH, UNITED STATES; DEPARTMENT OF PEDIATRICS AND HUMAN DEVELOPMENT, COLLEGE OF HUMAN MEDICINE, MICHIGAN STATE UNIVERSITY, UNITED STATES; DEPARTMENT OF PEDIATRICS AND HUMAN DEVELOP-MENT, COLLEGE OF HUMAN MEDICINE, MICHIGAN STATE UNIVERS…	PEDIATR. ANN.	EXCITING NEW DEVELOPMENTS IN BIOMEDICAL AND COMPUTATIONAL SCIENCES PROVIDE AN EXTRAORDINARY AND UNPARALLELED OPPORTUNITY TO COMPILE, CONNECT, AND ANALYZE MULTIPLE TYPES OF “BIG DATA,” DRIVING THE DEVELOPMENT OF PERSONALIZED MEDICINE. THESE INSIGHTS MUST BEGIN IN EARLY LIFE (IE, PREGNANCY, NEONATAL, AND INFANCY) AND FOCUS ON EARLY PREVEN-TION, DIAGNOSIS, AND INTERVENTION—AREAS OF MEDICINE WHERE PE…	PDANB	C.P. BUPP; MICHIGAN STATE UNIVERSITY, GRAND RAPIDS, 25 MICHIGAN STREET, NE, SUITE 2000, 49503, UNITED STATES; EMAIL: CALEB.BUPP@SPECTRUMHEALTH.ORG	10.3928/19382359-20220803-03			00904481	PEDIATRIC ANNALS	ENGLISH	2	10	E381 – E386	36215089	FINAL	SLACK INCORPORATED	SCOPUS	INTRODUCTION TO PERSONALIZED MEDICINE IN PEDIATRICS	ARTICLE	https://www.scopus.com/inward/record.uri?eid=2-s2.0-85139517595&doi=10.3928%2f19382359-20220803-03&partnerID=40&md5=af39aeb1083ec2aad258b83fe4f60709	51	2022	BUPP CALEB P;ENGLISH B KEITH;RAJASEKARAN SURENDER;PROKOP JEREMY W	PEDIATR ANN	none	MICHIGAN STATE UNIVERSITY MEDICAL GENETICS;MICHIGAN STATE UNIVERSITY;MICHIGAN STATE UNIVERSITY;HELEN DEVOS CHILDREN’S HOSPITAL	NOTREPORTED;MICHIGAN STATE UNIVERSITY;EMAIL: CALEB.BUPP@SPECTRUMHEALTH.ORG		BUPP CP, 2022, PEDIATR ANN	BUPP CP, 2022, PEDIATR ANN
FIORENTINO G;VISINTAINER R;DOMENICI E;LAURIA M;MARCHETTI L	BIOMARKER IDENTIFICATION;CANCER; MULTI-OMICS DATA INTEGRATION; PRECISION MEDICINE; UNSUPERVISED CLUSTERING	ARTICLE; BENCHMARKING; CANCER GROWTH; CANCER SURVIVAL; CLUSTERING ALGORITHM; CONTROLLED STUDY; DATA INTEGRATION; HUMAN; MALIGNANT NEOPLASM; MULTIOMICS; OVERALL SURVIVAL; PERSONALIZED MEDICINE; UNSUPERVISED MACHINE LEARNING; VALIDATION STUDY	FONDAZIONE THE MICROSOFT RESEARCH, UNIVERSITY OF TRENTO, CENTRE FOR COMPUTATIONAL AND SYSTEMS BIOLOGY (COSBI), ROVERETO, 38068, ITALY; DEPARTMENT OF CELLULAR, COMPUTATIONAL, AND INTEGRATIVE BIOLOGY (CIBIO), UNIVERSITY OF TRENTO, POVO, 38123, ITALY; DEPARTMENT OF MATHEMATICS, UNIVERSITY OF TRENTO, POVO, 38123, ITALY	CANCERS	HIGH-THROUGHPUT TECHNOLOGIES MAKE IT POSSIBLE TO PRODUCE A LARGE AMOUNT OF DATA REPRESENTING DIFFERENT BIOLOGICAL LAYERS, EXAMPLES OF WHICH ARE GENOMICS, PROTEOMICS, METABOLOMICS AND TRANSCRIPTOMICS. OMICS DATA HAVE BEEN INDIVIDUALLY INVESTIGATED TO UNDERSTAND THE MOLECULAR BASES OF VARIOUS DISEASES, BUT THIS MAY NOT BE SUFFICIENT TO FULLY CAPTURE THE MOLECULAR MECHANISMS AND THE MULTILAYER REGUL…		L. MARCHETTI; FONDAZIONE THE MICROSOFT RESEARCH, UNIVERSITY OF TRENTO, CENTRE FOR COMPUTATIONAL AND SYSTEMS BIOLOGY (COSBI), ROVERETO, 38068, ITALY; EMAIL: MARCHETTI@COSBI.EU	10.3390/cancers13143423			20726694	CANCERS	ENGLISH	2	14			FINAL	MDPI AG	SCOPUS	MOUSSE: MULTI-OMICS USING SUBJECT-SPECIFIC SIGNATURES	ARTICLE	https://www.scopus.com/inward/record.uri?eid=2-s2.0-85109162561&doi=10.3390%2fcancers13143423&partnerID=40&md5=c676445b922b8301d0aee7f20a18662d	13	2021	FIORENTINO GIUSEPPE;VISINTAINER ROBERTO;DOMENICI ENRICO;LAURIA MARIO;MARCHETTI LUCA	CANCERS	none	UNIVERSITY OF TRENTO;UNIVERSITY OF TRENTO;UNIVERSITY OF TRENTO	L. MARCHETTI;UNIVERSITY OF TRENTO;EMAIL: MARCHETTI@COSBI.EU		FIORENTINO G, 2021, CANCERS	FIORENTINO G, 2021, CANCERS
WARD KM;BURGHARDT K;KRAAL AZ;JAEGER A;YEOMANS L;MCHUGH C;KARNOVSKY A;STRINGER KA;ELLINGROD VL	ANTIPSYCHOTICS; CARDIOVASCULAR DISEASE; FOLATE; INSULIN RESISTANCE; METABOLOMICS; ONE-CARBON METABOLISM; PHARMACOGENOMICS	ATYPICAL ANTIPSYCHOTIC AGENT; BETAINE; CHLORPROMAZINE; CLOZAPINE; FOLIC ACID; GLUTAMIC ACID; GLYCINE; OLANZAPINE; SERINE; THREONINE; ADULT; ALLELE; AMINO ACID BLOOD LEVEL; ARTICLE; BLOOD LEVEL; BODY MASS; CARBON METABOLISM; CARDIOVASCULAR DISEASE; CROSS-SECTIONAL STUDY; DISORDERS OF CARBOHYDRATE METABOLISM; FEMALE; GENE; GENETIC CORRELATION; GENETIC VARIATION; GENOTYPE; HETEROZYGOTE; HOMEOSTASIS …	DEPARTMENT OF CLINICAL PHARMACY, COLLEGE OF PHARMACY, UNIVERSITY OF MICHIGAN, ANN ARBOR, MI, UNITED STATES; DEPARTMENT OF PHARMACY PRACTICE, EUGENE APPLEBAUM COLLEGE OF PHARMACY AND HEALTH SCIENCES, WAYNE STATE UNIVERSITY, DETROIT, MI, UNITED STATES; PSYCHOLOGY DEPARTMENT, COLLEGE OF LITERATURE, SCIENCE, AND THE ARTS, UNIVERSITY OF MICHIGAN, ANN ARBOR, MI, UNITED STATES; NUCLEAR MAGNETIC RESONANC…	FRONT. PSYCHIATRY	BACKGROUND: PATIENTS WITH SCHIZOPHRENIA ARE AT HIGH RISK OF PRE-MATURE MORTALITY DUE TO CARDIOVASCULAR DISEASE (CVD). OUR GROUP HAS COMPLETED STUDIES IN PHARMACOGENOMICS AND METABOLOMICS THAT HAVE INDEPENDENTLY IDENTIFIED PERTURBATIONS IN ONE-CARBON METABOLISM AS ASSOCIATED WITH RISK FACTORS FOR CVD IN THIS PATIENT POPULATION. THEREFORE, THIS STUDY AIMED TO USE GENETIC AND METABOLOMIC DATA TO DET…		K.M. WARD; DEPARTMENT OF CLINICAL PHARMACY, COLLEGE OF PHARMACY, UNIVERSITY OF MICHIGAN, ANN ARBOR, UNITED STATES; EMAIL: KMWIESE@UMICH.EDU	10.3389/fpsyt.2021.623143			16640640	FRONTIERS IN PSYCHIATRY	ENGLISH	2				FINAL	FRONTIERS MEDIA S.A.	SCOPUS	GENETIC AND METABOLITE VARIABILITY IN ONE-CARBON METABOLISM APPLIED TO AN INSULIN RESISTANCE MODEL IN PATIENTS WITH SCHIZOPHRENIA RECEIVING ATYPICAL ANTIPSYCHOTICS	ARTICLE	https://www.scopus.com/inward/record.uri?eid=2-s2.0-85107423118&doi=10.3389%2ffpsyt.2021.623143&partnerID=40&md5=4e442ec309ed8f283b21c4a5dbfce7b5	12	2021	WARD KRISTEN M;BURGHARDT KYLE;KRAAL A ZARINA;JAEGER ANDREW;YEOMANS LARISA;MCHUGH CORA;KARNOVSKY ALLA;STRINGER KATHLEEN A;ELLINGROD VICKI L	FRONT PSYCHIATRY	none	UNIVERSITY OF MICHIGAN;WAYNE STATE UNIVERSITY;UNIVERSITY OF MICHIGAN;UNIVERSITY OF MICHIGAN;UNIVERSITY OF MICHIGAN;UNIVERSITY OF MICHIGAN;UNIVERSITY OF MICHIGAN;UNIVERSITY OF MICHIGAN	NOTREPORTED;UNIVERSITY OF MICHIGAN;NOTREPORTED		WARD KM, 2021, FRONT PSYCHIATRY	WARD KM, 2021, FRONT PSYCHIATRY
ALSALEH M;LEFTLEY Z;O'CONNOR T;HUGHES T;BARBERA TA;KOOMSON LK;ZABRON A;REEVES H;CRAMP M;RYDER SD;GREER S;PRINCE M;SITHITHAWORN P;KHUNTIKEO N;LOILOME W;YONGVANIT P;COX IJ;WILLIAMS R;WADSWORTH CA;HOLMES E;NASH K;ANDREWS R;TAYLOR-ROBINSON SD		ADULT; AGED; AGED; 80 AND OVER; BIOLOGICAL VARIATION; POPULATION; BIOMARKERS; CHOLANGIOCARCINOMA; CHROMATOGRAPHY; LIQUID; FEMALE; HUMANS; MALE; MASS SPECTROMETRY; METABOLOME; METABOLOMICS; MIDDLE AGED; POPULATION SURVEILLANCE; THAILAND; UNITED KINGDOM; BIOLOGICAL MARKER; ADULT; AGED; BILE DUCT CARCINOMA; BIOLOGICAL VARIATION; FEMALE; HEALTH SURVEY; HUMAN; LIQUID CHROMATOGRAPHY; MALE; MASS SPECTRO…	DEPARTMENT OF METABOLISM, DIGESTION AND REPRODUCTION, IMPERIAL COLLEGE LONDON, LONDON, W2 INY, UNITED KINGDOM; NORTHERN INSTITUTE FOR CANCER RESEARCH, PAUL O’GORMAN BUILDING, MEDICAL SCHOOL, UNIVERSITY OF NEWCASTLE, FRAMLINGTON PLACE, NEWCASTLE UPON TYNE, NE2 4HH, UNITED KINGDOM; LIVER UNIT, DERRIFORD HOSPITAL, DERRIFORD ROAD, CROWNHILL, PLYMOUTH, PL6 8DH, DEVON, UNITED KINGDOM; NIHR NOTTINGHAM B…	SCI. REP.	PHENOTYPIC DIVERSITY IN URINARY METABOLOMES OF DIFFERENT GEOGRAPHICAL POPULATIONS HAS BEEN RECOGNIZED RECENTLY. IN THIS STUDY, URINARY METABOLIC SIGNATURES FROM WESTERN (UNITED KINGDOM) AND SOUTH-EAST ASIAN (THAI) CHOLANGIOCARCINOMA PATIENTS WERE CHARACTERIZED TO UNDERSTAND SPECTRAL VARIABILITY DUE TO HOST CARCINOGENIC PROCESSES AND/OR EXOGENOUS DIFFERENCES (NUTRITIONAL, ENVIRONMENTAL AND PHARMAC…		S.D. TAYLOR-ROBINSON; DEPARTMENT OF METABOLISM, DIGESTION AND REPRODUCTION, IMPERIAL COLLEGE LONDON, LONDON, W2 INY, UNITED KINGDOM; EMAIL: S.TAYLOR-ROBINSON@IMPERIAL.AC.UK	10.1038/s41598-021-00530-0			20452322	SCIENTIFIC REPORTS	ENGLISH	2	1		34711878	FINAL	NATURE RESEARCH	SCOPUS	MAPPING OF POPULATION DISPARITIES IN THE CHOLANGIOCARCINOMA URINARY METABOLOME	ARTICLE	https://www.scopus.com/inward/record.uri?eid=2-s2.0-85118468516&doi=10.1038%2fs41598-021-00530-0&partnerID=40&md5=139caacedfda905c90f2fc1a57b14d66	11	2021	ALSALEH MUNIRAH;LEFTLEY ZOE;O’CONNOR THOMAS;HUGHES THOMAS;BARBERA THOMAS A;KOOMSON LARRY K;ZABRON ABIGAIL;REEVES HELEN;CRAMP MATTHEW;RYDER STEPHEN D;GREER SHAUN;PRINCE MARTIN;SITHITHAWORN PAIBOON;KHUNTIKEO NARONG;LOILOME WATCHARIN;YONGVANIT PUANGRAT;COX I JANE;WILLIAMS ROGER;WADSWORTH CHRISTOPHER A;HOLMES ELAINE;NASH KATHRYN;ANDREWS ROSS;TAYLOR-ROBINSON SIMON D	SCI REP	none	IMPERIAL COLLEGE LONDON;UNIVERSITY OF NEWCASTLE;DERRIFORD HOSPITAL;NOTTINGHAM UNIVERSITY HOSPITALS NHS TRUST AND NOTTINGHAM DIGESTIVE DISEASES CENTRE;CENTRE FOR HEPATOLOGY;KHON KAEN UNIVERSITY;THE ROGER WILLIAMS INSTITUTE OF HEPATOLOGY;KING’S COLLEGE LONDON;SOUTHAMPTON GENERAL HOSPITAL	NOTREPORTED;IMPERIAL COLLEGE LONDON;NOTREPORTED		ALSALEH M, 2021, SCI REP	ALSALEH M, 2021, SCI REP
JAMSHIDI P;LEVI J;SUAREZ MJ;RIVERA R;MAHONEY N;EBERHART CG;ROSENBERG A;RODRIGUEZ FJ	ADNEXA; AMYLOID; IMMUNOGLOBULIN; MASS SPECTROMETRY; OCULAR	ADULT; AMYLOID; AMYLOIDOSIS; FEMALE; HUMANS; IMMUNOGLOBULIN KAPPA-CHAINS; IMMUNOGLOBULIN LAMBDA-CHAINS; IMMUNOHISTOCHEMISTRY; MALE; PROTEOMICS; CD20 ANTIGEN; CD3 ANTIGEN; FORMALDEHYDE; GELSOLIN; IMMUNOGLOBULIN A; IMMUNOGLOBULIN D; IMMUNOGLOBULIN G; IMMUNOGLOBULIN G4; IMMUNOGLOBULIN M; SYNDECAN 1; TRANSTHYRETIN; AMYLOID; IMMUNOGLOBULIN KAPPA CHAIN; IMMUNOGLOBULIN LAMBDA CHAIN; ADULT; AGED; AMYLOID…	DEPARTMENT OF PATHOLOGY AND LABORATORY MEDICINE, NORTHSHORE UNIVERSITY HEALTH SYSTEM, EVANSTON, IL, UNITED STATES; NATIONAL INSTITUTES OF HEALTH, BETHESDA, MD, UNITED STATES; DEPARTMENT OF INFECTIOUS DISEASES, MAIMONIDES MEDICAL CENTER, BROOKLYN, NY, UNITED STATES; CINCINNATI EYE INSTITUTE, CINCINNATI AND DEPARTMENT OF OPHTHALMOLOGY, UNIVERSITY OF CINCINNATI, CINCINNATI, OH, UNITED STATES; DEPART…	AM. J. CLIN. PATHOL.	OBJECTIVES: OCULAR AMYLOIDOMA IS A RARE DISORDER CHARACTERIZED BY DEPOSITION OF INSOLUBLE PROTEINACEOUS FIBRILS IN THE EXTRACELLULAR SPACE OF THE OCULAR ADNEXA. THIS STUDY DETAILS THE CLINICOPATHOLOGIC FEATURES AND PROTEOMIC CHARACTERISTICS OF PERIOCULAR AMYLOID DEPOSITION. METHODS: SPECIMENS (1991-2020) WERE RETRIEVED AND REVIEWED. ALL AVAILABLE H&E SLIDES AND SPECIAL STAINS WERE REVIEWED. PROTE…	AJCPA	F.J. RODRIGUEZ; DEPARTMENT OF OPHTHALMOLOGY, WILMER EYE INSTITUTE, JOHNS HOPKINS UNIVERSITY, SCHOOL OF MEDICINE, BALTIMORE, UNITED STATES; EMAIL: FRODRIG4@JHMI.EDU.	10.1093/ajcp/aqab161			00029173	AMERICAN JOURNAL OF CLINICAL PATHOLOGY	ENGLISH	2	4	620 – 627	34698334	FINAL	OXFORD UNIVERSITY PRESS	SCOPUS	CLINICOPATHOLOGIC AND PROTEOMIC ANALYSIS OF AMYLOIDOMAS INVOLVING THE OCULAR SURFACE AND ADNEXA	ARTICLE	https://www.scopus.com/inward/record.uri?eid=2-s2.0-85128161065&doi=10.1093%2fajcp%2faqab161&partnerID=40&md5=960889f80356e3d805b6015f1762ca78	157	2022	JAMSHIDI POUYA;LEVI JONATHAN;SUAREZ MARIA JOSE;RIVERA ROXANA;MAHONEY NICHOLAS;EBERHART CHARLES G;ROSENBERG AVI;RODRIGUEZ FAUSTO J	AM J CLIN PATHOL	none	NORTHSHORE UNIVERSITY HEALTH SYSTEM;NATIONAL INSTITUTES OF HEALTH;MAIMONIDES MEDICAL CENTER;UNIVERSITY OF CINCINNATI;JOHNS HOPKINS UNIVERSITY;JOHNS HOPKINS UNIVERSITY;NORTHWESTERN UNIVERSITY	NOTREPORTED;JOHNS HOPKINS UNIVERSITY;NOTREPORTED		JAMSHIDI P, 2022, AM J CLIN PATHOL	JAMSHIDI P, 2022, AM J CLIN PATHOL
TAN Q;WANG Y;ZHANG G;LU B;WANG T;TAO T;WANG H;JIANG H;CHEN W	INTENSIVE CARE; METABOLOMICS; MULTI-TRACE ELEMENT INJECTION I [MTEI-(I)]; PARENTERAL NUTRITION (PN); PEDIATRICS	ARGININE; CAFFEINE; CITRIC ACID; COPPER; KETONE BODY; MANGANESE; PENTOSE PHOSPHATE; PROLINE; PYRUVIC ACID; SELENIUM; TRACE ELEMENT; VERY LONG CHAIN FATTY ACID; ZINC; ARTICLE; CHILD; CITRIC ACID CYCLE; CLINICAL ARTICLE; CLINICAL EFFECTIVENESS; CONTROLLED STUDY; CRITICALLY ILL PATIENT; DOUBLE BLIND PROCEDURE; FATTY ACID OXIDATION; FEMALE; HUMAN; INFANT; MALE; METABOLISM; METABOLOMICS; NEWBORN; PARE…	PEDIATRIC INTENSIVE CARE UNIT, CHENGDU WOMEN’S AND CHILDREN’S CENTRAL HOSPITAL, SCHOOL OF MEDICINE, UNIVERSITY OF ELECTRONIC SCIENCE AND TECHNOLOGY OF CHINA, CHENGDU, CHINA; INSTITUTE FOR EMERGENCY AND DISASTER MEDICINE, SICHUAN PROVINCIAL PEOPLE’S HOSPITAL, UNIVERSITY OF ELECTRONIC SCIENCE AND TECHNOLOGY OF CHINA, CHENGDU, CHINA; INSTITUTE FOR EMERGENCY AND DISASTER MEDICINE, CHINESE ACADEMY OF …	TRANSL. PEDIATR.	BACKGROUND: WE INVESTIGATED THE EFFICACY AND METABOLIC DOSE-EFFECT OF MULTI-TRACE ELEMENT INJECTION I [MTEI-(I)] FOR SEVERE PEDIATRIC PATIENTS VIA A PARALLEL, RANDOMIZED CONTROL STUDY. METHODS: THE INCLUSION CRITERIA WERE AS FOLLOWS: (I) PATIENTS WHO REQUIRED PARENTERAL NUTRITION (PN) DUE TO VARIOUS DISEASES, AND WERE EXPECTED TO RECEIVE PN FOR >5 DAYS; (II) PATIENTS AGED <18 YEARS; (III) PATIENT…		H. JIANG; INSTITUTE FOR EMERGENCY AND DISASTER MEDICINE, SICHUAN PROVINCIAL PEOPLE’S HOSPITAL, UNIVERSITY OF ELECTRONIC SCIENCE AND TECHNOLOGY OF CHINA, CHENGDU, CHINA; EMAIL: CDJIANGHUA@QQ.COM; W. CHEN; DEPARTMENT OF CLINICAL NUTRITION, DEPARTMENT OF HEALTH MEDICINE, PEKING UNION MEDICAL COLLEGE HOSPITAL, CHINESE ACADEMY OF MEDICAL SCIENCES, PEKING UNION MEDICAL COLLEGE, BEIJING, CHINA; EMAIL: C…	10.21037/tp-21-456			22244336	TRANSLATIONAL PEDIATRICS	ENGLISH	2	10	2579 – 2593		FINAL	AME PUBLISHING COMPANY	SCOPUS	THE METABOLIC EFFECTS OF MULTI-TRACE ELEMENTS ON PARENTERAL NUTRITION FOR CRITICALLY ILL PEDIATRIC PATIENTS: A RANDOMIZED CONTROLLED TRIAL AND METABOLOMIC RESEARCH	ARTICLE	https://www.scopus.com/inward/record.uri?eid=2-s2.0-85118672232&doi=10.21037%2ftp-21-456&partnerID=40&md5=84ab155a3ec76566ea09a7de27ad776c	10	2021	TAN QINGTI;WANG YU;ZHANG GUOYING;LU BIN;WANG TAO;TAO TAO;WANG HE;JIANG HUA;CHEN WEI	TRANSL PEDIATR	none	UNIVERSITY OF ELECTRONIC SCIENCE AND TECHNOLOGY OF CHINA;UNIVERSITY OF ELECTRONIC SCIENCE AND TECHNOLOGY OF CHINA;INSTITUTE FOR EMERGENCY AND DISASTER MEDICINE;SHANGHAI UNIVERSITY OF TRADITIONAL CHINESE MEDICINE;PEKING UNION MEDICAL COLLEGE HOSPITAL	NOTREPORTED;UNIVERSITY OF ELECTRONIC SCIENCE AND TECHNOLOGY OF CHINA;NOTREPORTED;NOTREPORTED;PEKING UNION MEDICAL COLLEGE HOSPITAL;NOTREPORTED		TAN Q, 2021, TRANSL PEDIATR	TAN Q, 2021, TRANSL PEDIATR
BOWMAN ER;WILSON M;RIEDL KM;MAWHINNEY S;JANKOWSKI CM;FUNDERBURG NT;ERLANDSON KM	AGING; EXERCISE; HIV; LIPID METABOLISM; LIPIDOME	ADULT; AGED; AGING; EXERCISE; HIV INFECTIONS; HUMANS; LIPIDOMICS; MIDDLE AGED; CERAMIDE; DIACYLGLYCEROL; HYDROXYMETHYLGLUTARYL COENZYME A REDUCTASE INHIBITOR; LAMIVUDINE PLUS ZIDOVUDINE; LIPIDOME; LONG CHAIN FATTY ACID; LYSOPHOSPHATIDYLCHOLINE; PALMITIC ACID; PALMITOLEIC ACID; STAVUDINE; STEARIC ACID; TRIACYLGLYCEROL; ZIDOVUDINE; ADULT; AGED; AGING; ANTIRETROVIRAL THERAPY; ARTICLE; CLINICAL ARTIC…	COLLEGE OF MEDICINE, THE OHIO STATE UNIVERSITY, 535E ATWELL HALL, 453 W. 10TH AVENUE, COLUMBUS, 43210, OH, UNITED STATES; DEPARTMENT OF MEDICINE, UNIVERSITY OF COLORADO, ANSCHUTZ MEDICAL CAMPUS, AURORA, CO, UNITED STATES	AIDS RES. HUM. RETROVIRUSES	AGE-RELATED COMORBIDITIES AND PHYSICAL FUNCTION IMPAIRMENTS IN AGING PEOPLE WITH HIV (PWH) CAN BE IMPROVED THROUGH EXERCISE INTERVENTIONS. THE MECHANISMS UNDERLYING THESE IMPROVEMENTS, INCLUDING LIPIDOMIC CHANGES, ARE UNKNOWN. SEDENTARY ADULTS (50-75 YEARS OLD) WITH OR WITHOUT HIV PARTICIPATED IN SUPERVISED ENDURANCE/RESISTANCE EXERCISE FOR 24 WEEKS. PLASMA LIPID CONCENTRATIONS (∼1,200 LIPID SPEC…	ARHRE	N.T. FUNDERBURG; COLLEGE OF MEDICINE, THE OHIO STATE UNIVERSITY, COLUMBUS, 535E ATWELL HALL, 453 W. 10TH AVENUE, 43210, UNITED STATES; EMAIL: NICHOLAS.FUNDERBURG@OSUMC.EDU	10.1089/aid.2021.0154			08892229	AIDS RESEARCH AND HUMAN RETROVIRUSES	ENGLISH	2	7	544 – 551	35302400	FINAL	MARY ANN LIEBERT INC.	SCOPUS	LIPIDOME ALTERATIONS WITH EXERCISE AMONG PEOPLE WITH AND WITHOUT HIV: AN EXPLORATORY STUDY	ARTICLE	https://www.scopus.com/inward/record.uri?eid=2-s2.0-85134430613&doi=10.1089%2faid.2021.0154&partnerID=40&md5=fca6f1b21a045396cf9fafe8414d7143	38	2022	BOWMAN EMILY R;WILSON MELISSA;RIEDL KENNETH M;MAWHINNEY SAMANTHA;JANKOWSKI CATHERINE M;FUNDERBURG NICHOLAS T;ERLANDSON KRISTINE M	AIDS RES HUM RETROVIRUSES	none	THE OHIO STATE UNIVERSITY;UNIVERSITY OF COLORADO	NOTREPORTED;THE OHIO STATE UNIVERSITY;NOTREPORTED		BOWMAN ER, 2022, AIDS RES HUM RETROVIRUSES	BOWMAN ER, 2022, AIDS RES HUM RETROVIRUSES
BAYLR H;MAGUIRE JJ;CADENAS E	CARDIOLIPIN; FREE RADICALS; LIPIDOMICS; MITOCHONDRIA; OXIDIZED PHOSPHOLIPIDS; REDOX SIGNALING	FERROPTOSIS; HUMANS; MALE; OXIDATION-REDUCTION; PHOSPHATIDYLETHANOLAMINES; PHOSPHOLIPIDS; VALERIAN; ALPHA TOCOPHEROL; ALPHA TOCOTRIENOL; ARACHIDONATE 15 LIPOXYGENASE; ARACHIDONIC ACID; ASCORBIC ACID; CALCIUM ION; CARDIOLIPIN; CYCLOALKANE DERIVATIVE; CYTOCHROME C; CYTOCHROME C PEROXIDASE; CYTOCHROME P450; DIHYDROLIPOATE; FIBROBLAST GROWTH FACTOR; FREE RADICAL; INDUCIBLE NITRIC OXIDE SYNTHASE; LIPI…	CENTER FOR FREE RADICAL AND ANTIOXIDANT HEALTH, DEPARTMENT OF ENVIRONMENTAL AND OCCUPATIONAL HEALTH, UNIVERSITY OF PITTSBURGH, PITTSBURGH, PA, UNITED STATES; SAFAR CENTER FOR RESUSCITATION RESEARCH, DEPARTMENT OF CRITICAL CARE MEDICINE, UNIVERSITY OF PITTSBURGH, PITTSBURGH, PENNSYLVANIA, UNITED STATES; CHILDREN'S NEUROSCIENCE INSTITUTE, UPMC CHILDREN'S HOSPITAL OF PITTSBURGH, 4401 PENN AVE, PITTS…	ANTIOXID. REDOX SIGNAL.	PROFESSOR VALERIAN KAGAN (PHD, 1972, MV LOMONOSOV MOSCOW STATE UNIVERSITY; DSCI, 1981, USSR, ACADEMY OF SCIENCES, MOSCOW) IS RECOGNIZED AS A REDOX PIONEER BECAUSE HE HAS PUBLISHED 4 ARTICLES IN THE FIELD OF REDOX BIOLOGY THAT HAVE BEEN CITED >1000 TIMES AND 138 ARTICLES IN THIS FIELD HAVE BEEN CITED BETWEEN 100 AND 924 TIMES. THE CENTRAL AND MOST IMPORTANT IMPACT OF DR. KAGAN'S RESEARCH IS IN THE…	ARSIF	H. BAYLR; CHILDREN'S NEUROSCIENCE INSTITUTE, UPMC CHILDREN'S HOSPITAL OF PITTSBURGH, PITTSBURGH, 4401 PENN AVE, 15224, UNITED STATES; EMAIL: BAYIHX@UPMC.EDU	10.1089/ars.2021.0079			15230864	ANTIOXIDANTS AND REDOX SIGNALING	ENGLISH	2	1315	813 – 823	35072541	FINAL	MARY ANN LIEBERT INC.	SCOPUS	REDOX PIONEER: PROFESSOR VALERIAN KAGAN	ARTICLE	https://www.scopus.com/inward/record.uri?eid=2-s2.0-85129547874&doi=10.1089%2fars.2021.0079&partnerID=40&md5=6fa25dceac8c2c9213caf2457727cdb1	36	2022	BAYLR HÜLYA;MAGUIRE JOHN J;CADENAS ENRIQUE	ANTIOXID REDOX SIGNAL	none	UNIVERSITY OF PITTSBURGH;UNIVERSITY OF PITTSBURGH;CHILDREN'S NEUROSCIENCE INSTITUTE;UNIVERSITY OF SOUTHERN CALIFORNIA	NOTREPORTED;CHILDREN'S NEUROSCIENCE INSTITUTE;NOTREPORTED		BAYLR H, 2022, ANTIOXID REDOX SIGNAL	BAYLR H, 2022, ANTIOXID REDOX SIGNAL
OKTAY SB;AKBAŞ SH;YILMAZ VT;KÜÇÜKÇETIN I;TORU HS;YÜCEL SG	CXCL10; ELISA; GRAFT FUNCTION; KIDNEY TRANSPLANTATION; METABOLOME; TANDEM MASS SPECTROMETRY	ACYLCARNITINE; CARNITINE; CITRULLINE; CREATININE; CYSTATIN C; GAMMA INTERFERON INDUCIBLE PROTEIN 10; IMMUNOSUPPRESSIVE AGENT; ISOLEUCINE; LEUCINE; PROPIONYLCARNITINE; ADULT; ARTICLE; COHORT ANALYSIS; CONTROLLED STUDY; CREATININE BLOOD LEVEL; DEMOGRAPHICS; ENZYME LINKED IMMUNOSORBENT ASSAY; FEMALE; FOLLOW UP; GRAFT RECIPIENT; HUMAN; HUMAN TISSUE; KIDNEY ALLOGRAFT REJECTION; KIDNEY BIOPSY; KIDNEY F…	DEPARTMENT OF BIOCHEMISTRY, ADLYAMAN UNIVERSITY EDUCATION AND RESEARCH HOSPITAL, ADIYAMAN, TURKEY; DEPARTMENT OF BIOCHEMISTRY, FACULTY OF MEDICINE, AKDENIZ UNIVERSITY, ANTALYA, TURKEY; DIVISION OF NEPHROLOGY, DEPARTMENT OF INTERNAL MEDICINE, AKDENIZ UNIVERSITY, ANTALYA, TURKEY; DEPARTMENT OF PATHOLOGY, FACULTY OF MEDICINE, AKDENIZ UNIVERSITY, ANTALYA, TURKEY	LAB MED.	OBJECTIVE: TO EVALUATE POST-TRANSPLANTATION GRAFT FUNCTIONS NONINVASIVELY BY USING URINE C-X-C MOTIF CHEMOKINE 10 (CXCL10) AND METABOLOME ANALYSIS. METHODS: THE 65 LIVING-DONOR KIDNEY-TRANSPLANT RECIPIENTS IN OUR COHORT UNDERWENT RENAL BIOPSY TO INVESTIGATE POSSIBLE GRAFT DYSFUNCTION. THE PATIENTS WERE DIVIDED INTO 2 GROUPS, ACCORDING TO PATHOLOGY REPORTS: CHRONIC ALLOGRAFT DYSFUNCTION (CAD; N = …	LBMEB	S.B. OKTAY; DEPARTMENT OF BIOCHEMISTRY, ADLYAMAN UNIVERSITY EDUCATION AND RESEARCH HOSPITAL, ADIYAMAN, TURKEY; EMAIL: SNYBASAK@GMAIL.COM	10.1093/labmed/lmab049			00075027	LAB MEDICINE	ENGLISH	2	1	78 – 84	34388247	FINAL	OXFORD UNIVERSITY PRESS	SCOPUS	ASSOCIATION BETWEEN GRAFT FUNCTION AND URINE CXCL10 AND ACYLCARNITINES LEVELS IN KIDNEY TRANSPLANT RECIPIENTS	ARTICLE	https://www.scopus.com/inward/record.uri?eid=2-s2.0-85142496691&doi=10.1093%2flabmed%2flmab049&partnerID=40&md5=ec726c077bb98f329fc55774086d23ef	53	2022	OKTAY SANIYE BAŞAK;AKBAŞ SADLKA HALIDE;YILMAZ VURAL TANER;KÜÇÜKÇETIN IKBAL ÖZEN;TORU HAVVA SERAP;YÜCEL SÜLEYMAN GÜLTEKIN	LAB MED	none	ADLYAMAN UNIVERSITY EDUCATION AND RESEARCH HOSPITAL;AKDENIZ UNIVERSITY;AKDENIZ UNIVERSITY;AKDENIZ UNIVERSITY	NOTREPORTED;ADLYAMAN UNIVERSITY EDUCATION AND RESEARCH HOSPITAL;NOTREPORTED		OKTAY SB, 2022, LAB MED	OKTAY SB, 2022, LAB MED
SIRTL S;BEYER G;MAYERLE J	BIOMARKERS; CHRONIC PANCREATITIS; CHRONIC PANCREATITIS PROGNOSIS SCORE	ACUTE DISEASE; BIOMARKERS; DISEASE PROGRESSION; HUMANS; PANCREATITIS; CHRONIC; PROGNOSIS; SEVERITY OF ILLNESS INDEX; BIOLOGICAL MARKER; BIOLOGICAL MARKER; ARTICLE; CHRONIC PANCREATITIS; CHRONIC PANCREATITIS PROGNOSIS SCORE; DISEASE CLASSIFICATION; DISEASE SEVERITY; DISEASE SEVERITY ASSESSMENT; EARLY DIAGNOSIS; HUMAN; M ANNHEIM CLASSIFICATION; M ANNHEIM SEVERITY INDEX; PROGNOSIS; PROGNOSTIC ASSESS…	DEPARTMENT OF MEDICINE II, LMU UNIVERSITY HOSPITAL, MARCHIONINISTR. 15, MUNICH, 81377, GERMANY	CURR. OPIN. GASTROENTEROL.	PURPOSE OF REVIEWTHE INCIDENCE OF CHRONIC PANCREATITIS AS A PROGRESSIVE INFLAMMATION AND FIBROSIS SYNDROME IS ON THE RISE DUE TO INCREASING AWARENESS AND IMPROVED IMAGING MODALITIES. NUMEROUS CLASSIFICATION SYSTEMS HAVE BEEN SUGGESTED IN RECENT YEARS TO DESCRIBE THE DISEASE, BUT ONLY FEW OF THEM HAVE BEEN USED TO CLASSIFY THE SEVERITY AND PROGNOSTIC SIGNIFICANCE OF THE DISEASE. BIOMARKERS FOR SEV…	COGAE	J. MAYERLE; DEPARTMENT OF MEDICINE II, LMU UNIVERSITY HOSPITAL, MUNICH, MARCHIONINISTR. 15, 81377, GERMANY; EMAIL: JULIA.MAYERLE@MED.UNI-MUENCHEN.DE	10.1097/MOG.0000000000000868			02671379	CURRENT OPINION IN GASTROENTEROLOGY	ENGLISH	2	5	501 – 508	35881973	FINAL	LIPPINCOTT WILLIAMS AND WILKINS	SCOPUS	CLINICAL AND TRANSLATIONAL MARKERS OF SEVERITY AND PROGNOSIS IN CHRONIC PANCREATITIS	ARTICLE	https://www.scopus.com/inward/record.uri?eid=2-s2.0-85135500738&doi=10.1097%2fMOG.0000000000000868&partnerID=40&md5=489ea4c4e2bdedb03a2faa3d92dc11a6	38	2022	SIRTL SIMON;BEYER GEORG;MAYERLE JULIA	CURR OPIN GASTROENTEROL	none	LMU UNIVERSITY HOSPITAL	NOTREPORTED;LMU UNIVERSITY HOSPITAL;NOTREPORTED		SIRTL S, 2022, CURR OPIN GASTROENTEROL	SIRTL S, 2022, CURR OPIN GASTROENTEROL
CHEN Y;HU L;LIN H;YU H;YOU J	ADENOCARCINOMA OF THE ESOPHAGOGASTRIC JUNCTION; GC-MS; METABOLOMICS; OUTCOME; SERUM; STOMACH CANCER	ADENOCARCINOMA; ESOPHAGOGASTRIC JUNCTION; GLUTAMIC ACID; HUMANS; LACTIC ACID; METABOLOMICS; STOMACH NEOPLASMS; ALANINE; ALCOHOL; CHLOROFORM; CHLOROFORMIC ACID ETHYL ESTER; FENCLONINE; GLUTAMIC ACID; GLYCINE; HYPOXANTHINE; KYNURENINE; LACTIC ACID; PROLINE; PYROGLUTAMIC ACID; SODIUM HYDROXIDE; SODIUM SULFATE; SUCCINIC ACID DERIVATIVE; ADULT; AGED; ARTICLE; BLOOD BIOCHEMISTRY; BLOOD SAMPLING; CANCER…	DEPARTMENT OF GASTROINTESTINAL SURGERY, CANCER CENTER, THE FIRST AFFILIATED HOSPITAL OF XIAMEN UNIVERSITY, SCHOOL OF MEDICINE, XIAMEN UNIVERSITY, XIAMEN, 361000, CHINA; DEPARTMENT OF GENERAL SURGERY, THE FIRST AFFLIATED HOSPITAL OF USTC, DIVISION OF LIFE SCIENCES AND MEDICINE, UNIVERSITY OF SCIENCE AND TECHNOLOGY OF CHINA, HEFEI, 230001, CHINA; DEPARTMENT OF COLORECTAL SURGERY, THE FIRST AFFILIAT…	METABOLOMICS	INTRODUCTION: THE INCIDENCE OF ADENOCARCINOMA IN THE ESOPHAGOGASTRIC JUNCTION (AEG) HAS INCREASED IN THE RECENT YEARS. AEG IS REPORTED TO HAVE A WORSE PROGNOSIS COMPARED WITH TUMOR CONFINED TO THE STOMACH (NON-AEG). ALTHOUGH THE METABOLIC CHANGES OF NON-AEG HAVE BEEN INVESTIGATED IN EXTENSIVE STUDIES, LITTLE EFFORT FOCUSED ON THE METABOLIC PROFILING OF AEG SERUM. OBJECTIVES: HERE WE REPORT AN UNT…		J. YOU; DEPARTMENT OF GASTROINTESTINAL SURGERY, CANCER CENTER, THE FIRST AFFILIATED HOSPITAL OF XIAMEN UNIVERSITY, SCHOOL OF MEDICINE, XIAMEN UNIVERSITY, XIAMEN, 361000, CHINA; EMAIL: YOUJUNXM@163.COM	10.1007/s11306-022-01883-x			15733882	METABOLOMICS	ENGLISH	2	5		35441991	FINAL	SPRINGER	SCOPUS	SERUM METABOLOMIC PROFILING FOR PATIENTS WITH ADENOCARCINOMA OF THE ESOPHAGOGASTRIC JUNCTION	ARTICLE	https://www.scopus.com/inward/record.uri?eid=2-s2.0-85128558138&doi=10.1007%2fs11306-022-01883-x&partnerID=40&md5=5badfec5a5733af66af9431875d5e866	18	2022	CHEN YINAN;HU LEI;LIN HEXIN;YU HUANGDAO;YOU JUN	METABOLOMICS	none	THE FIRST AFFILIATED HOSPITAL OF XIAMEN UNIVERSITY;UNIVERSITY OF SCIENCE AND TECHNOLOGY OF CHINA;THE FIRST AFFILIATED HOSPITAL OF FUJIAN MEDICAL UNIVERSITY	NOTREPORTED;THE FIRST AFFILIATED HOSPITAL OF XIAMEN UNIVERSITY;NOTREPORTED		CHEN Y, 2022, METABOLOMICS	CHEN Y, 2022, METABOLOMICS
YUAN Y;LIU Z;LI B;GONG Z;PIAO C;DU Y;ZHAN B;ZHANG Z;DONG X	METABOLIC REPROGRAMMING; MULTI-OMICS ANALYSIS; RENAL CELL CARCINOMA; SIGNAL TRANSDUCTION; SLC39A1	ACYL COENZYME A DESATURASE; ACYLTRANSFERASE; ADENYLATE KINASE 6; ADIPOPHILIN; AMINO ACID DERIVATIVE; ANGIOPOIETIN RELATED PROTEIN 4; ASPDH PROTEIN; ATROLACTIC ACID; C5AR1 PROTEIN; CACNA1H PROTEIN; CALCIUM CALMODULIN DEPENDENT PROTEIN KINASE II GAMMA; CAMP RESPONSE ELEMENT BINDING PROTEIN; CERULOPLASMIN; CHAC1 PROTEIN; COLLAGEN TYPE 3 ALPHA1; COLLAGEN TYPE 4 ALPHA1; COMPLEMENT COMPONENT C5A; COMPL…	DEPARTMENT OF UROLOGY, THE FIRST HOSPITAL OF CHINA MEDICAL UNIVERSITY, LIAONING, SHENYANG, CHINA; DEPARTMENT OF ANESTHESIOLOGY, THE FIRST HOSPITAL OF CHINA MEDICAL UNIVERSITY, LIAONING, SHENYANG, CHINA	FRONT. CELL DEV. BIOL.	PURPOSE: ACCUMULATING EVIDENCE SUGGESTS THAT SOLUTE CARRIER FAMILY 39 MEMBER 1 (SLC39A1) CONCEIVABLY FUNCTION AS A TUMOR SUPPRESSOR, BUT THE UNDERLYING MECHANISM IN RENAL CELL CARCINOMA (RCC) IS POORLY UNDERSTOOD. METHODS: OSRC-2 RENAL CANCER CELLS WERE FIRST TRANSFECTED WITH SLC39A1 OVEREXPRESSED VECTORS AND EMPTY VECTORS AND THEN USED IN TRANSCRIPTOMICS, PROTEOMICS, AND METABOLOMICS INTEGRATED …		X. DONG; DEPARTMENT OF UROLOGY, THE FIRST HOSPITAL OF CHINA MEDICAL UNIVERSITY, SHENYANG, LIAONING, CHINA; EMAIL: XIAO120@HOTMAIL.COM	10.3389/fcell.2022.977960			2296634X	FRONTIERS IN CELL AND DEVELOPMENTAL BIOLOGY	ENGLISH	2				FINAL	FRONTIERS MEDIA S.A.	SCOPUS	INTEGRATED ANALYSIS OF TRANSCRIPTOMICS, PROTEOMICS AND METABOLOMICS DATA REVEALS THE ROLE OF SLC39A1 IN RENAL CELL CARCINOMA	ARTICLE	https://www.scopus.com/inward/record.uri?eid=2-s2.0-85142197760&doi=10.3389%2ffcell.2022.977960&partnerID=40&md5=079e465b7c4acdb39a260da07790e2e7	10	2022	YUAN YULIN;LIU ZIMENG;LI BOHAN;GONG ZHENG;PIAO CHIYUAN;DU YANG;ZHAN BO;ZHANG ZHE;DONG XIAO	FRONT CELL DEV BIOL	none	THE FIRST HOSPITAL OF CHINA MEDICAL UNIVERSITY;THE FIRST HOSPITAL OF CHINA MEDICAL UNIVERSITY	NOTREPORTED;THE FIRST HOSPITAL OF CHINA MEDICAL UNIVERSITY;NOTREPORTED		YUAN Y, 2022, FRONT CELL DEV BIOL	YUAN Y, 2022, FRONT CELL DEV BIOL
ZHANG D;ZHOU S;ZHOU Z;JIANG X;CHEN D;SUN HX;HUANG J;QU S;YANG S;GU Y;ZHANG X;JIN X;GAO Y;SHEN Y;CHEN F	BIOMARKERS; BIRTH DEFECTS; CHROMOSOMAL ABNORMALITY; OMICS	CONGENITAL ABNORMALITIES; DATABASES; GENETIC; GENOMICS; HUMANS; METABOLOMICS; PROTEOMICS; BIOLOGICAL MARKER; ACCESS TO INFORMATION; ARTICLE; BIRTH DEFECT MULTIOMICS DATABASE; CHROMATIN IMMUNOPRECIPITATION SEQUENCING; CONGENITAL MALFORMATION; DATA AVAILABILITY; DISEASE MARKER; DNA MICROARRAY; FACTUAL DATABASE; GENE EXPRESSION; GENETIC ASSOCIATION; GENETIC DATABASE; HUMAN; MULTIOMICS; PROTEIN DNA I…	COLLEGE OF LIFE SCIENCES, UNIVERSITY OF CHINESE ACADEMY OF SCIENCES, BEIJING, 100049, CHINA; BGI-SHENZHEN, SHENZHEN, 518083, CHINA; GUANGDONG PROVINCIAL KEY LABORATORY OF GENOME READ AND WRITE, BGI-SHENZHEN, SHENZHEN, 518120, CHINA; SHENZHEN INSTITUTE OF SYNTHETIC BIOLOGY, SHENZHEN INSTITUTES OF ADVANCED TECHNOLOGY, CHINESE ACADEMY OF SCIENCES, SHENZHEN, CHINA; BGI GENOMICS, BGI-SHENZHEN, SHENZHE…	BMC MED. GENOMICS	BACKGROUND: BIRTH DEFECTS POSE A MAJOR CHALLENGE TO INFANT HEALTH. THUS FAR, HOWEVER, THE CAUSES OF MOST BIRTH DEFECTS REMAIN CRYPTIC. OVER THE PAST FEW DECADES, CONSIDERABLE EFFORT HAS BEEN EXPENDED ON DISCLOSING THE UNDERLYING MECHANISMS RELATED TO BIRTH DEFECTS, YIELDING MYRIAD TREATISES AND DATA. TO MEET THE INCREASING REQUIREMENTS FOR DATA RESOURCES, WE DEVELOPED A FREELY ACCESSIBLE BIRTH DE…		X. JIN; BGI-SHENZHEN, SHENZHEN, 518083, CHINA; EMAIL: JINXIN@GENOMICS.CN; Y. GAO; BGI-SHENZHEN, SHENZHEN, 518083, CHINA; EMAIL: GAOYA@GENOMICS.CN; Y. SHEN; BGI-SHENZHEN, SHENZHEN, 518083, CHINA; EMAIL: SHENGYUE@GENOMICS.CN; F. CHEN; BGI-SHENZHEN, SHENZHEN, 518083, CHINA; EMAIL: CHENFANG1@GENOMICS.CN	10.1186/s12920-021-01110-x			17558794	BMC MEDICAL GENOMICS	ENGLISH	2	1		34736471	FINAL	BIOMED CENTRAL LTD	SCOPUS	BDDB: A COMPREHENSIVE PLATFORM FOR EXPLORATION AND UTILIZATION OF BIRTH DEFECT MULTI-OMICS DATA	ARTICLE	https://www.scopus.com/inward/record.uri?eid=2-s2.0-85118706501&doi=10.1186%2fs12920-021-01110-x&partnerID=40&md5=6091469b529a4f6685fbe3f4997c7f73	14	2021	ZHANG DENGWEI;ZHOU SI;ZHOU ZIHENG;JIANG XIAOSEN;CHEN DONGSHENG;SUN HAI-XI;HUANG JIE;QU SHOUFANG;YANG SONGCHEN;GU YING;ZHANG XIUQING;JIN XIN;GAO YA;SHEN YUE;CHEN FANG	BMC MED GENOMICS	none	UNIVERSITY OF CHINESE ACADEMY OF SCIENCES;GUANGDONG PROVINCIAL KEY LABORATORY OF GENOME READ AND WRITE;SHENZHEN INSTITUTE OF SYNTHETIC BIOLOGY;NATIONAL INSTITUTES FOR FOOD AND DRUG CONTROL (NIFDC);GUANGDONG PROVINCIAL KEY LABORATORY OF HUMAN DISEASE GENOMICSSHENZHEN KEY LABORATORY OF GENOMICS;SHENZHEN ENGINEERING LABORATORY FOR BIRTH DEFECTS SCREENING	NOTREPORTED;NOTREPORTED;NOTREPORTED;NOTREPORTED;NOTREPORTED;NOTREPORTED;NOTREPORTED;NOTREPORTED;NOTREPORTED;NOTREPORTED;NOTREPORTED;NOTREPORTED		ZHANG D, 2021, BMC MED GENOMICS	ZHANG D, 2021, BMC MED GENOMICS
LEE J;KIM S;KIM YH;PARK U;LEE J;MCKEE AC;KIM KH;RYU H;LEE J	ASTROCYTE ACTIVATION; CATECHOLAMINES; CHRONIC TRAUMATIC ENCEPHALOPATHY (CTE); NON-TARGETED METABOLOMICS; PHENYLALANINE METABOLISM; TYROSINE METABOLISM		CENTER FOR ADVANCED BIOMOLECULAR RECOGNITION, SOUTH KOREA; DEPARTMENT OF BIOTECHNOLOGY, GRADUATE SCHOOL, KOREA UNIVERSITY, SEOUL, 02841, SOUTH KOREA; BRAIN SCIENCE INSTITUTE, KOREA INSTITUTE OF SCIENCE AND TECHNOLOGY (KIST), SEOUL, 02792, SOUTH KOREA; BOSTON UNIVERSITY ALZHEIMER’S DISEASE RESEARCH CENTER (BUADRC), DEPARTMENT OF NEUROLOGY, BOSTON UNIVERSITY SCHOOL OF MEDICINE, BOSTON, 02118, MA, U…	BIOMEDICINES	CHRONIC TRAUMATIC ENCEPHALOPATHY (CTE) IS A NEURODEGENERATIVE DISEASE THAT IS FREQUENTLY FOUND IN ATHLETES AND THOSE WHO HAVE EXPERIENCED REPETITIVE HEAD TRAUMAS. CTE IS ASSOCIATED WITH A VARIETY OF NEUROPATHOLOGIES, WHICH CAUSE COGNITIVE AND BEHAVIORAL IMPAIRMENTS IN CTE PATIENTS. HOWEVER, CURRENTLY, CTE CAN ONLY BE DIAGNOSED AFTER DEATH VIA BRAIN AUTOPSY, AND IT IS CHALLENGING TO DISTINGUISH IT…		J. LEE; CENTER FOR ADVANCED BIOMOLECULAR RECOGNITION, SOUTH KOREA; EMAIL: FRANS@KIST.RE.KR; H. RYU; BRAIN SCIENCE INSTITUTE, KOREA INSTITUTE OF SCIENCE AND TECHNOLOGY (KIST), SEOUL, 02792, SOUTH KOREA; EMAIL: HOONRYU@KIST.RE.KR	10.3390/biomedicines10071718			22279059	BIOMEDICINES	ENGLISH	2	7			FINAL	MDPI	SCOPUS	NON-TARGETED METABOLOMICS APPROACH REVEALED SIGNIFICANT CHANGES IN METABOLIC PATHWAYS IN PATIENTS WITH CHRONIC TRAUMATIC ENCEPHALOPATHY	ARTICLE	https://www.scopus.com/inward/record.uri?eid=2-s2.0-85137303114&doi=10.3390%2fbiomedicines10071718&partnerID=40&md5=1a0ccb19463c35c2f33debeb64442c9d	10	2022	LEE JINKYUNG;KIM SUHYUN;KIM YOON HWAN;PARK UIYEOL;LEE JUNGHEE;MCKEE ANN C;KIM KYOUNG HEON;RYU HOON;LEE JEONGAE	BIOMEDICINES	none	CENTER FOR ADVANCED BIOMOLECULAR RECOGNITION;KOREA UNIVERSITY;BRAIN SCIENCE INSTITUTE;BOSTON UNIVERSITY ALZHEIMER’S DISEASE RESEARCH CENTER (BUADRC);INSTITUTE OF SCIENCE AND TECHNOLOGY (KIST)	NOTREPORTED;CENTER FOR ADVANCED BIOMOLECULAR RECOGNITION;NOTREPORTED;NOTREPORTED;BRAIN SCIENCE INSTITUTE;NOTREPORTED		LEE J, 2022, BIOMEDICINES	LEE J, 2022, BIOMEDICINES
LU Z;LIU C;WU Q;DENG Y	HIGH-COVERAGE TARGETED; LIPIDOMICS; MEMBRANOUS NEPHROPATHY; TRADITIONAL CHINESE MEDICINE	ACYLGLYCEROL; CARBON; CERAMIDE; DIACYLGLYCEROL; FATTY ACID; GLYCEROPHOSPHOLIPID; LIPID; PHOSPHATIDYLCHOLINE; SPHINGOLIPID; SPHINGOMYELIN; STEROID; TRIACYLGLYCEROL; ADULT; AGED; ARTICLE; CHINESE MEDICINE; CLINICAL EFFECTIVENESS; CONTROLLED STUDY; CORRELATIONAL STUDY; DETOXIFICATION; DOWN REGULATION; FEMALE; HUMAN; LIPID ANALYSIS; LIPID BLOOD LEVEL; LIPID METABOLISM; LIPIDOMICS; MAJOR CLINICAL STUD…	DEPARTMENT OF NEPHROLOGY, LONGHUA HOSPITAL, SHANGHAI UNIVERSITY OF TRADITIONAL CHINESE MEDICINE, 725 WANPING ROAD, SHANGHAI, 200032, CHINA; SHANGHAI INSTITUTE OF BIOCHEMISTRY AND CELL BIOLOGY, CENTER FOR EXCELLENCE IN MOLECULAR CELL SCIENCE, CHINESE ACADEMY OF SCIENCES, 320 YUEYANG ROAD, SHANGHAI, 200031, CHINA; KEY LABORATORY OF SYSTEMS HEALTH SCIENCE OF ZHEJIANG PROVINCE, SCHOOL OF LIFE SCIENCE…	NUTR. METAB.	BACKGROUND: MEMBRANE NEPHROPATHY (MN) OFTEN PRESENTS AS NEPHROTIC SYNDROME WITH CHARACTERISTIC LIPID METABOLISM THAT COULD NOT BE EXPLAINED BY LIPID INDICATORS COMMONLY USED IN CLINICAL PRACTICE. STUDIES HAVE SHOWN THAT INVIGORATING SPLEEN AND QI, ACTIVATING BLOOD AND DETOXICATION IN THE TREATMENT OF MN IS AN EFFECTIVE METHOD PROVED BY RANDOMIZED CONTROLLED CLINICAL TRIAL. HOWEVER, THE ALTERATION…		Y. DENG; DEPARTMENT OF NEPHROLOGY, LONGHUA HOSPITAL, SHANGHAI UNIVERSITY OF TRADITIONAL CHINESE MEDICINE, SHANGHAI, 725 WANPING ROAD, 200032, CHINA; EMAIL: SH_DENGYUEYI@163.COM; Q. WU; SHANGHAI INSTITUTE OF BIOCHEMISTRY AND CELL BIOLOGY, CENTER FOR EXCELLENCE IN MOLECULAR CELL SCIENCE, CHINESE ACADEMY OF SCIENCES, SHANGHAI, 320 YUEYANG ROAD, 200031, CHINA; EMAIL: QQWU@SIBS.AC.CN	10.1186/s12986-022-00701-4			17437075	NUTRITION AND METABOLISM	ENGLISH	2	1			FINAL	BIOMED CENTRAL LTD	SCOPUS	HIGH-COVERAGE TARGETED LIPIDOMICS COULD REVEAL LIPID ALTERATIONS AND EVALUATE THERAPEUTIC EFFICACY OF MEMBRANOUS NEPHROPATHY	ARTICLE	https://www.scopus.com/inward/record.uri?eid=2-s2.0-85139774088&doi=10.1186%2fs12986-022-00701-4&partnerID=40&md5=3c96ac956bdebc492592185587ed15f5	19	2022	LU ZHENZHEN;LIU CONGHUI;WU QINGQING;DENG YUEYI	NUTR METAB	none	SHANGHAI UNIVERSITY OF TRADITIONAL CHINESE MEDICINE;SHANGHAI INSTITUTE OF BIOCHEMISTRY AND CELL BIOLOGY;UNIVERSITY OF CHINESE ACADEMY OF SCIENCES	NOTREPORTED;SHANGHAI UNIVERSITY OF TRADITIONAL CHINESE MEDICINE;NOTREPORTED;NOTREPORTED;SHANGHAI INSTITUTE OF BIOCHEMISTRY AND CELL BIOLOGY;NOTREPORTED		LU Z, 2022, NUTR METAB	LU Z, 2022, NUTR METAB
ILGISONIS EV;SHALINA R;KASUM-ZADE N;BURKOVA KG;TRIFONOVA OP;MASLOV DL;KAYSHEVA AL;MARKIN SS	DIGITAL MEDICINE; DIRECT MASS SPECTROMETRY; METABOLITES; PREECLAMPSIA	BIOMARKERS; FEMALE; HUMANS; METABOLOMICS; PRE-ECLAMPSIA; PREGNANCY; PREGNANCY TRIMESTER; FIRST; RETROSPECTIVE STUDIES; BIOLOGICAL MARKER; FEMALE; FIRST TRIMESTER PREGNANCY; HUMAN; METABOLOMICS; PREECLAMPSIA; PREGNANCY; PROCEDURES; RETROSPECTIVE STUDY	V.N. OREKHOVICH INSTITUTE OF BIOMEDICAL CHEMISTRY, MOSCOW, 119121, RUSSIAN FEDERATION; DEPARTMENT OF OBSTETRICS AND GYNECOLOGY, PIROGOV RUSSIAN NATIONAL RESEARCH MEDICAL UNIVERSITY, OSTROVITIANOV STR. 1, MOSCOW, 117997, RUSSIAN FEDERATION	MOLECULES	WE SOUGHT TO IDENTIFY THE CHARACTERISTIC METABOLITE PROFILE OF BLOOD PLASMA SAMPLES OBTAINED FROM PATIENTS WITH PREECLAMPSIA. DIRECT HIGH-RESOLUTION MASS SPECTROMETRY WAS USED TO ANALYZE SAMPLES FROM 79 PREGNANT WOMEN, 34 OF WHOM HAD PREECLAMPSIA. WE PERFORMED A COMPARATIVE ANALYSIS OF THE METABOLITE PROFILES AND FOUND THAT THEY DIFFERED BETWEEN PREGNANT WOMEN WITH AND WITHOUT PREECLAMPSIA. LIPID…	MOLEF	A.L. KAYSHEVA; V.N. OREKHOVICH INSTITUTE OF BIOMEDICAL CHEMISTRY, MOSCOW, 119121, RUSSIAN FEDERATION; EMAIL: KAYSHEVA1@GMAIL.COM	10.3390/molecules27082475			14203049	MOLECULES	ENGLISH	2	8		35458675	FINAL	MDPI	SCOPUS	METABOLOMIC MARKERS FOR PREDICTING PREECLAMPSIA IN THE FIRST TRIMESTER OF PREGNANCY: A RETROSPECTIVE STUDY	ARTICLE	https://www.scopus.com/inward/record.uri?eid=2-s2.0-85128801614&doi=10.3390%2fmolecules27082475&partnerID=40&md5=e2a1020f7270589ed03d291dce2ec18e	27	2022	ILGISONIS EKATERINA V;SHALINA RAISA;KASUM-ZADE NIGYAR;BURKOVA KRISTINA G;TRIFONOVA OXANA P;MASLOV DMITRY L;KAYSHEVA ANNA L;MARKIN SERGEY S	MOLECULES	none	V.N. OREKHOVICH INSTITUTE OF BIOMEDICAL CHEMISTRY;PIROGOV RUSSIAN NATIONAL RESEARCH MEDICAL UNIVERSITY	NOTREPORTED;V.N. OREKHOVICH INSTITUTE OF BIOMEDICAL CHEMISTRY;NOTREPORTED		ILGISONIS EV, 2022, MOLECULES	ILGISONIS EV, 2022, MOLECULES
GIANDALIA A;RAGONESE M;ALESSI E;RUFFO MC;SARDELLA A;CUTTONE A;ARAGONA MA;VERSACE AG;BASILE G;CUCINOTTA D;SQUADRITO G;RUSSO GT	ELDERLY; GENDER DIFFERENCES; LOCUS OF CONTROL; QUALITY OF LIFE; TYPE 2 DIABETES	AGED; DIABETES MELLITUS; TYPE 2; FEMALE; GLUCOSE; HUMANS; INTERNAL-EXTERNAL CONTROL; MALE; METABOLOME; QUALITY OF LIFE; SURVEYS AND QUESTIONNAIRES; ACARBOSE; DIPEPTIDYL PEPTIDASE IV INHIBITOR; INSULIN; METFORMIN; PIOGLITAZONE; SECRETAGOGUE; GLUCOSE; DIABETES; ELDERLY POPULATION; METABOLISM; PUBLIC HEALTH; QUALITY OF LIFE; AGED; AGING; ARTICLE; CLINICAL EVALUATION; CLINICAL FEATURE; CONTROLLED STU…	DEPARTMENT OF CLINICAL AND EXPERIMENTAL MEDICINE, UNIVERSITY OF MESSINA, MESSINA, 98125, ITALY; DEPARTMENT OF HUMAN PATHOLOGY DETEV, UNIVERSITY OF MESSINA, MESSINA, 98125, ITALY; GRANDE OSPEDALE METROPOLITANO “BIANCHI, MELACRINO, MORELLI”, REGGIO CALABRIA, 89124, ITALY; PRESIDIO OSPEDALIERO “G. JAZZOLINO”, VIBO VALENTIA, 89900, ITALY	INT. J. ENVIRON. RES. PUBLIC HEALTH	BACKGROUND: THE LOCUS OF CONTROL (LOC) IS A MENTAL DISPOSITION INDICATING THE INDIVIDUALS’ BELIEF THAT DISEASE-RELATED OUTCOMES ARE UNDER THEIR OWN CONTROL (INTERNAL), DEPENDENT ON OTHERS (EXTERNAL), OR DEPENDENT ON CHANCE (CHANCE). QUALITY OF LIFE (QOL) AND LOC MAY HAVE COMPLEX EFFECTS ON SELF-CARE ACTIVITIES AND DIABETES MANAGEMENT IN SUBJECTS WITH TYPE 2 DIABETES (T2D). THE AIM OF THE PRESENT …		G. BASILE; DEPARTMENT OF CLINICAL AND EXPERIMENTAL MEDICINE, UNIVERSITY OF MESSINA, MESSINA, 98125, ITALY; EMAIL: GIORGIO.BASILE@UNIME.IT	10.3390/ijerph192013381			16617827	INTERNATIONAL JOURNAL OF ENVIRONMENTAL RESEARCH AND PUBLIC HEALTH	ENGLISH	2	20		36293961	FINAL	MDPI	SCOPUS	LONG-TERM INFLUENCE OF LOCUS OF CONTROL AND QUALITY OF LIFE ON METABOLIC PROFILE IN ELDERLY SUBJECTS WITH TYPE 2 DIABETES	ARTICLE	https://www.scopus.com/inward/record.uri?eid=2-s2.0-85140742890&doi=10.3390%2fijerph192013381&partnerID=40&md5=2a5de91860181b2a3338654148f091a6	19	2022	GIANDALIA ANNALISA;RAGONESE MARTA;ALESSI EUGENIO;RUFFO MARIA C;SARDELLA ALBERTO;CUTTONE ALESSANDRO;ARAGONA MARIA A;VERSACE ANTONIO G;BASILE GIORGIO;CUCINOTTA DOMENICO;SQUADRITO GIOVANNI;RUSSO GIUSEPPINA T	INT J ENVIRON RES PUBLIC HEALTH	none	UNIVERSITY OF MESSINA;UNIVERSITY OF MESSINA;REGGIO CALABRIA;PRESIDIO OSPEDALIERO “G. JAZZOLINO”	NOTREPORTED;UNIVERSITY OF MESSINA;NOTREPORTED		GIANDALIA A, 2022, INT J ENVIRON RES PUBLIC HEALTH	GIANDALIA A, 2022, INT J ENVIRON RES PUBLIC HEALTH
LIM J;SHAYOTA BJ;LAY E;ELSEA SH;BEKHEIRNIA MR;TESSIER MEM;KRALIK SF;RICE GM;SOLER-ALFONSO C;SCAGLIA F	ETHE1; ETHYLMALONIC ENCEPHALOPATHY; METABOLIC STROKES; MITOCHONDRIAL DISORDER; STROKE-LIKE EPISODES	ADOLESCENT; BRAIN; BRAIN DISEASES; METABOLIC; INBORN; CHILD; CHILD; PRESCHOOL; DIAGNOSIS; DIFFERENTIAL; FEMALE; HUMANS; INFANT; MAGNETIC RESONANCE IMAGING; MALE; PURPURA; STROKE; TIME; ACYLCARNITINE; CREATINE KINASE; DIOXYGENASE; GLUTAMIC ACID; METRONIDAZOLE; MITOCHONDRIAL DNA; VALPROIC ACID; ACROCYANOSIS; ALLOGENEIC HEMATOPOIETIC STEM CELL TRANSPLANTATION; ARTICLE; ATAXIA; AUTISM; BRAIN ATROPHY;…	DIVISION OF PEDIATRIC NEUROLOGY AND DEVELOPMENTAL NEUROSCIENCES, BAYLOR COLLEGE OF MEDICINE, HOUSTON, TX, UNITED STATES; DEPARTMENT OF MOLECULAR AND HUMAN GENETICS, BAYLOR COLLEGE OF MEDICINE, HOUSTON, TX, UNITED STATES; TEXAS CHILDREN’S HOSPITAL, HOUSTON, TX, UNITED STATES; RENAL SECTION, DEPARTMENT OF PEDIATRICS, BAYLOR COLLEGE OF MEDICINE, HOUSTON, TX, UNITED STATES; DEPARTMENT OF PEDIATRICS, …	J. CHILD NEUROL.	ETHYLMALONIC ENCEPHALOPATHY IS A RARE AUTOSOMAL RECESSIVE MITOCHONDRIAL DISORDER CAUSED BY PATHOGENIC BIALLELIC VARIANTS IN THE ETHE1 GENE. THE PHENOTYPE OF THIS DISEASE HAS BEEN ATTRIBUTED TO DEFICIENCY IN THE MITOCHONDRIAL SULFUR DIOXYGENASE LEADING TO MANY DOWNSTREAM EFFECTS. ETHYLMALONIC ENCEPHALOPATHY CLASSICALLY PRESENTS WITH DEVELOPMENTAL REGRESSION, PETECHIAE, ACROCYANOSIS, AND CHRONIC DI…	JOCNE	C. SOLER-ALFONSO; DEPARTMENT OF MOLECULAR AND HUMAN GENETICS, BAYLOR COLLEGE OF MEDICINE, HOUSTON, UNITED STATES; EMAIL: SOLER@BCM.EDU	10.1177/08830738211006507			08830738	JOURNAL OF CHILD NEUROLOGY	ENGLISH	2	10	841 – 852	33900143	FINAL	SAGE PUBLICATIONS INC.	SCOPUS	ACUTE STROKELIKE PRESENTATION AND LONG-TERM EVOLUTION OF DIFFUSION RESTRICTION PATTERN IN ETHYLMALONIC ENCEPHALOPATHY	ARTICLE	https://www.scopus.com/inward/record.uri?eid=2-s2.0-85105025977&doi=10.1177%2f08830738211006507&partnerID=40&md5=438a974201b95df7afa385ff461c6575	36	2021	LIM JAEHYUNG;SHAYOTA BRIAN J;LAY ERICA;ELSEA SARAH H;BEKHEIRNIA MIR REZA;TESSIER MARY ELIZABETH M;KRALIK STEPHEN F;RICE GREGORY M;SOLER-ALFONSO CLAUDIA;SCAGLIA FERNANDO	J CHILD NEUROL	none	BAYLOR COLLEGE OF MEDICINE;BAYLOR COLLEGE OF MEDICINE;TEXAS CHILDREN’S HOSPITAL;BAYLOR COLLEGE OF MEDICINE;BAYLOR COLLEGE OF MEDICINE HOUSTON TX;TEXAS CHILDREN’S HOSPITAL;UNIVERSITY OF WISCONSIN;JOINT BCM -CUHK CENTER OF MEDICAL GENETICS	NOTREPORTED;BAYLOR COLLEGE OF MEDICINE;NOTREPORTED		LIM J, 2021, J CHILD NEUROL	LIM J, 2021, J CHILD NEUROL
FANELLI G;GEVI F;ZARLETTI G;TIBERI M;DE MOLFETTA V;SCAPIGLIATI G;TIMPERIO AM	CELL-ELISA;COVID-19; IN VITRO B-CELL MEMORY; MASS SPECTROMETRY; METABOLOMICS		DEPARTMENT OF ECOLOGICAL AND BIOLOGICAL SCIENCES, UNIVERSITY OF TUSCIA, VITERBO, ITALY; DEPARTMENT OF INNOVATIVATIVE BIOLOGY, AGRO-FOOD, AND FORESTRY, UNIVERSITY OF TUSCIA, VITERBO, ITALY	FRONT. MOL. BIOSCI.	CORONAVIRUS DISEASE 2019 (COVID 19) IS A SYSTEMIC INFECTION THAT EXERTS A SIGNIFICANT IMPACT ON CELL METABOLISM. IN THIS STUDY WE PERFORMED METABOLOMIC PROFILING OF 41 IN VITRO CULTURES OF PERIPHERAL BLOOD MONONUCLEAR CELLS (PBMC), 17 OF WHICH DISPLAYED IGG MEMORY FOR SPIKE-S1 ANTIGEN 60–90 DAYS AFTER INFECTION. BY USING MASS SPECTROMETRY ANALYSIS, A SIGNIFICANT UP-REGULATION OF S-ADENOSYL-HOMOCY…		A.M. TIMPERIO; DEPARTMENT OF ECOLOGICAL AND BIOLOGICAL SCIENCES, UNIVERSITY OF TUSCIA, VITERBO, ITALY; EMAIL: TIMPERIO@UNITUS.IT; G. SCAPIGLIATI; DEPARTMENT OF INNOVATIVATIVE BIOLOGY, AGRO-FOOD, AND FORESTRY, UNIVERSITY OF TUSCIA, VITERBO, ITALY; EMAIL: SCAPIGLIATI@UNITUS.IT	10.3389/fmolb.2022.894207			2296889X	FRONTIERS IN MOLECULAR BIOSCIENCES	ENGLISH	2				FINAL	FRONTIERS MEDIA S.A.	SCOPUS	AN ALTERED METABOLISM IN LEUKOCYTES SHOWING IN VITRO IGG MEMORY FROM SARS-COV-2-INFECTED PATIENTS	ARTICLE	https://www.scopus.com/inward/record.uri?eid=2-s2.0-85134190936&doi=10.3389%2ffmolb.2022.894207&partnerID=40&md5=60051779247054022b286e9814cb5d03	9	2022	FANELLI G;GEVI F;ZARLETTI G;TIBERI M;DE MOLFETTA V;SCAPIGLIATI G;TIMPERIO AM	FRONT MOL BIOSCI	none	UNIVERSITY OF TUSCIA;UNIVERSITY OF TUSCIA	NOTREPORTED;UNIVERSITY OF TUSCIA;NOTREPORTED;NOTREPORTED;UNIVERSITY OF TUSCIA;NOTREPORTED		FANELLI G, 2022, FRONT MOL BIOSCI	FANELLI G, 2022, FRONT MOL BIOSCI
POLITI C;FATTUONI C;SERRA A;NOTO A;LOI S;CASANOVA A;FAA G;RAVARINO A;SABA L		3 AMINO 2 METHYLPROPIONIC ACID; 3 HYDROXYBUTYRIC ACID; ARABINITOL; ASPARTIC ACID; CHOLESTEROL; CITRIC ACID; CYSTEINE; DIGLYCINE; DOCOSAHEXAENOIC ACID; ERYTHRITOL; ETHANOLAMINE; FRUCTOSE; GLUTAMIC ACID; HOMOSERINE; HYDROXYPROLINE; ISOLEUCINE; LINOLEIC ACID; PALMITIC ACID; PALMITOLEIC ACID; PHENYLALANINE; PHOSPHATE; PROLINE; PYROGLUTAMIC ACID; PYRUVIC ACID; SATURATED FATTY ACID; SERINE; STEARIC ACI…	DEPARTMENT OF MEDICAL SCIENCES AND PUBLIC HEALTH, UNIVERSITY OF CAGLIARI, ITALY; DEPARTMENT OF CHEMICAL AND GEOLOGICAL SCIENCES, UNIVERSITY OF CAGLIARI, ITALY; DEPARTMENT OF MATHEMATICS AND INFORMATICS, UNIVERSITY OF CAGLIARI, ITALY	J. PUBLIC HEALTH RES.	BACKGROUND: PATIENTS AT RISK OF BREAST CANCER ARE SUBMITTED TO MAMMOGRAPHY, RESULTING IN A CLASSIFICATION OF THE LESIONS FOLLOW-ING THE BREAST IMAGING REPORTING AND DATA SYSTEM (BI-RADS®). DUE TO BI-RADS 3 CLASSIFICATION PROBLEMS AND THE GREAT UNCER-TAINTY OF THE POSSIBLE EVOLUTION OF THIS KIND OF TUMOURS, THE INTE-GRATION OF MAMMOGRAPHIC IMAGING WITH OTHER TECHNIQUES AND MARKERS OF PATHOLOGY, AS…		C. FATTUONI; DEPARTMENT OF CHEMICAL AND GEOLOGICAL SCIENCES, UNIVERSITY OF CAGLIARI, MONSERRATO, SS 554 BIVIO PER SESTU, CA, ITALY; EMAIL: CFATTUON@UNICA.IT	10.4081/jphr.2021.2304			22799028	JOURNAL OF PUBLIC HEALTH RESEARCH	ENGLISH	2	4			FINAL	PAGE PRESS PUBLICATIONS	SCOPUS	METABOLOMIC ANALYSIS OF PLASMA FROM BREAST TUMOUR PATIENTS. A PILOT STUDY	ARTICLE	https://www.scopus.com/inward/record.uri?eid=2-s2.0-85124894414&doi=10.4081%2fjphr.2021.2304&partnerID=40&md5=ca893a9004968cdbbca8a5b22ad5dcc2	10	2021	POLITI CAROLA;FATTUONI CLAUDIA;SERRA ALESSANDRA;NOTO ANTONIO;LOI SILVIA;CASANOVA ANDREA;FAA GAVINO;RAVARINO ALBERTO;SABA LUCA	J PUBLIC HEALTH RES	none	UNIVERSITY OF CAGLIARI;UNIVERSITY OF CAGLIARI;UNIVERSITY OF CAGLIARI	NOTREPORTED;UNIVERSITY OF CAGLIARI;NOTREPORTED		POLITI C, 2021, J PUBLIC HEALTH RES	POLITI C, 2021, J PUBLIC HEALTH RES
KHAN MBN;IFTIKHAR F;ALI M;DANISH A;SHAMSI T;MUSHARRAF SG;SIDDIQUI AJ	HBF INDUCTION; HYDROXYUREA; MEMBRANE LIPIDOMICS; RBC MEMBRANE; XMN POLYMORPHISM	BETA-THALASSEMIA; CHROMATOGRAPHY; LIQUID; HUMANS; HYDROXYUREA; LIPIDOMICS; MEMBRANE LIPIDS; TANDEM MASS SPECTROMETRY; AMMONIUM FORMATE; EDETIC ACID; FATTY ACID; FORMIC ACID; GLUTAMIC ACID; HYDROXYUREA; LIPIDOME; METHANOL; PIMELIC ACID; HYDROXYUREA; MEMBRANE LIPID; ARTICLE; BETA THALASSEMIA; BLOOD SAMPLING; CHROMATOGRAPHY; DNA POLYMORPHISM; ERYTHROCYTE; FEMALE; GENE MUTATION; GENETIC ASSOCIATION; …	DR.PANJWANI CENTER FOR MOLECULAR MEDICINE AND DRUG RESEARCH, INTERNATIONAL CENTER FOR CHEMICAL AND BIOLOGICAL SCIENCES, UNIVERSITY OF KARACHI, KARACHI, 75270, PAKISTAN; H.E.J. RESEARCH INSTITUTE OF CHEMISTRY, INTERNATIONAL CENTER FOR CHEMICAL AND BIOLOGICAL SCIENCES, UNIVERSITY OF KARACHI, KARACHI, 75270, PAKISTAN; NATIONAL INSTITUTE OF BLOOD DISEASE & BONE MARROW TRANSPLANTATION, KARACHI, 75300,…	CHEM. PHYS. LIPIDS	RBCS MEMBRANE LOSES ITS INTEGRITY DURING HEMOGLOBINOPATHIES SUCH AS Β-THALASSEMIA AND SICKLE CELL DISEASE. THE SEVERITY OF Β-THALASSEMIA HAS BEEN HISTORICALLY LINKED TO THE PRESENCE OF XMN POLYMORPHISM WHICH IS BELIEVED TO AMELIORATE THE SEVERITY. HERE, WE INVESTIGATE THE EFFECT OF XMN POLYMORPHISM ON RBC MEMBRANE LIPIDOME ISOLATED FROM PATIENTS, USING LC-MS/MS BASED APPROACH. A TOTAL OF 50 PATIE…	CPLIA	A.J. SIDDIQUI; DR.PANJWANI CENTER FOR MOLECULAR MEDICINE AND DRUG RESEARCH, INTERNATIONAL CENTER FOR CHEMICAL AND BIOLOGICAL SCIENCES, UNIVERSITY OF KARACHI, KARACHI, 75270, PAKISTAN; EMAIL: AMNA.JABBAR@ICCS.EDU	10.1016/j.chemphyslip.2022.105195			00093084	CHEMISTRY AND PHYSICS OF LIPIDS	ENGLISH	2			35288127	FINAL	ELSEVIER IRELAND LTD	SCOPUS	XMN POLYMORPHISM ALONG WITH HU ADMINISTRATION RENDERS ALTERATIONS TO RBC MEMBRANE LIPIDOME IN Β-THALASSEMIA PATIENTS	ARTICLE	https://www.scopus.com/inward/record.uri?eid=2-s2.0-85126545262&doi=10.1016%2fj.chemphyslip.2022.105195&partnerID=40&md5=209fda30dc7ce3e98f0c302b09eb8344	244	2022	KHAN MUHAMMAD BEHROZ NAEEM;IFTIKHAR FIZZA;ALI MUHAMMAD;DANISH ASMA;SHAMSI TAHIR;MUSHARRAF SYED GHULAM;SIDDIQUI AMNA JABBAR	CHEM PHYS LIPIDS	none	UNIVERSITY OF KARACHI;UNIVERSITY OF KARACHI;NATIONAL INSTITUTE OF BLOOD DISEASE AND BONE MARROW TRANSPLANTATION	NOTREPORTED;UNIVERSITY OF KARACHI;NOTREPORTED		KHAN MBN, 2022, CHEM PHYS LIPIDS	KHAN MBN, 2022, CHEM PHYS LIPIDS
RAVI R;SILVA LF;VANGIPURAPU J;MARIA M;RAIVO J;HELISALMI S;LAAKSO M	DILATED CARDIOMYOPATHY; HYPERTROPHIC CARDIOMYOPATHY; METABOLITES; METABOLOMICS	DIMETHYLGLYCINE; DOCOSAHEXAENOIC ACID; HISTIDINE; HYDROXYPROLINE; ARTICLE; BODY MASS; CARDIOMYOPATHY; CONGESTIVE CARDIOMYOPATHY; CONTROLLED STUDY; DIASTOLIC BLOOD PRESSURE; ECHOCARDIOGRAPHY; EXOME; GENE; GENE FREQUENCY; GENE MUTATION; GENETIC ANALYSIS; GENETIC VARIABILITY; HUMAN; HYPERTROPHIC CARDIOMYOPATHY; MALE; METABOLIC SYNDROME X; METABOLITE; METABOLOMICS; NUCLEAR MAGNETIC RESONANCE IMAGING;…	INSTITUTE OF CLINICAL MEDICINE, INTERNAL MEDICINE, UNIVERSITY OF EASTERN FINLAND, KUOPIO, 70210, FINLAND; A.I. VIRTANEN INSTITUTE FOR MOLECULAR SCIENCES, UNIVERSITY OF EASTERN FINLAND, KUOPIO, 70210, FINLAND; DEPARTMENT OF MEDICINE, KUOPIO UNIVERSITY HOSPITAL, KUOPIO, 70210, FINLAND	METABOLITES	HYPERTROPHIC (HCM) AND DILATED (DCM) CARDIOMYOPATHIES ARE AMONG THE LEADING CAUSES OF SUDDEN CARDIAC DEATH. WE IDENTIFIED 38 PATHOGENIC OR LIKELY PATHOGENIC VARIANT CARRIERS FOR HCM IN THREE SARCOMERE GENES (MYH7, MYBPC3, TPMI) AMONG 9.928 PARTICIPANTS OF THE METSIM STUDY HAVING WHOLE EXOME SEQUENCING DATA AVAILABLE. EIGHT OF THEM HAD A CLINICAL DIAGNOSIS OF HCM. WE ALSO IDENTIFIED 20 PATHOGENIC …		M. LAAKSO; INSTITUTE OF CLINICAL MEDICINE, INTERNAL MEDICINE, UNIVERSITY OF EASTERN FINLAND, KUOPIO, 70210, FINLAND; EMAIL: MARKKU.LAAKSO@UEF.FI	10.3390/metabo12050437			22181989	METABOLITES	ENGLISH	2	5			FINAL	MDPI	SCOPUS	METABOLITE SIGNATURE IN THE CARRIERS OF PATHOGENIC GENETIC VARIANTS FOR CARDIOMYOPATHY: A POPULATION-BASED METSIM STUDY	ARTICLE	https://www.scopus.com/inward/record.uri?eid=2-s2.0-85130623551&doi=10.3390%2fmetabo12050437&partnerID=40&md5=95198ebe9ba6182ea037803017a13523	12	2022	RAVI ROWMIKA;SILVA LILIAN FERNANDES;VANGIPURAPU JAGADISH;MARIA MALEEHA;RAIVO JOOSE;HELISALMI SEPPO;LAAKSO MARKKU	METABOLITES	none	UNIVERSITY OF EASTERN FINLAND;UNIVERSITY OF EASTERN FINLAND;KUOPIO UNIVERSITY HOSPITAL	NOTREPORTED;UNIVERSITY OF EASTERN FINLAND;NOTREPORTED		RAVI R, 2022, METABOLITES	RAVI R, 2022, METABOLITES
GUO J;WANG H;JIANG X;WANG Y;ZHANG Z;LIAO Q;XU J		BLOOD; DIAGNOSIS; GLUCOSE; INSULIN; LIPIDS; LIQUID CHROMATOGRAPHY; MASS SPECTROMETRY; METABOLISM; PATIENT TREATMENT; ACYLCARNITINE; C PEPTIDE; DIACYLGLYCEROL; GLUCOSE; INSULIN; TRIACYLGLYCEROL; ACUTE ISCHEMIC STROKE; BLOOD GLUCOSE LEVEL; BLOOD SAMPLES; HOMEOSTASIS MODEL ASSESSMENTS; HYPERGLYCAEMIA; INSULIN RESISTANCE; LIPIDOMICS; STANDARD GROUPS; STROKE PATIENTS; TYPE-2 DIABETES; ACUTE ISCHEMIC S…	DEPARTMENT OF GERIATRICS, DADUKOU DISTRICT PEOPLE'S HOSPITAL, CHONGQING, 400084, CHINA	COMP. MATH. METHODS MED.	PATIENTS WITH TYPE 2 DIABETES HAVE TWICE AS MUCH OF THE RISK OF ACUTE ISCHEMIC STROKE (AIS) OCCURRENCE AS HEALTHY INDIVIDUALS, AND THE AIS PATIENTS WITH TYPE 2 DIABETES HAVE A HIGHER RISK OF DEATH AND A POORER PROGNOSIS. THIS STUDY WAS TO INVESTIGATE THE INTERRELATIONSHIP BETWEEN HYPERGLYCEMIA AND AIS AND PROVIDED A REFERENCE FOR BLOOD GLUCOSE MANAGEMENT OF AIS PATIENTS. THE BLOOD GLUCOSE LEVEL O…		J. XU; DEPARTMENT OF GERIATRICS, DADUKOU DISTRICT PEOPLE'S HOSPITAL, CHONGQING, 400084, CHINA; EMAIL: 879737168@QQ.COM	10.1155/2022/8332278			1748670X	COMPUTATIONAL AND MATHEMATICAL METHODS IN MEDICINE	ENGLISH	2			36060656	FINAL	HINDAWI LIMITED	SCOPUS	AN UNTARGETED LIPIDOMICS STUDY OF ACUTE ISCHEMIC STROKE WITH HYPERGLYCEMIA BASED ON ULTRAHIGH-PERFORMANCE LIQUID CHROMATOGRAPHY-MASS SPECTROMETRY	ARTICLE	https://www.scopus.com/inward/record.uri?eid=2-s2.0-85137215820&doi=10.1155%2f2022%2f8332278&partnerID=40&md5=71ea166b485dbb2653ceaac0d72aecd9	2022	2022	GUO JIA;WANG HAILAN;JIANG XIN;WANG YAN;ZHANG ZHIHAO;LIAO QINGBIN;XU JIA	COMP MATH METHODS MED	none	DADUKOU DISTRICT PEOPLE'S HOSPITAL	NOTREPORTED;DADUKOU DISTRICT PEOPLE'S HOSPITAL;NOTREPORTED		GUO J, 2022, COMP MATH METHODS MED	GUO J, 2022, COMP MATH METHODS MED
KITTIRAT Y;PHETCHARABURANIN J;PROMRAKSA B;KULTHAWATSIRI T;WANGWIWATSIN A;KLANRIT P;SANGKHAMANON S;JAREARNRAT A;THONGCHOT S;MAHALAPBUTR P;LOILOME W;SAYA H;NAMWAT N	APOPTOSIS; CHOLANGIOCARCINOMA; LIPIDOMICS; MITOCHONDRIAL MEMBRANE POTENTIAL DYSFUNCTION; PYRVINIUM PAMOATE	ADENOSINE TRIPHOSPHATE; BILE DUCT NEOPLASMS; BILE DUCTS; INTRAHEPATIC; CHOLANGIOCARCINOMA; HUMANS; LIPIDOMICS; LIPIDS; MATRIX METALLOPROTEINASES; MEMBRANE POTENTIAL; MITOCHONDRIAL; PYRVINIUM COMPOUNDS; ADENOSINE TRIPHOSPHATE; LIPID; MATRIX METALLOPROTEINASE; PYRVINIUM EMBONATE; BILE DUCT CANCER; BILE DUCT CARCINOMA; COMPLICATION; HUMAN; INTRAHEPATIC BILE DUCT; LIPIDOMICS; METABOLISM; MITOCHONDRIA…	DEPARTMENT OF BIOCHEMISTRY, FACULTY OF MEDICINE, KHON KAEN UNIVERSITY, KHON KAEN, THAILAND; FACULTY OF MEDICINE, CHOLANGIOCARCINOMA RESEARCH INSTITUTE, KHON KAEN UNIVERSITY, KHON KAEN, THAILAND; KHON KAEN UNIVERSITY INTERNATIONAL PHENOME LABORATORY, KHON KAEN UNIVERSITY SCIENCE PARK, INNOVATION AND ENTERPRISE AFFAIRS, KHON KAEN UNIVERSITY, KHON KAEN, THAILAND; FACULTY OF MEDICAL TECHNOLOGY, NAKHO…	FRONT. PUBLIC HEALTH	PYRVINIUM PAMOATE (PP), AN FDA-APPROVED ANTHELMINTIC DRUG, HAS BEEN VALIDATED AS A HIGHLY POTENT ANTI-CANCER AGENT AND PATENTED RECENTLY AS A POTENTIAL CHEMOTHERAPEUTIC DRUG FOR VARIOUS CANCERS. THE AIMS OF THIS STUDY WERE, THEREFORE, TO INVESTIGATE THE ABILITY OF PP IN ANTI-PROLIFERATIVE ACTIVITY AND FOCUSED ON THE LIPID PROFILES REVEALING THE ALTERATION OF SPECIFIC LIPID SPECIES IN THE LIVER FL…		N. NAMWAT; DEPARTMENT OF BIOCHEMISTRY, FACULTY OF MEDICINE, KHON KAEN UNIVERSITY, KHON KAEN, THAILAND; EMAIL: NISANA@KKU.AC.TH	10.3389/fpubh.2021.766455			22962565	FRONTIERS IN PUBLIC HEALTH	ENGLISH	2			34950627	FINAL	FRONTIERS MEDIA S.A.	SCOPUS	LIPIDOMIC ANALYSES UNCOVER APOPTOTIC AND INHIBITORY EFFECTS OF PYRVINIUM PAMOATE ON CHOLANGIOCARCINOMA CELLS VIA MITOCHONDRIAL MEMBRANE POTENTIAL DYSFUNCTION	ARTICLE	https://www.scopus.com/inward/record.uri?eid=2-s2.0-85121620131&doi=10.3389%2ffpubh.2021.766455&partnerID=40&md5=034365d6136ac51d1b68ab4fa1331c53	9	2021	KITTIRAT YINGPINYAPAT;PHETCHARABURANIN JUTAROP;PROMRAKSA BUNDIT;KULTHAWATSIRI THANAPORN;WANGWIWATSIN ARPORN;KLANRIT PORAMATE;SANGKHAMANON SAKKARN;JAREARNRAT APIWAT;THONGCHOT SUYANEE;MAHALAPBUTR PANUPONG;LOILOME WATCHARIN;SAYA HIDEYUKI;NAMWAT NISANA	FRONT PUBLIC HEALTH	none	KHON KAEN UNIVERSITY;KHON KAEN UNIVERSITY;KHON KAEN UNIVERSITY INTERNATIONAL PHENOME LABORATORY;NAKHONRATSIMA COLLEGE;KHON KAEN UNIVERSITY;KHON KAEN UNIVERSITY;MAHIDOL UNIVERSITY;MAHIDOL UNIVERSITY;KEIO UNIVERSITY	NOTREPORTED;KHON KAEN UNIVERSITY;NOTREPORTED		KITTIRAT Y, 2021, FRONT PUBLIC HEALTH	KITTIRAT Y, 2021, FRONT PUBLIC HEALTH
ALMURAIKHY S;ANWARDEEN N;NAEEM A;SELLAMI M;DOMLING A;AGOUNI A;ELRAYESS MA	INSULIN RESISTANT; INSULIN SENSITIVE; NON-OBESE; PHYSICAL ACTIVITY	ADULT; BLOOD GLUCOSE; BODY MASS INDEX; CREATINE KINASE; CREATININE; DIABETES MELLITUS; TYPE 2; EXERCISE; FOLIC ACID; HAND STRENGTH; HUMANS; INSULIN; INSULIN RESISTANCE; METABOLOME; OBESITY; OXYGEN; TRIGLYCERIDES; VITAMIN D; YOUNG ADULT; QATAR; ALANINE AMINOTRANSFERASE; ASPARTATE AMINOTRANSFERASE; CREATINE KINASE; CREATININE; FOLIC ACID; GAMMA GLUTAMYLTRANSFERASE; GLUCOSE; HIGH DENSITY LIPOPROTEIN…	BIOMEDICAL RESEARCH CENTER, QATAR UNIVERSITY, DOHA P.O. BOX 2713, QATAR; GRONINGEN RESEARCH INSTITUTE OF PHARMACY, DRUG DESIGN, GRONINGEN UNIVERSITY, GRONINGEN, 9712 CP, NETHERLANDS; MINISTRY OF PUBLIC HEALTH, DOHA P.O. BOX 42, QATAR; DEPARTMENT OF ONCOLOGY AND PATHOLOGY, LOMBARDI COMPREHENSIVE CANCER CENTER, GEORGETOWN UNIVERSITY MEDICAL CENTER, 3800 RESERVOIR RD., NW, WASHINGTON, 20007, DC, UNI…	INT. J. ENVIRON. RES. PUBLIC HEALTH	(1) BACKGROUND: YOUNG NON-OBESE INSULIN-RESISTANT (IR) INDIVIDUALS COULD BE AT RISK OF DEVELOPING METABOLIC DISEASES INCLUDING TYPE 2 DIABETES MELLITUS. THE PROTECTIVE EFFECT OF PHYSICAL ACTIVITY IN THIS APPARENTLY HEALTHY GROUP IS EXPECTED BUT NOT WELL CHARACTERIZED. IN THIS STUDY, CLINICALLY RELEVANT METABOLIC PROFILES WERE DETERMINED AND COMPARED AMONG ACTIVE AND SEDENTARY INSULIN-SENSITIVE (I…		M.A. ELRAYESS; BIOMEDICAL RESEARCH CENTER, QATAR UNIVERSITY, DOHA P.O. BOX 2713, QATAR; EMAIL: M.ELRAYESS@QU.EDU.QA	10.3390/ijerph191912169			16617827	INTERNATIONAL JOURNAL OF ENVIRONMENTAL RESEARCH AND PUBLIC HEALTH	ENGLISH	2	19		36231474	FINAL	MDPI	SCOPUS	COMPARING THE METABOLIC PROFILES ASSOCIATED WITH FITNESS STATUS BETWEEN INSULIN-SENSITIVE AND INSULIN-RESISTANT NON-OBESE INDIVIDUALS	ARTICLE	https://www.scopus.com/inward/record.uri?eid=2-s2.0-85139811566&doi=10.3390%2fijerph191912169&partnerID=40&md5=0043ee114e28ad8afbfc8dd3583fc302	19	2022	ALMURAIKHY SHAMMA;ANWARDEEN NAJEHA;NAEEM AISHA;SELLAMI MAHA;DOMLING ALEXANDER;AGOUNI ABDELALI;ELRAYESS MOHAMED A	INT J ENVIRON RES PUBLIC HEALTH	none	QATAR UNIVERSITY;GRONINGEN UNIVERSITY;MINISTRY OF PUBLIC HEALTH;GEORGETOWN UNIVERSITY MEDICAL CENTER;QATAR UNIVERSITY;QATAR UNIVERSITY	NOTREPORTED;QATAR UNIVERSITY;NOTREPORTED		ALMURAIKHY S, 2022, INT J ENVIRON RES PUBLIC HEALTH	ALMURAIKHY S, 2022, INT J ENVIRON RES PUBLIC HEALTH
SHOMMU NS;BLACKWOOD J;JENNE CN;JOFFE AR;MARTIN DA;MICKIEWICZ B;BRINDLE M;ECCLES R;VOGEL HJ;THOMPSON GC	APPENDICITIS; BIO-PROFILING; CHILD; INFLAMMATORY PROTEIN MEDIATORS; METABOLOMICS	APPARENT LIFE THREATENING EVENT; APPENDICITIS; ARTICLE; BLOOD SAMPLING; CASE CONTROL STUDY; CHILD; CONTROLLED STUDY; DIAGNOSTIC TEST ACCURACY STUDY; EMERGENCY WARD; FEMALE; FOLLOW UP; HOSPITALIZED CHILD; HUMAN; HUMAN TISSUE; INFLAMMATORY PROTEIN MEDIATOR PROFILING; LEUKOCYTE; MAJOR CLINICAL STUDY; MALE; MASS FRAGMENTOGRAPHY; METABOLOMICS; NAUSEA AND VOMITING; NEUTROPHIL; PEDIATRIC INTENSIVE CARE …	BIO-NMR CENTRE, DEPARTMENT OF BIOLOGICAL SCIENCES, UNIVERSITY OF CALGARY, CALGARY, T2N 1N4, AB, CANADA; DEPARTMENT OF PEDIATRICS, CUMMING SCHOOL OF MEDICINE, UNIVERSITY OF CALGARY, CALGARY, T2N 1N4, AB, CANADA; DEPARTMENT OF CRITICAL CARE MEDICINE, CUMMING SCHOOL OF MEDICINE, UNIVERSITY OF CALGARY, CALGARY, T2N 1N4, AB, CANADA; DEPARTMENT OF MICROBIOLOGY, IMMUNOLOGY AND INFECTIOUS DISEASE, UNIVER…	METABOLITES	BACKGROUND: WHILE CHILDREN WITH APPENDICITIS OFTEN HAVE EXCELLENT CLINICAL OUTCOMES, SOME DEVELOP LIFE-THREATENING COMPLICATIONS INCLUDING SEPSIS AND ORGAN DYSFUNCTION REQUIRING PEDIATRIC INTENSIVE CARE UNIT (PICU) SUPPORT. OUR STUDY APPLIED A METABOLOMICS AND INFLAMMATORY PROTEIN MEDIATOR (IPM) PROFILING APPROACH TO DETERMINE THE BIO-PROFILES OF CHILDREN WHO DEVELOPED SEVERE APPENDICITIS COMPARE…		G.C. THOMPSON; DEPARTMENT OF PEDIATRICS, CUMMING SCHOOL OF MEDICINE, UNIVERSITY OF CALGARY, CALGARY, T2N 1N4, CANADA; EMAIL: GRAHAM.THOMPSON@ALBERTAHEALTHSERVICES.CA	10.3390/metabo11100664			22181989	METABOLITES	ENGLISH	2	10			FINAL	MDPI	SCOPUS	METABOLOMICS AND INFLAMMATORY MEDIATOR PROFILING FOR THE DIFFERENTIATION OF LIFE-THREATENING AND NON-SEVERE APPENDICITIS IN THE PEDIATRIC POPULATION	ARTICLE	https://www.scopus.com/inward/record.uri?eid=2-s2.0-85116157800&doi=10.3390%2fmetabo11100664&partnerID=40&md5=1d40c4de3d16c0f725e805b9c252b90c	11	2021	SHOMMU NUSRAT S;BLACKWOOD JAIME;JENNE CRAIG N;JOFFE ARI R;MARTIN DORI-ANN;MICKIEWICZ BEATA;BRINDLE MARY;ECCLES ROBIN;VOGEL HANS J;THOMPSON GRAHAM C	METABOLITES	none	UNIVERSITY OF CALGARY;UNIVERSITY OF CALGARY;UNIVERSITY OF CALGARY;UNIVERSITY OF CALGARY;UNIVERSITY OF ALBERTA;UNIVERSITY OF CALGARY;UNIVERSITY OF CALGARY;UNIVERSITY OF CALGARY	NOTREPORTED;UNIVERSITY OF CALGARY;EMAIL: GRAHAM.THOMPSON@ALBERTAHEALTHSERVICES.CA		SHOMMU NS, 2021, METABOLITES	SHOMMU NS, 2021, METABOLITES
MAHONEY LB;ESTHER CR;MAY K;ROSEN R		ADOLESCENT; BIOMARKERS; BRONCHOALVEOLAR LAVAGE FLUID; BRONCHOSCOPY; CHILD; CHILD; PRESCHOOL; ELECTRIC IMPEDANCE; HUMANS; HYDROGEN-ION CONCENTRATION; INFANT; MALE; METABOLOMICS; PILOT PROJECTS; PROSPECTIVE STUDIES; PROTON PUMP INHIBITORS; RESPIRATORY ASPIRATION OF GASTRIC CONTENTS; ADENOSINE PHOSPHATE; ASCORBIC ACID; GLYCEROPHOSPHOLIPID; GLYCEROPHOSPHORYLCHOLINE; HISTAMINE; MALIC ACID; PROTON PUMP…	AERODIGESTIVE CENTER, DIVISION OF GASTROENTEROLOGY, HEPATOLOGY AND NUTRITION, BOSTON CHILDREN’S HOSPITAL, BOSTON, MA, UNITED STATES; PEDIATRIC PULMONOLOGY, UNIVERSITY OF NORTH CAROLINA SCHOOL OF MEDICINE, CHAPEL HILL, NC, UNITED STATES	CLIN. TRANSL. SCI.	ALTHOUGH RESPIRATORY SYMPTOMS IN CHILDREN ARE OFTEN ATTRIBUTED TO GASTROESOPHAGEAL REFLUX DISEASE, ESTABLISHING A CLEAR DIAGNOSIS OF EXTRAESOPHAGEAL REFLUX DISEASE (EERD) CAN BE CHALLENGING, AS THERE ARE NO SENSITIVE OR SPECIFIC EERD BIOMARKERS. THE AIM OF THIS STUDY WAS TO EVALUATE THE METABOLITE PROFILE IN BRONCHOALVEOLAR (BAL) FLUID FROM CHILDREN WITH SUSPECTED EERD AND ASSESS THE IMPACT OF RE…		R. ROSEN; AERODIGESTIVE CENTER, DIVISION OF GASTROENTEROLOGY, HEPATOLOGY AND NUTRITION, BOSTON CHILDREN’S HOSPITAL, BOSTON, UNITED STATES; EMAIL: RACHEL.ROSEN@CHILDRENS.HARVARD.EDU	10.1111/cts.13064			17528054	CLINICAL AND TRANSLATIONAL SCIENCE	ENGLISH	2	5	2025 – 2033	34058076	FINAL	JOHN WILEY AND SONS INC	SCOPUS	METABOLOMIC PROFILING OF EXTRAESOPHAGEAL REFLUX DISEASE IN CHILDREN	ARTICLE	https://www.scopus.com/inward/record.uri?eid=2-s2.0-85107023154&doi=10.1111%2fcts.13064&partnerID=40&md5=d2ce3b02a62718040b788dd047b0a86b	14	2021	MAHONEY LISA B;ESTHER CHARLES R;MAY KARA;ROSEN RACHEL	CLIN TRANSL SCI	none	AERODIGESTIVE CENTER;UNIVERSITY OF NORTH CAROLINA SCHOOL OF MEDICINE	NOTREPORTED;AERODIGESTIVE CENTER;NOTREPORTED		MAHONEY LB, 2021, CLIN TRANSL SCI	MAHONEY LB, 2021, CLIN TRANSL SCI
TIAN XX;WU Y;DUAN C;ZHOU X;LI Y;ZHENG J;LAI W;ZHANG S;CAO L;ZHONG S	CLOSTRIDIUM SPOROGENES; CORONARY HEART DISEASE; IN VITRO DRUG SCREENING MODEL; INDOLE-3-BUTYRIC ACID; TRYPTOPHAN-DERIVED METABOLITES	3 HYDROXYANTHRANILIC ACID; 3 HYDROXYKYNURENINE; 5 HYDROXYINDOLEACETIC ACID; INDOLEACETIC ACID; INDOLEBUTYRIC ACID; INDOLEPROPIONIC ACID; KYNURENIC ACID; KYNURENINE; PENICILLIN DERIVATIVE; SEROTONIN; TRYPTOPHAN; XANTHURENIC ACID; ARTICLE; BACTERIAL GROWTH; BACTERIUM CULTURE; CLOSTRIDIUM SPOROGENES; CONTROLLED STUDY; DRUG SCREENING; ENTEROBACTER; ENTEROBACTER CLOACAE; ENTEROBACTER HORMAECHEI; ESCHE…	GUANGDONG CARDIOVASCULAR INSTITUTE, GUANGDONG PROVINCIAL PEOPLE’S HOSPITAL, GUANGDONG ACADEMY OF MEDICAL SCIENCES, GUANGDONG, GUANGZHOU, CHINA; SCHOOL OF PHARMACEUTICAL SCIENCES, SOUTHERN MEDICAL UNIVERSITY, GUANGDONG, GUANGZHOU, CHINA; DEPARTMENT OF PHARMACY, GUANGDONG PROVINCIAL PEOPLE’S HOSPITAL, GUANGDONG ACADEMY OF MEDICAL SCIENCES, GUANGDONG, GUANGZHOU, CHINA; GREATER BAY AREA INSTITUTE OF …	FRONT. MICROBIOL.	IN OUR PREVIOUS STUDY OF 2,130 CHINESE PATIENTS WITH CORONARY HEART DISEASE (CHD), WE FOUND THAT TRYPTOPHAN (TRP) METABOLITES CONTRIBUTED TO ELEVATED RISKS OF DEATH. MANY TRP-DERIVED METABOLITES REQUIRE THE PARTICIPATION OF INTESTINAL BACTERIA TO PRODUCE, AND THEY PLAY AN IMPORTANT ROLE IN THE PATHOGENESIS OF METABOLIC DISEASES SUCH AS CHD. SO IT IS NECESSARY TO METABOLIZE TRP INTO BENEFICIAL MET…		S. ZHONG; GUANGDONG CARDIOVASCULAR INSTITUTE, GUANGDONG PROVINCIAL PEOPLE’S HOSPITAL, GUANGDONG ACADEMY OF MEDICAL SCIENCES, GUANGZHOU, GUANGDONG, CHINA; EMAIL: ZHONGSL@HOTMAIL.COM; S. ZHANG; DEPARTMENT OF PHARMACY, GUANGZHOU RED CROSS HOSPITAL (GUANGZHOU RED CROSS HOSPITAL OF JINAN UNIVERSITY), GUANGDONG, CHINA; EMAIL: SHUYAO0754@QQ.COM; L. CAO; SCHOOL OF LIFE SCIENCES, SUN YAT-SEN UNIVERSITY, G…	10.3389/fmicb.2022.1013973			1664302X	FRONTIERS IN MICROBIOLOGY	ENGLISH	2				FINAL	FRONTIERS MEDIA S.A.	SCOPUS	TRYPTOPHAN WAS METABOLIZED INTO BENEFICIAL METABOLITES AGAINST CORONARY HEART DISEASE OR PREVENTED FROM PRODUCING HARMFUL METABOLITES BY THE IN VITRO DRUG SCREENING MODEL BASED ON CLOSTRIDIUM SPOROGENES	ARTICLE	https://www.scopus.com/inward/record.uri?eid=2-s2.0-85143240135&doi=10.3389%2ffmicb.2022.1013973&partnerID=40&md5=43d6f0b7e2598c005d706137c7809cfc	13	2022	TIAN XIAOXUE;WU YUANYUAN;DUAN CHENG;ZHOU XIAOHONG;LI YONG;ZHENG JIABIN;LAI WEIHUA;ZHANG SHUYAO;CAO LIXIANG;ZHONG SHILONG	FRONT MICROBIOL	none	GUANGDONG CARDIOVASCULAR INSTITUTE;SOUTHERN MEDICAL UNIVERSITY;GUANGDONG ACADEMY OF MEDICAL SCIENCES;GREATER BAY AREA INSTITUTE OF PRECISION MEDICINE (GUANGZHOU);SOUTHERN MEDICAL UNIVERSITY;GUANGZHOU RED CROSS HOSPITAL (GUANGZHOU RED CROSS HOSPITAL OF JINAN UNIVERSITY);SUN YAT-SEN UNIVERSITY	NOTREPORTED;GUANGDONG CARDIOVASCULAR INSTITUTE;NOTREPORTED;NOTREPORTED;GUANGZHOU RED CROSS HOSPITAL (GUANGZHOU RED CROSS HOSPITAL OF JINAN UNIVERSITY);NOTREPORTED;NOTREPORTED;SUN YAT-SEN UNIVERSITY;NOTREPORTED		TIAN XX, 2022, FRONT MICROBIOL	TIAN XX, 2022, FRONT MICROBIOL
KUMAR K;YADAV N;BANERJEE J;TRIPATHI M;SHARMA MC;LALWANI S;SIRAJ F;CHANDRA PS;SENGUPTA S;DIXIT AB	EPILEPSY; EPILEPTOGENIC ZONE BIOMARKER; FOCAL CORTICAL DYSPLASIA; LIPIDOMICS; LIQUID CHROMATOGRAPHY; MASS SPECTROMETRY	BRAIN; EPILEPSY; HUMANS; LIPIDOMICS; LIPIDS; MAGNETIC RESONANCE IMAGING; MALFORMATIONS OF CORTICAL DEVELOPMENT; MASS SPECTROMETRY; RETROSPECTIVE STUDIES; LIPID; ADULT; ARTICLE; BODY WEIGHT; BRAIN TISSUE; CHILD; CLINICAL ARTICLE; CONTROLLED STUDY; CORTICAL DYSPLASIA; DOWN REGULATION; EPILEPSY; FEMALE; HIGH PERFORMANCE LIQUID CHROMATOGRAPHY; HUMAN; HUMAN TISSUE; LIPID DEGRADATION; LIPID FINGERPRINT…	DR. B.R. AMBEDKAR CENTER FOR BIOMEDICAL RESEARCH (ACBR), UNIVERSITY OF DELHI, NEW DELHI, INDIA; CENTER OF EXCELLENCE FOR EPILEPSY, AIIMS, NEW DELHI, INDIA; DEPARTMENT OF BIOPHYSICS, AIIMS, NEW DELHI, INDIA; DEPARTMENT OF NEUROLOGY, AIIMS, NEW DELHI, INDIA; DEPARTMENT OF PATHOLOGY, AIIMS, NEW DELHI, INDIA; DEPARTMENT OF FORENSIC MEDICINE AND TOXICOLOGY, AIIMS, NEW DELHI, INDIA; INSTITUTE OF PATHOL…	EPILEPSY RES.	FOCAL CORTICAL DYSPLASIA (FCD) IS A COMMON PATHOLOGY RESPONSIBLE FOR DRUG-RESISTANT EPILEPSY (DRE). FAILURE TO PRECISELY LOCALIZE THE EPILEPTOGENIC ZONES (EZS) IS A MAJOR REASON FOR POOR SURGICAL OUTCOME IN FCD. CURRENTLY, THERE ARE NO MOLECULAR OR CELLULAR BIOMARKERS AVAILABLE WHICH CAN AID IN DEFINING THE EZS IN FCD. PHOSPHOLIPID ALTERATIONS BETWEEN HEALTHY AND MALIGNANT TUMOR TISSUES ARE REPOR…	EPIRE	A.B. DIXIT; DR. B.R. AMBEDKAR CENTER FOR BIOMEDICAL RESEARCH (ACBR), UNIVERSITY OF DELHI, 110007, INDIA; EMAIL: APARNABANERJEEDIXIT@GMAIL.COM	10.1016/j.eplepsyres.2021.106773			09201211	EPILEPSY RESEARCH	ENGLISH	2			34564036	FINAL	ELSEVIER B.V.	SCOPUS	MASS SPECTROMETRY-BASED LIPIDOMIC ANALYSIS REVEALS ALTERED LIPID PROFILE IN BRAIN TISSUES RESECTED FROM PATIENTS WITH FOCAL CORTICAL DYSPLASIA (FCD)	ARTICLE	https://www.scopus.com/inward/record.uri?eid=2-s2.0-85115796552&doi=10.1016%2fj.eplepsyres.2021.106773&partnerID=40&md5=d98c8bdc15e370d5b799c90aed990e83	177	2021	KUMAR KRISHAN;YADAV NITIN;BANERJEE JYOTIRMOY;TRIPATHI MANJARI;SHARMA MC;LALWANI SANJEEV;SIRAJ FOUZIA;CHANDRA P SARAT;SENGUPTA SHANTANU;DIXIT APARNA BANERJEE	EPILEPSY RES	none	UNIVERSITY OF DELHI;CENTER OF EXCELLENCE FOR EPILEPSY;INSTITUTE OF PATHOLOGY (NIOP);CSIR – INSTITUTE OF GENOMICS AND INTEGRATIVE BIOLOGY	NOTREPORTED;UNIVERSITY OF DELHI;NOTREPORTED		KUMAR K, 2021, EPILEPSY RES	KUMAR K, 2021, EPILEPSY RES
RAMIREZ-MORAL I;FERREIRA BL;BUTLER JM;VAN WEEGHEL M;OTTO NA;DE VOS AF;YU X;DE JONG MD;HOUTKOOPER RH;VAN DER POLL T	AIRWAY EPITHELIAL CELLS; FLAGELLIN; HIF1Α; IMMUNOMETABOLISM; INFLAMMATION	BRONCHI; FLAGELLIN; HUMANS; HYPOXIA-INDUCIBLE FACTOR-PROLINE DIOXYGENASES; PROCOLLAGEN-PROLINE DIOXYGENASE; SIGNAL TRANSDUCTION; CADHERIN; CLAUDIN; CYTOKINE; DEXTRAN; FLAGELLIN; GELATINASE B; HYPOXIA INDUCIBLE FACTOR 1ALPHA; INTERLEUKIN 1; INTERLEUKIN 18 RECEPTOR ALPHA; LACTATE DEHYDROGENASE; METALLOPROTEIN; MITOGEN ACTIVATED PROTEIN KINASE; PATHOGEN ASSOCIATED MOLECULAR PATTERN; PENICILLIN DERIV…	CENTER OF EXPERIMENTAL AND MOLECULAR MEDICINE, AMSTERDAM INFECTION & IMMUNITY INSTITUTE, AMSTERDAM UMC, UNIVERSITY OF AMSTERDAM, AMSTERDAM, 1105 AZ, NETHERLANDS; DIVISION OF INFECTIOUS DISEASES, DEPARTMENT OF MEDICINE, ESCOLA PAULISTA DE MEDICINA, UNIVERSIDADE FEDERAL DE SAO PAULO, SAO PAULO, 04023-062, BRAZIL; LABORATORY GENETIC METABOLIC DISEASES, AMSTERDAM GASTROENTEROLOGY, ENDOCRINOLOGY AND M…	CELLS	THE RESPIRATORY EPITHELIUM PROVIDES A FIRST LINE OF DEFENSE AGAINST PATHOGENS. HYPOXIA-INDUCIBLE FACTOR (HIF)1Α IS A TRANSCRIPTION FACTOR WHICH IS STABILIZED IN HYPOXIC CONDITIONS THROUGH THE INHIBITION OF PROLYL-HYDROXYLASE (PHD)2, THE ENZYME THAT MARKS HIF1Α FOR DEGRADATION. HERE, WE STUDIED THE IMPACT OF HIF1Α STABILIZATION ON THE RESPONSE OF PRIMARY HUMAN BRONCHIAL EPITHELIAL (HBE) CELLS TO T…		I. RAMIREZ-MORAL; CENTER OF EXPERIMENTAL AND MOLECULAR MEDICINE, AMSTERDAM INFECTION & IMMUNITY INSTITUTE, AMSTERDAM UMC, UNIVERSITY OF AMSTERDAM, AMSTERDAM, 1105 AZ, NETHERLANDS; EMAIL: I.RAMIREZMORAL@AMSTERDAMUMC.NL	10.3390/cells11030391			20734409	CELLS	ENGLISH	2	3		35159204	FINAL	MDPI	SCOPUS	HIF-1Α STABILIZATION IN FLAGELLIN-STIMULATED HUMAN BRONCHIAL CELLS IMPAIRS BARRIER FUNCTION	ARTICLE	https://www.scopus.com/inward/record.uri?eid=2-s2.0-85123316160&doi=10.3390%2fcells11030391&partnerID=40&md5=8a54e3a2dd03cf2a5b15e1af84913a30	11	2022	RAMIREZ-MORAL IVAN;FERREIRA BIANCA L;BUTLER JOE M;VAN WEEGHEL MICHEL;OTTO NATASJA A;DE VOS ALEX F;YU XIAO;DE JONG MENNO D;HOUTKOOPER RIEKELT H;VAN DER POLL TOM	CELLS	none	UNIVERSITY OF AMSTERDAM;UNIVERSIDADE FEDERAL DE SAO PAULO;UNIVERSITY OF AMSTERDAM;UNIVERSITY OF AMSTERDAM;UNIVERSITY OF AMSTERDAM;UNIVERSITY OF AMSTERDAM	NOTREPORTED;UNIVERSITY OF AMSTERDAM;NOTREPORTED		RAMIREZ-MORAL I, 2022, CELLS	RAMIREZ-MORAL I, 2022, CELLS
OHLSTROM DJ;SUL C;VOHWINKEL CU;HERNANDEZ-LAGUNAS L;KARIMPOUR-FARD A;MOURANI PM;CARPENTER TC;NOZIK ES;SUCHAROV CC		BIOMARKERS; CHILD; COHORT STUDIES; CRITICAL ILLNESS; HUMANS; MICRORNAS; PILOT PROJECTS; PROSPECTIVE STUDIES; RESPIRATORY DISTRESS SYNDROME; BIOLOGICAL MARKER; MICRORNA; CHILD; COHORT ANALYSIS; CRITICAL ILLNESS; HUMAN; PILOT STUDY; PROSPECTIVE STUDY; RESPIRATORY DISTRESS SYNDROME	DEVELOPMENTAL LUNG BIOLOGY AND CARDIOVASCULAR PULMONARY RESEARCH LABORATORIES, DEPARTMENTS OF PEDIATRICS AND MEDICINE, UNIVERSITY OF COLORADO, ANSCHUTZ MEDICAL CAMPUS, AURORA, CO, UNITED STATES; DEPARTMENT OF PHARMACOLOGY, UNIVERSITY OF COLORADO, ANSCHUTZ MEDICAL CAMPUS, AURORA, CO, UNITED STATES; DIVISION OF PEDIATRIC CRITICAL CARE, DEPARTMENT OF PEDIATRICS, UNIVERSITY OF COLORADO, ANSCHUTZ MEDI…	SCI. REP.	ACUTE RESPIRATORY DISTRESS SYNDROME IS A HETEROGENEOUS PATHOPHYSIOLOGICAL PROCESS RESPONSIBLE FOR SIGNIFICANT MORBIDITY AND MORTALITY IN PEDIATRIC INTENSIVE CARE PATIENTS. DIAGNOSIS IS DEFINED BY CLINICAL CHARACTERISTICS THAT IDENTIFY THE SYNDROME AFTER DEVELOPMENT. SUBPHENOTYPING PATIENTS AT RISK OF PROGRESSION TO ARDS COULD PROVIDE THE OPPORTUNITY FOR THERAPEUTIC INTERVENTION. MICRORNAS, NON-CO…		C.C. SUCHAROV; DIVISION OF CARDIOLOGY, DEPARTMENT OF MEDICINE, UNIVERSITY OF COLORADO, ANSCHUTZ MEDICAL CAMPUS, AURORA, 12700 E 19TH AVE B139, 80045, UNITED STATES; EMAIL: KIKA.SUCHAROV@CUANSCHUTZ.EDU	10.1038/s41598-022-15476-0			20452322	SCIENTIFIC REPORTS	ENGLISH	2	1		36028738	FINAL	NATURE RESEARCH	SCOPUS	PLASMA MICRORNA AND METABOLIC CHANGES ASSOCIATED WITH PEDIATRIC ACUTE RESPIRATORY DISTRESS SYNDROME: A PROSPECTIVE COHORT STUDY	ARTICLE	https://www.scopus.com/inward/record.uri?eid=2-s2.0-85137123279&doi=10.1038%2fs41598-022-15476-0&partnerID=40&md5=458b5f794ad82f83e09ab637e840c615	12	2022	OHLSTROM DENIS J;SUL CHRISTINA;VOHWINKEL CHRISTINE U;HERNANDEZ-LAGUNAS LAURA;KARIMPOUR-FARD ANIS;MOURANI PETER M;CARPENTER TODD C;NOZIK EVA S;SUCHAROV CARMEN C	SCI REP	none	UNIVERSITY OF COLORADO;UNIVERSITY OF COLORADO;UNIVERSITY OF COLORADO;UNIVERSITY OF ARKANSAS FOR MEDICAL SCIENCES;UNIVERSITY OF COLORADO	NOTREPORTED;UNIVERSITY OF COLORADO;EMAIL: KIKA.SUCHAROV@CUANSCHUTZ.EDU		OHLSTROM DJ, 2022, SCI REP	OHLSTROM DJ, 2022, SCI REP
DAVANI L;FU X;DE SIMONE A;LI P;MONTANARI S;LÄMMERHOFER M;ANDRISANO V	ALZHEIMER'S DISEASE; AMYLOID TOXICITY;BIOMARKERS; LIPIDS; MASS SPECTROMETRY	ALZHEIMER DISEASE; AMYLOID BETA-PEPTIDES; CELL LINE; TUMOR; HUMANS; LIPIDOMICS; LIPIDS; NEUROBLASTOMA; PEPTIDE FRAGMENTS; 2 PROPANOL; AMYLOID BETA PROTEIN[1-42]; GLYCEROPHOSPHOLIPID; LYSOPHOSPHATIDYLCHOLINE; PHOSPHATIDYLCHOLINE; SPHINGOLIPID; SPHINGOMYELIN; AMYLOID BETA PROTEIN; AMYLOID BETA-PROTEIN (1-42); LIPID; PEPTIDE FRAGMENT; ALZHEIMER DISEASE; ARTICLE; CONTROLLED STUDY; DATA PROCESSING; HU…	DEPARTMENT FOR LIFE QUALITY STUDIES, UNIVERSITY OF BOLOGNA, CORSO D′ AUGUSTO 237, RIMINI, 47921, ITALY; INSTITUTE OF PHARMACEUTICAL SCIENCES, UNIVERSITY OF TUEBINGEN, AUF DER MORGENSTELLE 8, TUEBINGEN, 72076, GERMANY; DEPARTMENT OF DRUG SCIENCE AND TECHNOLOGY UNIVERSITY OF TORINO, VIA P.GIURIA 9, TORINO, 10125, ITALY	J. PHARM. BIOMED. ANAL.	CURRENTLY ALZHEIMER'S DISEASE (AD) PATHOLOGICAL PATHWAYS, WHICH LEAD TO CELL DEATH AND DEMENTIA, ARE NOT COMPLETELY WELL-DEFINED; IN PARTICULAR, THE LIPID CHANGES IN BRAIN TISSUES THAT BEGIN YEARS BEFORE AD SYMPTOMS. DUE TO THE CENTRAL ROLE OF THE AMYLOID AGGREGATION PROCESS IN THE EARLY PHASE OF AD PATHOGENESIS, WE AIMED AT DEVELOPING A LIPIDOMIC APPROACH TO EVALUATE THE AMYLOID TOXIC EFFECTS ON…	JPBAD	V. ANDRISANO; DEPARTMENT FOR LIFE QUALITY STUDIES, UNIVERSITY OF BOLOGNA, RIMINI, CORSO D′ AUGUSTO 237, 47921, ITALY; EMAIL: VINCENZA.ANDRISANO@UNIBO.IT	10.1016/j.jpba.2022.114876			07317085	JOURNAL OF PHARMACEUTICAL AND BIOMEDICAL ANALYSIS	ENGLISH	2			35749963	FINAL	ELSEVIER B.V.	SCOPUS	AΒ1-42 PEPTIDE TOXICITY ON NEURONAL CELLS: A LIPIDOMIC STUDY	ARTICLE	https://www.scopus.com/inward/record.uri?eid=2-s2.0-85132715683&doi=10.1016%2fj.jpba.2022.114876&partnerID=40&md5=4d70acf27245adad9b5a1207dda71741	219	2022	DAVANI LARA;FU XIAOQING;DE SIMONE ANGELA;LI PENG;MONTANARI SERENA;LÄMMERHOFER MICHAEL;ANDRISANO VINCENZA	J PHARM BIOMED ANAL	none	UNIVERSITY OF BOLOGNA;UNIVERSITY OF TUEBINGEN;DEPARTMENT OF DRUG SCIENCE AND TECHNOLOGY UNIVERSITY OF TORINO	NOTREPORTED;UNIVERSITY OF BOLOGNA;NOTREPORTED		DAVANI L, 2022, J PHARM BIOMED ANAL	DAVANI L, 2022, J PHARM BIOMED ANAL
TANG Y;GUO J;XU L;ZHANG X;SHEN X;HAI Y;MAO Y;HU Y;ZHAO Y	CHINESE MEDICINE; CHRONIC HEPATITIS B; METABOLOMICS; TONGUE DIAGNOSIS; TRANSCRIPTOMICS	FATTY ACIDS; HEPATITIS B VIRUS; HEPATITIS B; CHRONIC; HUMANS; METABOLOMICS; T-LYMPHOCYTES; TONGUE; COMPLEMENTARY DNA; LAURIC ACID; MESSENGER RNA; OLEIC ACID; TUMOR NECROSIS FACTOR RECEPTOR ASSOCIATED FACTOR 6; FATTY ACID; ADULT; APOPTOSIS; ARTICLE; BLOOD SAMPLING; CASE CONTROL STUDY; CELL DEATH; CHINESE MEDICINE; CHRONIC HEPATITIS B; CIRCULAR METABOLITE; CLINICAL ARTICLE; CLINICAL STUDY; COATED T…	KEY LABORATORY OF LIVER AND KIDNEY DISEASES, INSTITUTE OF LIVER DISEASES, SHUGUANG HOSPITAL AFFILIATED TO SHANGHAI UNIVERSITY OF TRADITIONAL CHINESE MEDICINE, SHANGHAI, 201203, CHINA; DEPARTMENT OF INTEGRATED CHINESE AND WESTERN MEDICINE, HANGZHOU XIXI HOSPITAL, HANGZHOU, 310023, CHINA; NATIONAL ENGINEERING CENTER FOR BIOCHIP AT SHANGHAI, SHANGHAI, 201203, CHINA; INSTITUTE OF CLINICAL PHARMACOLOG…	CHIN. J. INTEGR. MED.	OBJECTIVE: TO COMPARE THE CIRCULAR PATHOLOGICAL CHANGES OF CHRONIC HEPATITIS B (CHB) PATIENTS ACCORDING TO THE TONGUE DIAGNOSIS. METHODS: TOTALLY 41 CHB PATIENTS WITH TYPICAL WHITE TONGUE COATING (WTC) OR YELLOW TONGUE COATING (YTC) WERE ENROLLED AND 14 HEALTHY VOLUNTEERS WITH NORMAL TONGUE MANIFESTATION SERVED AS CONTROLS. THE MRNA EXPRESSION OF PERIPHERAL LEUKOCYTES WAS DETECTED BY GENECHIPS, A…		Y. ZHAO; KEY LABORATORY OF LIVER AND KIDNEY DISEASES, INSTITUTE OF LIVER DISEASES, SHUGUANG HOSPITAL AFFILIATED TO SHANGHAI UNIVERSITY OF TRADITIONAL CHINESE MEDICINE, SHANGHAI, 201203, CHINA; EMAIL: CATHY150@139.COM	10.1007/s11655-020-3275-4			16720415	CHINESE JOURNAL OF INTEGRATIVE MEDICINE	ENGLISH	2	1	28 – 35	32915427	FINAL	SPRINGER SCIENCE AND BUSINESS MEDIA DEUTSCHLAND GMBH	SCOPUS	PATHOLOGICAL CHANGE OF CHRONIC HEPATITIS B PATIENTS WITH DIFFERENT TONGUE COATINGS BY CIRCULAR MULTI-OMICS INTEGRATED ANALYSIS	ARTICLE	https://www.scopus.com/inward/record.uri?eid=2-s2.0-85090782642&doi=10.1007%2fs11655-020-3275-4&partnerID=40&md5=1f7a47f78546724474c7a583c28a8e41	28	2022	TANG YI-SHUANG;GUO JIAN-CHUN;XU LIN;ZHANG XIAO-NA;SHEN XIAO-PING;HAI YA-MEI;MAO YU-FENG;HU YI-YANG;ZHAO YU	CHIN J INTEGR MED	none	SHUGUANG HOSPITAL AFFILIATED TO SHANGHAI UNIVERSITY OF TRADITIONAL CHINESE MEDICINE;HANGZHOU XIXI HOSPITAL;NATIONAL ENGINEERING CENTER FOR BIOCHIP AT SHANGHAI;SHUGUANG HOSPITAL AFFILIATED TO SHANGHAI UNIVERSITY OF TRADITIONAL CHINESE MEDICINE;SHANGHAI KEY LABORATORY OF TRADITIONAL CHINESE CLINICAL MEDICINE	NOTREPORTED;SHUGUANG HOSPITAL AFFILIATED TO SHANGHAI UNIVERSITY OF TRADITIONAL CHINESE MEDICINE;NOTREPORTED		TANG Y, 2022, CHIN J INTEGR MED	TANG Y, 2022, CHIN J INTEGR MED
WU WYY;DAHLIN AM;WIBOM C;BJÖRKBLOM B;MELIN B	GENETIC VARIANTS; GLIOBLASTOMA; METABOLITES; PREDIAGNOSITIC SAMPLE; PROTEIN	DNA; PROTEIN; TUMOR MARKER; ARTICLE; BRAIN TUMOR; CANCER RISK; CANCER SURVIVAL; CANCER SUSCEPTIBILITY; DIAGNOSTIC PROCEDURE; EARLY CANCER DIAGNOSIS; GENE MUTATION; GENETIC ASSOCIATION; GENETIC PREDISPOSITION; GENETIC RISK; GENETIC RISK SCORE; GENETIC VARIABILITY; GLIOBLASTOMA; GLIOMA; HUMAN; MEDLINE; METABOLITE SET ENRICHMENT ANALYSIS; METABOLOMICS; OVERREPRESENTATION ANALYSIS; PLASMA; PROTEOMICS…	DEPARTMENT OF RADIATION SCIENCES, ONCOLOGY, UMEÅ UNIVERSITY, UMEÅ, SWEDEN; DEPARTMENT OF CHEMISTRY, UMEÅ UNIVERSITY, UMEÅ, SWEDEN	NEUROONCOL. ADV.	BACKGROUND: UNDERSTANDING THE TRAJECTORY AND DEVELOPMENT OF DISEASE IS IMPORTANT AND THE KNOWLEDGE CAN BE USED TO FIND NOVEL TARGETS FOR THERAPY AND NEW DIAGNOSTIC TOOLS FOR EARLY DIAGNOSIS. METHODS: LARGE COHORTS FROM DIFFERENT PARTS OF THE WORLD ARE UNIQUE ASSETS FOR RESEARCH AS THEY HAVE SYSTEMATICALLY COLLECTED PLASMA AND DNA OVER LONG-TIME PERIODS IN HEALTHY INDIVIDUALS, SOMETIMES EVEN WITH …		B. MELIN; DEPARTMENT OF RADIATION SCIENCES, UMEÅ UNIVERSITY, UMEÅ, SE-90187, SWEDEN; EMAIL: BEATRICE.MELIN@UMU.SE	10.1093/noajnl/vdac036			26322498	NEURO-ONCOLOGY ADVANCES	ENGLISH	2		II73 – II80		FINAL	OXFORD UNIVERSITY PRESS	SCOPUS	PREDIAGNOSTIC BIOMARKERS FOR EARLY DETECTION OF GLIOMA - USING CASE-CONTROL STUDIES FROM COHORTS AS STUDY APPROACH	ARTICLE	https://www.scopus.com/inward/record.uri?eid=2-s2.0-85159173442&doi=10.1093%2fnoajnl%2fvdac036&partnerID=40&md5=486a9a9565054ea3a05a7a35de54fce1	4	2022	WU WENDY YI-YING;DAHLIN ANNA M;WIBOM CARL;BJÖRKBLOM BENNY;MELIN BEATRICE	NEUROONCOL ADV	none	UMEÅ UNIVERSITY;UMEÅ UNIVERSITY	NOTREPORTED;UMEÅ UNIVERSITY;NOTREPORTED		WU WYY, 2022, NEUROONCOL ADV	WU WYY, 2022, NEUROONCOL ADV
COHEN CC;DABELEA D;MICHELOTTI G;TANG L;SHANKAR K;GORAN MI;PERNG W	ADDED SUGAR;CHILDHOOD OBESITY; HYPERTRIGLYCERIDEMIA; MACHINE LEARNING; METABOLIC PROFILING; METABOLIC SYNDROME	BIOLOGICAL MARKER; DIACYLGLYCEROL; FATTY ACID; GLUCOSE; HIGH DENSITY LIPOPROTEIN CHOLESTEROL; INSULIN; LACTOSYLCERAMIDE; LIPID; PHOSPHOLIPID; PLASMALOGEN; TRIACYLGLYCEROL; ADOLESCENT; ADULT; ARTICLE; CARDIOMETABOLIC RISK FACTOR; CHILD; CHILDHOOD OBESITY; COHORT ANALYSIS; DYSLIPIDEMIA; FASTING; FEMALE; FOLLOW UP; HEALTH CARE PLANNING; HUMAN; HYPERTRIGLYCERIDEMIA; INSULIN RESISTANCE; JUVENILE; LEAS…	DEPARTMENT OF PEDIATRICS, SCHOOL OF MEDICINE, UNIVERSITY OF COLORADO ANSCHUTZ MEDICAL CAMPUS, AURORA, 80045, CO, UNITED STATES; LIFECOURSE EPIDEMIOLOGY OF ADIPOSITY AND DIABETES (LEAD) CENTER, UNIVERSITY OF COLORADO DENVER ANSCHUTZ MEDICAL CAMPUS, AURORA, 80045, CO, UNITED STATES; DEPARTMENT OF EPIDEMIOLOGY, COLORADO SCHOOL OF PUBLIC HEALTH, UNIVERSITY OF COLORADO ANSCHUTZ MEDICAL CAMPUS, AURORA,…	METABOLITES	THE OBJECTIVE OF THIS STUDY WAS TO ASSESS INTERMEDIARY METABOLIC ALTERATIONS THAT LINK SUGAR-SWEETENED BEVERAGE (SSB) INTAKE TO CARDIOMETABOLIC (CM) RISK FACTORS IN YOUTH. A TOTAL OF 597 PARTICIPANTS FROM THE MULTI-ETHNIC, LONGITUDINAL EXPLORING PERINATAL OUTCOMES AMONG CHILDREN (EPOCH) STUDY WERE FOLLOWED IN CHILDHOOD (MEDIAN 10 YRS) AND ADOLESCENCE (MEDIAN 16 YRS). WE USED A MULTI-STEP APPROACH…		C.C. COHEN; DEPARTMENT OF PEDIATRICS, SCHOOL OF MEDICINE, UNIVERSITY OF COLORADO ANSCHUTZ MEDICAL CAMPUS, AURORA, 80045, UNITED STATES; EMAIL: CATHERINE.CIOFFI@CUANSCHUTZ.EDU	10.3390/metabo12060559			22181989	METABOLITES	ENGLISH	2	6			FINAL	MDPI	SCOPUS	METABOLOME ALTERATIONS LINKING SUGAR-SWEETENED BEVERAGE INTAKE WITH DYSLIPIDEMIA IN YOUTH: THE EXPLORING PERINATAL OUTCOMES AMONG CHILDREN (EPOCH) STUDY	ARTICLE	https://www.scopus.com/inward/record.uri?eid=2-s2.0-85134489120&doi=10.3390%2fmetabo12060559&partnerID=40&md5=3c4d5eb2469ed99b93dad2bd2f719714	12	2022	COHEN CATHERINE C;DABELEA DANA;MICHELOTTI GREGORY;TANG LU;SHANKAR KARTIK;GORAN MICHAEL I;PERNG WEI	METABOLITES	none	UNIVERSITY OF COLORADO ANSCHUTZ MEDICAL CAMPUS;UNIVERSITY OF COLORADO DENVER ANSCHUTZ MEDICAL CAMPUS;UNIVERSITY OF COLORADO ANSCHUTZ MEDICAL CAMPUS;UNIVERSITY OF PITTSBURGH;UNIVERSITY OF SOUTHERN CALIFORNIA;UNIVERSITY OF MICHIGAN	NOTREPORTED;UNIVERSITY OF COLORADO ANSCHUTZ MEDICAL CAMPUS;EMAIL: CATHERINE.CIOFFI@CUANSCHUTZ.EDU		COHEN CC, 2022, METABOLITES	COHEN CC, 2022, METABOLITES
CHEEMA Z;KWINTA P;MOREIRA A;TOVAR M;MUSTAFA SB		BIG DATA; BIOMARKERS; BRONCHOPULMONARY DYSPLASIA; HUMANS; INFANT; NEWBORN; INFANT; PREMATURE; DISEASES; PRECISION MEDICINE; BIOLOGICAL MARKER; CYCLIN D1; CYCLIN E; HEMOGLOBIN ALPHA CHAIN; HLA DQB1 ANTIGEN; INTERLEUKIN 6; INTERLEUKIN 8; MICRORNA; OSTEONECTIN; BIOLOGICAL MARKER; ARTICLE; ARTIFICIAL VENTILATION; BACTERIAL LOAD; BIOINFORMATICS; CESAREAN SECTION; CHRONIC OBSTRUCTIVE LUNG DISEASE; DISC…	DEPARTMENT OF PEDIATRICS, UNIVERSITY OF TEXAS HEALTH SCIENCE CENTER SAN ANTONIO, UNITED STATES; DEPARTMENT OF PEDIATRICS, JAGIELLO-NIAN UNIVERSITY, POLAND; BAYLOR COLLEGE OF MEDICINE, UNITED STATES	PEDIATR. ANN.	BRONCHOPULMONARY DYSPLASIA (BPD) IS THE MOST COMMON CHRONIC LUNG DISEASE OF EXTREME PREMATURITY. DESPITE MORE THAN 50 YEARS OF RESEARCH, CURRENT TREATMENTS ARE INEF-FECTIVE, AND CLINICIANS ARE LARGELY UNABLE TO ACCURATELY PREDICT WHICH NEONATES THE CONDI-TION WILL DEVELOP IN. A DEEPER UNDERSTANDING OF THE MOLECULAR MECHANISMS UNDERLYING THE CHARACTERISTIC ARREST IN LUNG DEVELOPMENT ARE WARRANTED.…	PDANB	S.B. MUSTAFA; DEPARTMENT OF PEDIATRICS, UNIVERSITY OF TEXAS HEALTH SCIENCE CENTER SAN ANTONIO, SAN ANTONIO, 7703 FLOYD CURL DRIVE, 78229, UNITED STATES; EMAIL: MUSTAFA@UTHSCSA.EDU	10.3928/19382359-20220803-06			00904481	PEDIATRIC ANNALS	ENGLISH	2	10	E396 – E404	36215088	FINAL	SLACK INCORPORATED	SCOPUS	BIG DATA FOR TINY PATIENTS: A PRECISION MEDICINE APPROACH TO BRONCHOPULMONARY DYSPLASIA	ARTICLE	https://www.scopus.com/inward/record.uri?eid=2-s2.0-85139495941&doi=10.3928%2f19382359-20220803-06&partnerID=40&md5=db45c0c06028cddbe074fce579be3b3e	51	2022	CHEEMA ZOYA;KWINTA PRZEMKO;MOREIRA AXEL;TOVAR MIRIAM;MUSTAFA SHAMIMUNISA B	PEDIATR ANN	none	UNIVERSITY OF TEXAS HEALTH SCIENCE CENTER SAN ANTONIO;JAGIELLO-NIAN UNIVERSITY;BAYLOR COLLEGE OF MEDICINE	NOTREPORTED;UNIVERSITY OF TEXAS HEALTH SCIENCE CENTER SAN ANTONIO;NOTREPORTED		CHEEMA Z, 2022, PEDIATR ANN	CHEEMA Z, 2022, PEDIATR ANN
OOMMEN AM;CUNNINGHAM S;O'SÚILLEABHÁIN PS;HUGHES BM;JOSHI L		BIOMARKERS; BRAIN; DEPRESSIVE DISORDER; MAJOR; DISEASE; GENE EXPRESSION PROFILING; GLYCOSYLATION; HUMANS; METABOLOMICS; BIOLOGICAL MARKER; BRAIN; DISEASES; GENE EXPRESSION PROFILING; GENETICS; GLYCOSYLATION; HUMAN; MAJOR DEPRESSION; METABOLISM; METABOLOMICS	ADVANCED GLYCOSCIENCE RESEARCH CLUSTER (AGRC), NATIONAL UNIVERSITY OF IRELAND GALWAY, GALWAY, IRELAND; DEPARTMENT OF PSYCHOLOGY, UNIVERSITY OF LIMERICK, LIMERICK, IRELAND; SCHOOL OF PSYCHOLOGY, NATIONAL UNIVERSITY OF IRELAND GALWAY, GALWAY, IRELAND; CENTRE FOR RESEARCH IN MEDICAL DEVICES (CÚRAM), NATIONAL UNIVERSITY OF IRELAND GALWAY, GALWAY, IRELAND; HEALTH RESEARCH INSTITUTE, UNIVERSITY OF LIME…	SCI. REP.	IN ADDITION TO THE PSYCHOLOGICAL DEPRESSIVE PHENOTYPE, MAJOR DEPRESSIVE DISORDER (MDD) PATIENTS ARE ALSO ASSOCIATED WITH UNDERLYING IMMUNE DYSREGULATION THAT CORRELATES WITH METABOLIC SYNDROME PREVALENT IN DEPRESSIVE PATIENTS. A ROBUST INTEGRATIVE ANALYSIS OF BIOLOGICAL PATHWAYS UNDERLYING THE DYSREGULATED NEURAL CONNECTIVITY AND SYSTEMIC INFLAMMATORY RESPONSE WILL PROVIDE IMPLICATIONS IN THE DEV…		S. CUNNINGHAM; ADVANCED GLYCOSCIENCE RESEARCH CLUSTER (AGRC), NATIONAL UNIVERSITY OF IRELAND GALWAY, GALWAY, IRELAND; EMAIL: STEPHEN.CUNNINGHAM@NUIGALWAY.IE; L. JOSHI; ADVANCED GLYCOSCIENCE RESEARCH CLUSTER (AGRC), NATIONAL UNIVERSITY OF IRELAND GALWAY, GALWAY, IRELAND; EMAIL: LOKESH.JOSHI@NUIGALWAY.IE	10.1038/s41598-021-89040-7			20452322	SCIENTIFIC REPORTS	ENGLISH	2	1		33958659	FINAL	NATURE RESEARCH	SCOPUS	AN INTEGRATIVE NETWORK ANALYSIS FRAMEWORK FOR IDENTIFYING MOLECULAR FUNCTIONS IN COMPLEX DISORDERS EXAMINING MAJOR DEPRESSIVE DISORDER AS A TEST CASE	ARTICLE	https://www.scopus.com/inward/record.uri?eid=2-s2.0-85105525176&doi=10.1038%2fs41598-021-89040-7&partnerID=40&md5=c51f7bb5c5a763924b9e17abdceae989	11	2021	OOMMEN ANUP MAMMEN;CUNNINGHAM STEPHEN;O’SÚILLEABHÁIN PÁRAIC S;HUGHES BRIAN M;JOSHI LOKESH	SCI REP	none	NATIONAL UNIVERSITY OF IRELAND GALWAY;UNIVERSITY OF LIMERICK;NATIONAL UNIVERSITY OF IRELAND GALWAY;NATIONAL UNIVERSITY OF IRELAND GALWAY;UNIVERSITY OF LIMERICK	NOTREPORTED;NATIONAL UNIVERSITY OF IRELAND GALWAY;NOTREPORTED;NOTREPORTED;NATIONAL UNIVERSITY OF IRELAND GALWAY;NOTREPORTED		OOMMEN AM, 2021, SCI REP	OOMMEN AM, 2021, SCI REP
LASKA E;SIEGEL C;LIN Z	CAUSAL INFERENCE; ENRICHED SAMPLE; LIKELY RESPONDERS; PRECISION MEDICINE; PROGNOSTIC BALANCING SCORE	HUMANS; PRECISION MEDICINE; RANDOMIZED CONTROLLED TRIALS AS TOPIC; RESEARCH DESIGN; BIOLOGICAL MARKER; OPIATE; ANALYTIC METHOD; ARTICLE; CONTROLLED STUDY; DEMOGRAPHICS; DIAGNOSTIC PROCEDURE; GENOMICS; HISTOGRAM; HUMAN; LIKELY RESPONDER APPROACH; LIKELY RESPONDER DRY RUN DIAGNOSTIC; METABOLOMICS; OPIATE ADDICTION; PERSONALIZED MEDICINE; PROGNOSIS; PROTEOMICS; RANDOM FOREST; RANDOMIZED CONTROLLED T…	DEPARTMENT OF PSYCHIATRY, NEW YORK UNIVERSITY GROSSMAN SCHOOL OF MEDICINE, ONE PARK AVENUE, NEW YORK, 10016, NY, UNITED STATES; DEPARTMENT OF POPULATION HEALTH, DIVISION OF BIOSTATISTICS, NYU GROSSMAN SCHOOL OF MEDICINE, 180 MADISON AVENUE, NEW YORK, 10016, NY, UNITED STATES	CONTEMP. CLIN. TRIALS	OBJECTIVE: TO FURTHER THE PRECISION MEDICINE GOAL OF TAILORING MEDICAL TREATMENT TO INDIVIDUAL PATIENT CHARACTERISTICS BY PROVIDING A METHOD OF ANALYSIS OF THE EFFECT OF TEST TREATMENT, T, COMPARED TO A REFERENCE TREATMENT, R, IN PARTICIPANTS IN A RCT WHO ARE LIKELY RESPONDERS TO T. METHODS: LIKELY RESPONDERS TO T ARE INDIVIDUALS WHOSE EXPECTED RESPONSE AT BASELINE EXCEEDS A PRESPECIFIED MINIMUM.…		E. LASKA; DEPARTMENT OF PSYCHIATRY, NEW YORK UNIVERSITY GROSSMAN SCHOOL OF MEDICINE, NEW YORK, ONE PARK AVENUE, 10016, UNITED STATES; EMAIL: EUGENE.LASKA@NYUMC.ORG	10.1016/j.cct.2022.106688			15517144	CONTEMPORARY CLINICAL TRIALS	ENGLISH	2			35085831	FINAL	ELSEVIER INC.	SCOPUS	A LIKELY RESPONDER APPROACH FOR THE ANALYSIS OF RANDOMIZED CONTROLLED TRIALS	ARTICLE	https://www.scopus.com/inward/record.uri?eid=2-s2.0-85123829932&doi=10.1016%2fj.cct.2022.106688&partnerID=40&md5=df495e16d22a25d3c98be513024aa769	114	2022	LASKA EUGENE;SIEGEL CAROLE;LIN ZIQIANG	CONTEMP CLIN TRIALS	none	NEW YORK UNIVERSITY GROSSMAN SCHOOL OF MEDICINE;NYU GROSSMAN SCHOOL OF MEDICINE	NOTREPORTED;NEW YORK UNIVERSITY GROSSMAN SCHOOL OF MEDICINE;NOTREPORTED		LASKA E, 2022, CONTEMP CLIN TRIALS	LASKA E, 2022, CONTEMP CLIN TRIALS
JIA X;ZHANG G	CHROMATIN REGULATORS; HEPATOCELLULAR CARCINOMA; ICGC; SIGNATURE; TCGA	DASATINIB; FLUOROURACIL; IFOSFAMIDE; IXABEPILONE; TAMOXIFEN; AGED; ALGORITHM; ARTICLE; BODY MASS; CANCER PROGNOSIS; CD4+ T LYMPHOCYTE; CELL DIFFERENTIATION; CHROMATIN; CLINICAL FEATURE; CONTROLLED STUDY; DISEASE FREE SURVIVAL; DRUG SENSITIVITY; FEMALE; FUNCTIONAL ENRICHMENT ANALYSIS; GENE EXPRESSION; GENE ONTOLOGY; GENETIC TRANSCRIPTION; HISTOLOGY; HUMAN; HUMAN CELL; HUMAN TISSUE; IMMUNOCOMPETENT…	NORTH CHINA UNIVERSITY OF SCIENCE AND TECHNOLOGY AFFILIATED HOSPITAL, TANGSHAN, CHINA; NORTH CHINA UNIVERSITY OF SCIENCE AND TECHNOLOGY, TANGSHAN, CHINA	FRONT. GENET.	BACKGROUND: HEPATOCELLULAR CARCINOMA (HCC) IS NOTORIOUS FOR ITS HIGH MORTALITY AND INCIDENCE. ACCUMULATING EVIDENCE CONFIRMS THAT CHROMATIN REGULATORS (CRS) HAVE A SIGNIFICANT IMPACT ON CANCER. THEREFORE, EXPLORING THE MODE OF ACTION AND PROGNOSTIC VALUE OF CRS IS IMMINENT FOR THE TREATMENT OF HEPATOCELLULAR CARCINOMA. METHOD: TRANSCRIPTOME AND CLINICAL DATA FOR THIS STUDY HAVE BEEN DOWNLOADED FR…		G. ZHANG; NORTH CHINA UNIVERSITY OF SCIENCE AND TECHNOLOGY AFFILIATED HOSPITAL, TANGSHAN, CHINA; EMAIL: ZHANGGZ5136@163.COM	10.3389/fgene.2022.961018			16648021	FRONTIERS IN GENETICS	ENGLISH	2				FINAL	FRONTIERS MEDIA S.A.	SCOPUS	CHARACTERIZATION OF CHROMATIN REGULATORS IN HEPATOCELLULAR CARCINOMA TO GUIDE CLINICAL THERAPY	ARTICLE	https://www.scopus.com/inward/record.uri?eid=2-s2.0-85137943318&doi=10.3389%2ffgene.2022.961018&partnerID=40&md5=cc04258a964f24fb1c88c900d4b390fe	13	2022	JIA XIANGEN;ZHANG GUOZHI	FRONT GENET	none	NORTH CHINA UNIVERSITY OF SCIENCE AND TECHNOLOGY AFFILIATED HOSPITAL;NORTH CHINA UNIVERSITY OF SCIENCE AND TECHNOLOGY	NOTREPORTED;NORTH CHINA UNIVERSITY OF SCIENCE AND TECHNOLOGY AFFILIATED HOSPITAL;NOTREPORTED		JIA X, 2022, FRONT GENET	JIA X, 2022, FRONT GENET
MAZZARINO RC;BARESOVA V;ZIKÁNOVÁ M;DUVAL N;WILKINSON II TG;PATTERSON D;VACANO GN		CD36 ANTIGENS; CELL LINE; GENE EXPRESSION PROFILING; GENE EXPRESSION REGULATION; HUMANS; METABOLOMICS; PURINES; CD36 ANTIGEN; PHOSPHORIBOSYLGLYCINAMIDE FORMYLTRANSFERASE; TRANSCRIPTOME; CD36 ANTIGEN; PURINE DERIVATIVE; ANTIGEN EXPRESSION; ARTICLE; CONTROLLED STUDY; CRISPR-CAS9 SYSTEM; DISORDERS OF CARBOHYDRATE METABOLISM; HELA CELL LINE; HUMAN; HUMAN CELL; METABOLOME; MUTAGENESIS; ONTOLOGY; CELL …	KNOEBEL INSTITUTE FOR HEALTHY AGING, UNIVERSITY OF DENVER, DENVER, CO, UNITED STATES; ELEANOR ROOSEVELT INSTITUTE, UNIVERSITY OF DENVER, DENVER, CO, UNITED STATES; DEPARTMENT OF BIOLOGICAL SCIENCES, UNIVERSITY OF DENVER, DENVER, CO, UNITED STATES; MOLECULAR AND CELLULAR BIOPHYSICS PROGRAM, UNIVERSITY OF DENVER, DENVER, CO, UNITED STATES; RESEARCH UNIT FOR RARE DISEASES, DEPARTMENT OF PEDIATRICS A…	PLOS ONE	IN HUMANS, GART [PHOSPHORIBOSYLGLYCINAMIDE FORMYLTRANSFERASE (EC 2.1.2.2) / PHOSPHORIBOSYLGLYCINAMIDE SYNTHETASE (EC 6.3.4.13) / PHOSPHORIBOSYLAMINOIMIDAZOLE SYNTHETASE (EC 6.3.3.1)] IS A TRIFUNCTIONAL PROTEIN WHICH CATALYZES THE SECOND, THIRD, AND FIFTH REACTIONS OF THE TEN STEP DE NOVO PURINE SYNTHESIS (DNPS) PATHWAY. THE SECOND STEP OF DNPS IS CONVERSION OF PHOSPHORIBOSYLAMINE (5-PRA) TO GLYCI…	POLNC	G.N. VACANO; KNOEBEL INSTITUTE FOR HEALTHY AGING, UNIVERSITY OF DENVER, DENVER, UNITED STATES; EMAIL: GUIDO.VACANO@DU.EDU	10.1371/journal.pone.0247227			19326203	PLOS ONE	ENGLISH	2	7		34283828	FINAL	PUBLIC LIBRARY OF SCIENCE	SCOPUS	TRANSCRIPTOME AND METABOLOME ANALYSIS OF CRGART, A NOVEL CELL MODEL OF DE NOVO PURINE SYNTHESIS DEFICIENCY: ALTERATIONS IN CD36 EXPRESSION AND ACTIVITY	ARTICLE	https://www.scopus.com/inward/record.uri?eid=2-s2.0-85110612249&doi=10.1371%2fjournal.pone.0247227&partnerID=40&md5=9aa8eb05439ee867427be7fb0b841b78	16	2021	MAZZARINO RANDALL C;BARESOVA VERONIKA;ZIKÁNOVÁ MARIE;DUVAL NATHAN;WILKINSON II TERRY G;PATTERSON DAVID;VACANO GUIDO N	PLOS ONE	none	UNIVERSITY OF DENVER;UNIVERSITY OF DENVER;UNIVERSITY OF DENVER;UNIVERSITY OF DENVER;CHARLES UNIVERSITY AND GENERAL UNIVERSITY HOSPITAL	NOTREPORTED;UNIVERSITY OF DENVER;NOTREPORTED		MAZZARINO RC, 2021, PLOS ONE	MAZZARINO RC, 2021, PLOS ONE
ORLOVA AA;KONDRAT'EVA EA;DUBROVSKII YA;DRYAGINA NV;VERBITSKAYA EV;KONDRATEV SA;KOSTAREVA AA;KONDRATEV AN	BLOOD-BRAIN BARRIER; CHRONIC DISORDERS OF CONSCIOUSNESS; CIRCADIAN RHYTHM; GLYM-PHATIC SYSTEM; METABOLOMIC PROFILE; METABOLOMICS; MINIMAL CONSCIOUSNESS STATE; MULTIDISCIPLINARY APPROACH; PREDICTION OF CONSCIOUSNESS RECOVERY; UNRESPONSIVE WAKEFULNESS SYNDROME; VEGETATIVE STATE	ACETONITRILE; BIOLOGICAL MARKER; DEIONIZED WATER; EDETIC ACID; FORMIC ACID; NITROGEN; ADOLESCENT; ADULT; ARTICLE; BLOOD SAMPLING; BRAIN INJURY; CENTRIFUGATION; CHILD; CHRONIC DISEASE; CIRCADIAN RHYTHM; CLINICAL ARTICLE; COMA; CONSCIOUSNESS DISORDER; FEMALE; HIGH PERFORMANCE LIQUID CHROMATOGRAPHY; HUMAN; HYPOXIA; INTERNAL JUGULAR VEIN; LIQUID CHROMATOGRAPHY-MASS SPECTROMETRY; MALE; MASS SPECTROMET…	ST. PETERSBURG STATE CHEMICAL AND PHARMACEUTICAL UNIVERSITY, MINISTRY OF HEALTH OF RUSSIA, 14 PROFESSOR POPOVA STR., ST. PETERSBURG, 197376, RUSSIAN FEDERATION; A. L. POLENOV RUSSIAN RESEARCH INSTITUTE FOR NEUROSURGERY, V.A. ALMAZOV NATIONAL RESEARCH CENTER, 12 MAYAKOVSKY STR., ST. PETERSBURG, 191014, RUSSIAN FEDERATION; FEDERAL RESEARCH AND CLINICAL CENTER OF INTENSIVE CARE MEDICINE AND REHABILI…	OBSHCHAYA REANIMATOL.	THE MAIN VARIANTS OF CHRONIC DISORDERS OF CONSCIOUSNESS (CDOC) DEVELOPING IN ADVERSE COMA OUTCOME ARE VEGETATIVE STATE/UNRESPONSIVE WAKEFULNESS SYNDROME (VS/UWS) AND MINIMAL CONSCIOUSNESS STATE (MCS). THE AIM OF THE STUDY WAS TO INVESTIGATE THE MAIN DIFFERENCES IN METABOLOMIC ABNORMALITIES IN PATIENTS WITH VS/UWS AND MCS, AS WELL AS TO IDENTIFY CHANGES IN METABOLOMICS DEPENDING ON SLEEP OR WAKEFU…		E.A. KONDRAT'EVA; A. L. POLENOV RUSSIAN RESEARCH INSTITUTE FOR NEUROSURGERY, V.A. ALMAZOV NATIONAL RESEARCH CENTER, ST. PETERSBURG, 12 MAYAKOVSKY STR., 191014, RUSSIAN FEDERATION; EMAIL: EAK2003@MAIL.RU	10.15360/1813-9779-2022-2-22-36			18139779	OBSHCHAYA REANIMATOLOGIYA	ENGLISH	2	2	12–21		FINAL	V.A. NEGOVSKY RESEARCH INSTITUTE OF GENERAL REANIMATOLOGY	SCOPUS	METABOLOMIC PROFILING OF THE BLOOD OF PATIENTS WITH CHRONIC DISORDERS OF CONSCIOUSNESS	ARTICLE	https://www.scopus.com/inward/record.uri?eid=2-s2.0-85131321617&doi=10.15360%2f1813-9779-2022-2-22-36&partnerID=40&md5=5b8ace064ddcab1a02312d7152fa9f29	18	2022	ORLOVA ANASTASIA A;KONDRAT'EVA EKATERINA A;DUBROVSKII YAROSLAV A;DRYAGINA NATALIA V;VERBITSKAYA ELENA V;KONDRATEV SERGEY A;KOSTAREVA ANNA A;KONDRATEV ANATOLY N	OBSHCHAYA REANIMATOL	none	ST. PETERSBURG STATE CHEMICAL AND PHARMACEUTICAL UNIVERSITY;A. L. POLENOV RUSSIAN RESEARCH INSTITUTE FOR NEUROSURGERY;FEDERAL RESEARCH AND CLINICAL CENTER OF INTENSIVE CARE MEDICINE AND REHABILITOLOGY;V. A. ALMAZOV NATIONAL MEDICAL RESEARCH CENTER;ACADEMICIAN I. P. PAVLOV FIRST SAINT-PETERSBURG STATE MEDICAL UNIVERSITY	NOTREPORTED;A. L. POLENOV RUSSIAN RESEARCH INSTITUTE FOR NEUROSURGERY;NOTREPORTED		ORLOVA AA, 2022, OBSHCHAYA REANIMATOL	ORLOVA AA, 2022, OBSHCHAYA REANIMATOL
GONZALES GB;BRALS D;SONKO B;SOSSEH F;PRENTICE AM;MOORE SE;KOULMAN A		LIPIDS; NUTRITION; REGRESSION ANALYSIS; COHORT STUDIES; IMMUNOPATHOLOGY; LINEAR GROWTH; LIPIDOMES; PERSISTENT INFECTION; PHOSPHATIDYL CHOLINE; PLASMA GROWTH; PLASMA LIPID; TEMPORAL ASSOCIATION; VECTOR AUTOREGRESSIONS; ARTICLE; CHILD; COHORT ANALYSIS; FEMALE; GAMBIAN; HUMAN; HUMAN TISSUE; LIPID BLOOD LEVEL; MALE; POLYUNSATURATED FATTY ACIDS	NUTRITION, METABOLISM, AND GENOMICS GROUP, DIVISION OF HUMAN NUTRITION AND HEALTH, WAGENINGEN UNIVERSITY, STIPPENENG 4, WAGENINGEN, 6708 WE, NETHERLANDS; LABO-RATORY OF GASTROENTEROLOGY, DEPARTMENT OF INTERNAL MEDICINE AND PAEDIATRICS, FACULTY OF MEDICINE AND HEALTH SCIENCES, GHENT UNIVERSITY, GHENT, 9000, BELGIUM; CORE METABOLOMICS AND LIPIDOMICS LABORATORY, WELLCOME TRUST-MRL INSTITUTE OF METAB…	SCI. ADV.	GROWTH FALTERING IN CHILDREN ARISES FROM METABOLIC AND ENDOCRINE DYSFUNCTION DRIVEN BY COMPLEX INTERACTIONS BETWEEN POOR DIET, PERSISTENT INFECTIONS, AND IMMUNOPATHOLOGY. HERE, WE DETERMINED THE PROGRESSION OF THE PLASMA LIPIDOME AMONG GAMBIAN CHILDREN (N = 409) AND ASSESSED ITS ASSOCIATION WITH GROWTH FALTERING DURING THE FIRST 2 YEARS OF LIFE USING THE PANEL VECTOR AUTOREGRESSION METHOD. WE FUR…		G.B. GONZALES; NUTRITION, METABOLISM, AND GENOMICS GROUP, DIVISION OF HUMAN NUTRITION AND HEALTH, WAGENINGEN UNIVERSITY, WAGENINGEN, STIPPENENG 4, 6708 WE, NETHERLANDS; EMAIL: BRYAN.GONZALES@WUR.NL	10.1126/sciadv.abj1132			23752548	SCIENCE ADVANCES	ENGLISH	2	38		34533992	FINAL	AMERICAN ASSOCIATION FOR THE ADVANCEMENT OF SCIENCE	SCOPUS	PLASMA LIPIDS AND GROWTH FALTERING: A LONGITUDINAL COHORT STUDY IN RURAL GAMBIAN CHILDREN	ARTICLE	https://www.scopus.com/inward/record.uri?eid=2-s2.0-85115817872&doi=10.1126%2fsciadv.abj1132&partnerID=40&md5=f5d54e7c2b44d515f0a8c0dcee9f7efe	7	2021	GONZALES GERARD BRYAN;BRALS DANIELLA;SONKO BAKARY;SOSSEH FATOU;PRENTICE ANDREW M;MOORE SOPHIE E;KOULMAN ALBERT	SCI ADV	none	WAGENINGEN UNIVERSITY;GHENT UNIVERSITY;UNIVERSITY OF CAMBRIDGE;UNIVERSITY OF CAMBRIDGE;AMSTERDAM UNIVERSITY MEDICAL CENTRES;LONDON SCHOOL OF HYGIENE AND TROPICAL MEDICINE;KING’S COLLEGE LONDON	NOTREPORTED;WAGENINGEN UNIVERSITY;NOTREPORTED		GONZALES GB, 2021, SCI ADV	GONZALES GB, 2021, SCI ADV
RUAN T;HARNEY D;KOAY YC;LOO L;LARANCE M;CARON L	HUMAN EMBRYONIC STEM CELL; MYOKINES; MYOSIN HEAVY CHAIN; MYOTUBES; SKELETAL MUSCLE	CELL DIFFERENTIATION; HUMAN EMBRYONIC STEM CELLS; HUMANS; MUSCLE FIBERS; SKELETAL; MUSCLE; SKELETAL; PROTEOMICS; ANABOLIC AGENT; COMPLEMENTARY DNA; CYTOKINE; DEXAMETHASONE; FOLLISTATIN; INSULIN; INTERLEUKIN 4; INTERLEUKIN 6; MYOKINE; MYOSIN HEAVY CHAIN; TESTOSTERONE; UNCLASSIFIED DRUG; ARTICLE; ATPASE ACTIVITY ASSAY; BICINCHONINIC ACID ASSAY; CALCIUM IMAGING; CELL CULTURE; CELL DIFFERENTIATION; E…	DR. JOHN AND ANNE CHONG LAB FOR FUNCTIONAL GENOMICS, CHARLES PERKINS CENTRE, SCHOOL OF LIFE AND ENVIRONMENTAL SCIENCES, THE UNIVERSITY OF SYDNEY, SYDNEY, 2006, NSW, AUSTRALIA; LARANCE LABORATORY, CHARLES PERKINS CENTRE, SCHOOL OF LIFE AND ENVIRONMENTAL SCIENCES, THE UNIVERSITY OF SYDNEY, SYDNEY, 2006, NSW, AUSTRALIA; CARDIOMETABOLIC DISEASE GROUP, HEART RESEARCH INSTITUTE, CHARLES PERKINS CENTRE,…	CELLS	SKELETAL MUSCLE WEAKNESS IS LINKED TO MANY ADVERSE HEALTH OUTCOMES. CURRENT RESEARCH TO IDENTIFY NEW DRUGS HAS OFTEN BEEN INCONCLUSIVE DUE TO LACK OF ADEQUATE CELLULAR MODELS. WE PREVIOUSLY DEVELOPED A SCALABLE MONOLAYER SYSTEM TO DIFFERENTIATE HUMAN EMBRYONIC STEM CELLS (HESCS) INTO MATURE SKELETAL MUSCLE CELLS (SKMCS) WITHIN 26 DAYS WITHOUT CELL SORTING OR GENETIC MANIPULATION. HERE, BUILDING O…		L. CARON; DR. JOHN AND ANNE CHONG LAB FOR FUNCTIONAL GENOMICS, CHARLES PERKINS CENTRE, SCHOOL OF LIFE AND ENVIRONMENTAL SCIENCES, THE UNIVERSITY OF SYDNEY, SYDNEY, 2006, AUSTRALIA; EMAIL: LESLIE.CARON@UNIV-AMU.FR	10.3390/cells11060963			20734409	CELLS	ENGLISH	2	6		35326414	FINAL	MDPI	SCOPUS	ANABOLIC FACTORS AND MYOKINES IMPROVE DIFFERENTIATION OF HUMAN EMBRYONIC STEM CELL DERIVED SKELETAL MUSCLE CELLS	ARTICLE	https://www.scopus.com/inward/record.uri?eid=2-s2.0-85126329859&doi=10.3390%2fcells11060963&partnerID=40&md5=bfdd240567ddb3679435afd731fc533b	11	2022	RUAN TRAVIS;HARNEY DYLAN;KOAY YEN CHIN;LOO LIPIN;LARANCE MARK;CARON LESLIE	CELLS	none	THE UNIVERSITY OF SYDNEY;THE UNIVERSITY OF SYDNEY;THE UNIVERSITY OF SYDNEY;AIX MARSEILLE UNIV	NOTREPORTED;THE UNIVERSITY OF SYDNEY;EMAIL: LESLIE.CARON@UNIV-AMU.FR		RUAN T, 2022, CELLS	RUAN T, 2022, CELLS
SONG S;TANG W;YU S;LIU H;BAI Y	BILE ACID; GENDER-STRATIFIED ANALYSIS; LIQUID CHROMATOGRAPHY-TANDEM MASS SPECTROMETRY(LC-MS/MS); METABOLOMICS; MIGRAINE		BEIJING NATIONAL LABORATORY FOR MOLECULAR SCIENCES, KEY LABORATORY OF BIOORGANIC CHEMISTRY AND MOLECULAR ENGINEERING OF MINISTRY OF EDUCATION, INSTITUTE OF ANALYTICAL CHEMISTRY, COLLEGE OF CHEMISTRY AND MOLECULAR ENGINEERING, PEKING UNIVERSITY, BEIJING, 100871, CHINA; DEPARTMENT OF NEUROLOGY, THE FIRST MEDICAL CENTER, CHINESE PLA(PEOPLE’S LIBERATION ARMY) GENERAL HOSPITAL, BEIJING, 100853, CHINA	CHEM RES CHIN UNIV	MIGRAINE IS AN EPISODIC NEUROLOGICAL DISORDER AND THE SECOND MOST DISABLING DISEASE WITH UNCLEAR PATHOGENESIS. SINCE DIETARY ADJUSTMENT AND PROBIOTICS SUPPLEMENT CAN IMPROVE THE SYMPTOMS OF MIGRAINE, THE INTESTINAL FLORA METABOLITES OF BILE ACIDS(BAS) ATTRACT ATTENTIONS IN THIS WORK. 21 BAS, INCLUDING CHOLIC ACID(CA), CHENODEOXYCHOLIC ACID(CDCA), DEOXYCHOLIC ACID (DCA), LITHOCHOLIC ACID(LCA), URS…	CRCUE	Y. BAI; BEIJING NATIONAL LABORATORY FOR MOLECULAR SCIENCES, KEY LABORATORY OF BIOORGANIC CHEMISTRY AND MOLECULAR ENGINEERING OF MINISTRY OF EDUCATION, INSTITUTE OF ANALYTICAL CHEMISTRY, COLLEGE OF CHEMISTRY AND MOLECULAR ENGINEERING, PEKING UNIVERSITY, BEIJING, 100871, CHINA; EMAIL: YU.BAI@PKU.EDU.CN; S. YU; DEPARTMENT OF NEUROLOGY, THE FIRST MEDICAL CENTER, CHINESE PLA(PEOPLE’S LIBERATION ARMY) …	10.1007/s40242-022-2035-8			10059040	CHEMICAL RESEARCH IN CHINESE UNIVERSITIES	ENGLISH	2	3	809 – 815		FINAL	SPRINGER SCIENCE AND BUSINESS MEDIA DEUTSCHLAND GMBH	SCOPUS	TARGETED METABOLOMICS BASED ON LC-MS/MS REVEALING ALTERATION OF BILE ACIDS IN MALE MIGRAINE PATIENTS	ARTICLE	https://www.scopus.com/inward/record.uri?eid=2-s2.0-85128818417&doi=10.1007%2fs40242-022-2035-8&partnerID=40&md5=70a9bb30473bd570fd16117672c5a81b	38	2022	SONG SHIYAO;TANG WENJING;YU SHENGYUAN;LIU HUWEI;BAI YU	CHEM RES CHIN UNIV	none	PEKING UNIVERSITY;THE FIRST MEDICAL CENTER	NOTREPORTED;PEKING UNIVERSITY;NOTREPORTED;NOTREPORTED;THE FIRST MEDICAL CENTER;NOTDECLARED		SONG S, 2022, CHEM RES CHIN UNIV	SONG S, 2022, CHEM RES CHIN UNIV
JIJO A;CHEREDATH A;UPPANGALA S;LAKSHMI VR;JOSEPH D;MEITEI HY;ASAMPILLE G;KUMAR P;GOWDA NGA;KALTHUR G;KOVACIC B;ADIGA SK		CITRATES; CULTURE MEDIA; FEMALE; FERTILIZATION IN VITRO; GLUCOSE; HISTIDINE; HUMANS; INFERTILITY; MALE; LYSINE; MAGNETIC RESONANCE SPECTROSCOPY; MALE; PREGNANCY; PROSPECTIVE STUDIES; PYRUVATES; SEMEN; SPERM INJECTIONS; INTRACYTOPLASMIC; VALINE; CITRIC ACID; GLUCOSE; HISTIDINE; LYSINE; PYRUVIC ACID; VALINE; CITRIC ACID; GLUCOSE; HISTIDINE; LYSINE; PYRUVIC ACID; VALINE; ADULT; AMINO ACID BLOOD LEVE…	DEPARTMENT OF REPRODUCTIVE SCIENCE, KASTURBA MEDICAL COLLEGE, MANIPAL ACADEMY OF HIGHER EDUCATION, MANIPAL, INDIA; DEPARTMENT OF DATA SCIENCE, PRASANNA SCHOOL OF PUBLIC HEALTH, MANIPAL ACADEMY OF HIGHER EDUCATION, MANIPAL, INDIA; NMR RESEARCH CENTRE, INDIAN INSTITUTE OF SCIENCE, BANGALORE, INDIA; DEPARTMENT OF REPRODUCTIVE MEDICINE AND SURGERY, KASTURBA MEDICAL COLLEGE, MANIPAL ACADEMY OF HIGHER …	PLOS ONE	INTRACYTOPLASMIC SPERM INJECTION (ICSI) WAS DEVELOPED TO OVERCOME MALE FACTOR INFERTILITY, HOWEVER, THERE RECENTLY HAS BEEN AN INCREASING TREND IN ICSI USAGE IRRESPECTIVE OF THE ETIOLOGY, DEMONSTRATING AN OVERUSE OF THIS INSEMINATION TECHNIQUE. THERE IS A LIMITED KNOWLEDGE ON THE BEHAVIOUR OF ICSI DERIVED EMBRYOS IN NON-MALE FACTOR INFERTILITY PATIENTS. METABOLOMIC ASSESSMENT OF PREIMPLANTATION E…	POLNC	S.K. ADIGA; DEPARTMENT OF REPRODUCTIVE SCIENCE, KASTURBA MEDICAL COLLEGE, MANIPAL ACADEMY OF HIGHER EDUCATION, MANIPAL, INDIA; EMAIL: SATISH.ADIGA@MANIPAL.EDU	10.1371/journal.pone.0273321			19326203	PLOS ONE	ENGLISH	2	9		36149910	FINAL	PUBLIC LIBRARY OF SCIENCE	SCOPUS	ICSI IN NON-MALE FACTOR INFERTILITY PATIENTS DOES NOT ALTER METABOLOMIC SIGNATURE IN SIBLING EMBRYOS AS EVIDENCED BY SENSITIVITY ENHANCED NUCLEAR MAGNETIC RESONANCE (NMR) SPECTROSCOPY	ARTICLE	https://www.scopus.com/inward/record.uri?eid=2-s2.0-85138463795&doi=10.1371%2fjournal.pone.0273321&partnerID=40&md5=bff6c17d834aa5057bd3560ee989dc16	17	2022	JIJO AMEYA;CHEREDATH ASWATHI;UPPANGALA SHUBHASHREE;LAKSHMI VANI R;JOSEPH DAVID;MEITEI HUIDROM YAIPHABA;ASAMPILLE GITANJALI;KUMAR PRATAP;GOWDA NAGANA GA;KALTHUR GURUPRASAD;KOVACIC BORUT;ADIGA SATISH KUMAR	PLOS ONE	none	KASTURBA MEDICAL COLLEGE;PRASANNA SCHOOL OF PUBLIC HEALTH;INDIAN INSTITUTE OF SCIENCE;KASTURBA MEDICAL COLLEGE;UNIVERSITY OF WASHINGTON;UNIVERSITY MEDICAL CENTRE MARIBOR	NOTREPORTED;KASTURBA MEDICAL COLLEGE;NOTREPORTED		JIJO A, 2022, PLOS ONE	JIJO A, 2022, PLOS ONE
KLEMP HG;KETTWIG M;STREIT F;GÄRTNER J;ROSEWICH H;KRÄTZNER R	ABCD1; ABSOLUTEIDQ P180; BIOCRATES;BIOMARKERS; D-BPIII; MEMBRANE LIPIDS; METABOLOMICS; PC AE 36:4; PEROXISOME BIOGENESIS DISORDER; PEX1; VLCFA; ZELLWEGER SYNDROME SPECTRUM	ABC TRANSPORTER D1; ACYLCARNITINE; AMINO ACID; BEHENIC ACID; BIOLOGICAL MARKER; LIGNOCERIC ACID; LONG CHAIN FATTY ACID; LYSOPHOSPHATIDYLCHOLINE; MEMBRANE LIPID; PEROXIN; PEROXISOMAL MULTIFUNCTIONAL PROTEIN 2; PHOSPHATIDYLCHOLINE; SPHINGOMYELIN; VERY LONG CHAIN FATTY ACID; ADRENOLEUKODYSTROPHY; ARTICLE; CELL METABOLISM; CHILD; CLINICAL ARTICLE; COHORT ANALYSIS; CONTROLLED STUDY; DISORDERS OF PEROX…	DEPARTMENT OF PEDIATRICS AND ADOLESCENT MEDICINE, UNIVERSITY MEDICAL CENTER GÖTTINGEN, ROBERT-KOCH-STR. 40, GÖTTINGEN, 37075, GERMANY; DEPARTMENT OF CLINICAL CHEMISTRY, UNIVERSITY MEDICAL CENTER GÖTTINGEN, ROBERT-KOCH-STR. 40, GÖTTINGEN, 37075, GERMANY	METABOLITES	PEROXISOMES ARE CENTRAL HUBS FOR CELL METABOLISM AND THEIR DYSFUNCTION IS LINKED TO DEV-ASTATING HUMAN DISORDERS, SUCH AS PEROXISOMAL BIOGENESIS DISORDERS AND SINGLE PEROXISOMAL EN-ZYME/PROTEIN DEFICIENCIES. FOR DECADES, BIOCHEMICAL DIAGNOSTICS HAVE BEEN CARRIED OUT USING CLASSI-CAL MARKERS SUCH AS VERY LONG-CHAIN FATTY ACIDS (VLCFA), WHICH CAN BE INCONSPICUOUS IN MILDER AND ATYPICAL CASES. HOLIS…		H. ROSEWICH; DEPARTMENT OF PEDIATRICS AND ADOLESCENT MEDICINE, UNIVERSITY MEDICAL CENTER GÖTTINGEN, GÖTTINGEN, ROBERT-KOCH-STR. 40, 37075, GERMANY; EMAIL: HENDRIK.ROSEWICH@MED.UNI-GOETTINGEN.DE; R. KRÄTZNER; DEPARTMENT OF PEDIATRICS AND ADOLESCENT MEDICINE, UNIVERSITY MEDICAL CENTER GÖTTINGEN, GÖTTINGEN, ROBERT-KOCH-STR. 40, 37075, GERMANY; EMAIL: RKRAETZ@GWDG.DE	10.3390/metabo11060347			22181989	METABOLITES	ENGLISH	2	6			FINAL	MDPI AG	SCOPUS	LC-MS BASED PLATFORM SIMPLIFIES ACCESS TO METABOLOMICS FOR PEROXISOMAL DISORDERS	ARTICLE	https://www.scopus.com/inward/record.uri?eid=2-s2.0-85107874442&doi=10.3390%2fmetabo11060347&partnerID=40&md5=e78ff28275aa37e8b07a8dd0e3e294f7	11	2021	KLEMP HENRY GERD;KETTWIG MATTHIAS;STREIT FRANK;GÄRTNER JUTTA;ROSEWICH HENDRIK;KRÄTZNER RALPH	METABOLITES	none	UNIVERSITY MEDICAL CENTER GÖTTINGEN;UNIVERSITY MEDICAL CENTER GÖTTINGEN	NOTREPORTED;UNIVERSITY MEDICAL CENTER GÖTTINGEN;NOTREPORTED;NOTREPORTED;UNIVERSITY MEDICAL CENTER GÖTTINGEN;NOTREPORTED		KLEMP HG, 2021, METABOLITES	KLEMP HG, 2021, METABOLITES
CHOI JS;YOON D;HAN K;KOO JS;KIM S;KIM MJ	BREAST CANCER; METABOLOMICS; SPECTROSCOPY; TUMOR HETEROGENEITY	BIOPSY; LARGE-CORE NEEDLE; BREAST NEOPLASMS; FEMALE; HUMANS; MAGNETIC RESONANCE SPECTROSCOPY; METABOLOMICS; PROSPECTIVE STUDIES; AMINO ACIDS; BIOMOLECULES; BIOPSY; CELLS; CYTOLOGY; DISEASES; MAGIC ANGLE SPINNING; MAGNETIC RESONANCE SPECTROSCOPY; METABOLISM; METABOLITES; MULTIVARIANT ANALYSIS; SURGERY; ULTRASONIC APPLICATIONS; ALANINE; CREATINE; GLUTAMIC ACID; GLUTAMINE; GLYCINE; LACTIC ACID; LEUC…	DEPARTMENT OF RADIOLOGY, SAMSUNG MEDICAL CENTER, SUNGKYUNKWAN UNIVERSITY OF MEDICINE, SEOUL, SOUTH KOREA; DEPARTMENT OF DIGITAL HEALTH, SAIHST, SUNGKYUNKWAN UNIVERSITY, SEOUL, SOUTH KOREA; DEPARTMENT OF CHEMISTRY AND CHEMISTRY INSTITUTE FOR FUNCTIONAL MATERIALS, PUSAN NATIONAL UNIVERSITY, BUSAN, SOUTH KOREA; DEPARTMENT OF RADIOLOGY, RESEARCH INSTITUTE OF RADIOLOGICAL SCIENCE CENTER FOR CLINICAL I…	NMR BIOMED.	HIGH-RESOLUTION MAGIC ANGLE SPINNING (HR-MAS) MAGNETIC RESONANCE SPECTROSCOPY (MRS) IS A USEFUL METABOLIC PROFILING TECHNIQUE FOR HUMAN TISSUE. HOWEVER, THE IMPACT OF INTRATUMORAL HETEROGENEITY ON THE METABOLITE LEVELS OF BREAST CANCERS IS NOT YET ESTABLISHED. THE PURPOSE OF THIS PROSPECTIVE STUDY WAS TO INVESTIGATE WHETHER THE TUMOR CELL FRACTION OF CORE NEEDLE BIOPSY (CNB) SPECIMENS OF BREAST C…	NMRBE	M.J. KIM; DEPARTMENT OF RADIOLOGY, RESEARCH INSTITUTE OF RADIOLOGICAL SCIENCE, YONSEI UNIVERSITY COLLEGE OF MEDICINE, SEOUL, SOUTH KOREA; EMAIL: MINES@YUHS.AC	10.1002/nbm.4682			09523480	NMR IN BIOMEDICINE	ENGLISH	2	6		34959254	FINAL	JOHN WILEY AND SONS LTD	SCOPUS	IMPACT OF INTRATUMORAL HETEROGENEITY ON THE METABOLIC PROFILING OF BREAST CANCER TISSUE USING HIGH-RESOLUTION MAGIC ANGLE SPINNING MAGNETIC RESONANCE SPECTROSCOPY	ARTICLE	https://www.scopus.com/inward/record.uri?eid=2-s2.0-85123515378&doi=10.1002%2fnbm.4682&partnerID=40&md5=f456730d83ed5779693d521a5251c867	35	2022	CHOI JI SOO;YOON DAHYE;HAN KYUNGHWA;KOO JA SEUNG;KIM SUHKMANN;KIM MIN JUNG	NMR BIOMED	none	SUNGKYUNKWAN UNIVERSITY OF MEDICINE;SUNGKYUNKWAN UNIVERSITY;PUSAN NATIONAL UNIVERSITY;YONSEI UNIVERSITY COLLEGE OF MEDICINE;YONSEI UNIVERSITY COLLEGE OF MEDICINE;YONSEI UNIVERSITY COLLEGE OF MEDICINE	NOTREPORTED;YONSEI UNIVERSITY COLLEGE OF MEDICINE;NOTREPORTED		CHOI JS, 2022, NMR BIOMED	CHOI JS, 2022, NMR BIOMED
SCHLEIF WS;HARLAN RS;HAMBLIN F;AMANKWAH EK;GOLDENBERG NA;HERNANDEZ RG;JOHNSON SB;REED S;GRAHAM DR		BIOMARKERS; BLOOD PRESERVATION; CHROMATOGRAPHY; LIQUID; DRIED BLOOD SPOT TESTING; FEMALE; HUMANS; INFANT; INFANT; NEWBORN; MALE; METABOLOME; NEONATAL SCREENING; PROSPECTIVE STUDIES; REFERENCE VALUES; SPECIMEN HANDLING; TANDEM MASS SPECTROMETRY; BIOLOGICAL MARKER; ARTICLE; BODY WEIGHT; CHILD; CHILD HEALTH; CLINICAL ARTICLE; COHORT ANALYSIS; FEMALE; HUMAN; HUMAN TISSUE; INFANT; LIQUID CHROMATOGRAPH…	JOHNS HOPKINS ALL CHILDREN'S PEDIATRIC BIOREPOSITORY, JOHNS HOPKINS ALL CHILDREN'S HOSPITAL, ST PETERSBURG, FL; PEDIATRIC BIOSPECIMEN SCIENCE PROGRAM, JOHNS HOPKINS ALL CHILDREN'S INSTITUTE FOR CLINICAL AND TRANSLATIONAL RESEARCH, ST PETERSBURG, FL; CLINICAL COORDINATING CENTER, JOHNS HOPKINS ALL CHILDREN'S INSTITUTE FOR CLINICAL AND TRANSLATIONAL RESEARCH, ST PETERSBURG, FL; DATA COORDINATING CE…	J. PEDIATR.	NEWBORN SCREENING USING DRIED PLASMA SPOTS OFFERS PREANALYTICAL ADVANTAGES OVER CONVENTIONAL CARDS FOR PLASMA-ASSOCIATED TARGETS OF INTEREST. HEREIN WE PRESENT DRIED PLASMA SPOT–BASED METHODS FOR MEASURING METABOLITES USING A 250+ COMPOUND LIQUID CHROMATOGRAPHY TANDEM MASS SPECTROMETRY LIBRARY. QUALITY ASSURANCE REDUCED THIS LIBRARY TO 134, AND FROM THESE, 30 COMPOUNDS DETERMINED THE NORMAL NEWBO…	JOPDA	D.R. GRAHAM; ST. PETERSBURG, 501 6TH AVENUE SOUTH, RESEARCH AND EDUCATION BUILDING, RM 3223, 33701; EMAIL: DGRAHAM@JHMI.EDU	10.1016/j.jpeds.2021.09.061			00223476	JOURNAL OF PEDIATRICS	ENGLISH	2		251 – 256.E4	34626671	FINAL	ELSEVIER INC.	SCOPUS	DEFINING THE HEALTHY INFANT METABOLOME: LIQUID CHROMATOGRAPHY TANDEM-MASS SPECTROMETRY ANALYSIS OF DRIED BLOOD SPOT EXTRACTS FROM THE PROSPECTIVE RESEARCH ON EARLY DETERMINANTS OF ILLNESS AND CHILDREN'S HEALTH TRAJECTORIES BIRTH COHORT STUDY	ARTICLE	https://www.scopus.com/inward/record.uri?eid=2-s2.0-85117910103&doi=10.1016%2fj.jpeds.2021.09.061&partnerID=40&md5=c783c2f40074866fcdf9d90591482939	241	2022	SCHLEIF WILLIAM S;HARLAN ROBERT S;HAMBLIN FRANCES;AMANKWAH ERNEST K;GOLDENBERG NEIL A;HERNANDEZ RAQUEL G;JOHNSON SARA B;REED SHANNON;GRAHAM DAVID R	J PEDIATR	none	JOHNS HOPKINS ALL CHILDREN'S HOSPITAL;JOHNS HOPKINS ALL CHILDREN'S INSTITUTE FOR CLINICAL AND TRANSLATIONAL RESEARCH;JOHNS HOPKINS ALL CHILDREN'S INSTITUTE FOR CLINICAL AND TRANSLATIONAL RESEARCH;JOHNS HOPKINS ALL CHILDREN'S INSTITUTE FOR CLINICAL AND TRANSLATIONAL RESEARCH;JOHNS HOPKINS ALL CHILDREN'S INSTITUTE FOR CLINICAL AND TRANSLATIONAL RESEARCH;JOHNS HOPKINS MOLECULAR DETERMINANTS CENTER A…	NOTREPORTED;RESEARCH AND EDUCATION BUILDING;NOTREPORTED		SCHLEIF WS, 2022, J PEDIATR	SCHLEIF WS, 2022, J PEDIATR
WU X;ZHANG T;ZHANG Y;SHE Y;WANG L;GAO Y;DENG Y;CHEN M;HE Y;CHEN X;HAO Q;YUE J;DONG B	EPIDEMIOLOGY; GERIATRIC MEDICINE; PUBLIC HEALTH	AGED; AGING; CHINA; COHORT STUDIES; HUMANS; LONGEVITY; QUALITY OF LIFE; HYPNOTIC AGENT; AGED; AGING; ARTICLE; CAUSE OF DEATH; CHINA; CHINESE; COHORT ANALYSIS; CONTROLLED STUDY; DAILY LIFE ACTIVITY; DATE OF DEATH; FEMALE; FOLLOW UP; GERIATRIC NUTRITION; HUMAN; LONGEVITY; MAJOR CLINICAL STUDY; MALE; MEDICAL HISTORY; MENTAL HEALTH; NATURAL POPULATION; SARCOPENIA; SLEEP QUALITY; SOCIAL SUPPORT; VERY …	NATIONAL CLINICAL RESEARCH CENTER FOR GERIATRICS (WCHSCU), SICHUAN UNIVERSITY WEST CHINA HOSPITAL, SICHUAN, CHENGDU, CHINA; THE NO.1 AFFILIATED HOSPITAL OF CHENGDU MEDICAL COLLEGE, SICHUAN, CHENGDU, CHINA; MEI SHAN SHI PENG SHAN QU CHINSES MEDICINE HOSPITAL, SICHUAN, MEISHAN, CHINA; PEOPLE'S HOSPITAL OF LESHAN, SICHUAN, LESHAN, CHINA; SICHUAN UNIVERSITY WEST CHINA HOSPITAL OF YIBIN HOSPITAL, SICH…	BMJ OPEN	PURPOSE THE WEST CHINA LONGEVITY AND AGEING PROCEDURE (WCLAP) COHORT STUDY AIMS TO PROVIDE GUIDANCE FOR OLDER ADULTS IN WESTERN CHINA WITH THE AIM OF IMPROVING QUALITY OF LIFE, REDUCING THE BURDEN OF FAMILY CARE, SUMMARISING THE CHARACTERISTICS OF LONGEVITY LIFESTYLES, BUILDING A CHINESE-LONGEVITY-POPULATION BIOBANK AND EXPLORING THE MECHANISMS UNDERLYING POPULATION AGEING. PARTICIPANTS SINCE THE…		B. DONG; NATIONAL CLINICAL RESEARCH CENTER FOR GERIATRICS (WCHSCU), SICHUAN UNIVERSITY WEST CHINA HOSPITAL, CHENGDU, SICHUAN, CHINA; EMAIL: BIRONGDONG@163.COM	10.1136/bmjopen-2021-055407			20446055	BMJ OPEN	ENGLISH	2	6		35701047	FINAL	BMJ PUBLISHING GROUP	SCOPUS	NATURAL POPULATION COHORT STUDY ON LONG-LIVED ADULTS: WEST CHINA LONGEVITY AND AGEING PROCEDURE (WCLAP)	ARTICLE	https://www.scopus.com/inward/record.uri?eid=2-s2.0-85132078539&doi=10.1136%2fbmjopen-2021-055407&partnerID=40&md5=b1c198721dcafd66c4d4f7e7ab598135	12	2022	WU XIAOCHU;ZHANG TIANYAO;ZHANG YAN;SHE YAN;WANG LI;GAO YANLING;DENG YIPING;CHEN MEIJUAN;HE YAN;CHEN XIAOYAN;HAO QIUKUI;YUE JIRONG;DONG BIRONG	BMJ OPEN	none	SICHUAN UNIVERSITY WEST CHINA HOSPITAL;MEI SHAN SHI PENG SHAN QU CHINSES MEDICINE HOSPITAL;PEOPLE'S HOSPITAL OF LESHAN;SICHUAN UNIVERSITY WEST CHINA HOSPITAL OF YIBIN HOSPITAL	NOTREPORTED;SICHUAN UNIVERSITY WEST CHINA HOSPITAL;NOTREPORTED		WU X, 2022, BMJ OPEN	WU X, 2022, BMJ OPEN
BINICI I;ALP HH;KARSEN H;KOYUNCU I;GONEL A;ÇELIK H;KARAHOCAGIL MK	AIDS;AMINO ACIDS; HIV; LC-MS / MS; METABOLISM; NUTRITION	ALANINE; AMINO ACIDS; ARGININOSUCCINIC ACID; ASPARAGINE; ASPARTIC ACID; BIOMARKERS; CARNOSINE; CHROMATOGRAPHY; LIQUID; CYSTEINE; CYSTINE; GLUTAMATES; GLUTAMINE; HISTIDINE; HIV INFECTIONS; HUMANS; IMINO ACIDS; LYSINE; METHIONINE; SARCOSINE; TANDEM MASS SPECTROMETRY; THREONINE; TRYPTOPHAN; TYROSINE; VALINE; 3 METHYLHISTIDINE; ALANINE; AMINO ACID; ARGININOSUCCINIC ACID; ASPARAGINE; ASPARTIC ACID; CA…	DEPARTMENT OF INFECTIOUS DISEASES AND CLINICAL MICROBIOLOGY, MEDICAL FACULTY, VAN YÜZÜNCÜ YIL UNIVERSITY, VAN, TURKEY; DEPARTMENT OF BIOCHEMISTRY, MEDICAL FACULTY, VAN YÜZÜNCÜ YIL UNIVERSITY, VAN, TURKEY; DEPARTMENT OF INFECTIOUS DISEASES AND CLINICAL MICROBIOLOGY, MEDICAL FACULTY, HARRAN UNIVERSITY, SANLIURFA, TURKEY; DEPARTMENT OF BIO-CHEMISTRY, MEDICAL FACULTY, HARRAN UNIVERSITY, SANLIURFA, TU…	CURR. HIV RES.	BACKGROUND: INCREASING THE SENSITIVITY AND AVAILABILITY OF LIQUID CHROMATOGRAPHY TANDEM MASS SPECTROMETRY (LC-MS/MS) DEVICES MAY PROVIDE ADVANTAGES IN TERMS OF REVEALING THE CHANGES IN METABOLIC PATHWAYS IN HIV-POSITIVE PATIENTS AND ELUCIDATING THE PHYSIOPATHOLOGY. INTRODUCTION: THE AIM OF THIS STUDY WAS TO DETERMINE THE DIFFERENCE IN AMINO ACID LEVELS BETWEEN HIV-POSITIVE PATIENTS AND HEALTHY IN…	CHRUB	I. BINICI; DEPARTMENT OF INFECTIOUS DISEASES AND CLINICAL MICROBIOLOGY, MEDICAL FACULTY, VAN YÜZÜNCÜ YIL UNIVERSITY, VAN, TURKEY; EMAIL: IRFANBINICI5@GMAIL.COM	10.2174/1570162X20666220428103250			1570162X	CURRENT HIV RESEARCH	ENGLISH	2	3	228 – 235	36111751	FINAL	BENTHAM SCIENCE PUBLISHERS	SCOPUS	PLASMA FREE AMINO ACID PROFILE IN HIV-POSITIVE CASES	ARTICLE	https://www.scopus.com/inward/record.uri?eid=2-s2.0-85137889597&doi=10.2174%2f1570162X20666220428103250&partnerID=40&md5=ce906b49ff872e1241e18cf99380490a	20	2022	BINICI IRFAN;ALP HAMIT HAKAN;KARSEN HASAN;KOYUNCU ISMAIL;GONEL ATAMAN;ÇELIK HAKIM;KARAHOCAGIL MUSTAFA KASIM	CURR HIV RES	none	VAN YÜZÜNCÜ YIL UNIVERSITY;VAN YÜZÜNCÜ YIL UNIVERSITY;HARRAN UNIVERSITY;HARRAN UNIVERSITY;HARRAN UNIVERSITY;AHI EVREN UNIVERSITY	NOTREPORTED;VAN YÜZÜNCÜ YIL UNIVERSITY;NOTREPORTED		BINICI I, 2022, CURR HIV RES	BINICI I, 2022, CURR HIV RES
COTTRILL KA;GIACALONE VD;MARGAROLI C;BRIDGES RJ;KOVAL M;TIROUVANZIAM R;MCCARTY NA	AMPK; CYSTIC FIBROSIS TRANSMEMBRANE CONDUCTANCE REGULATOR; EPITHELIAL CELLS; MODULATOR THERAPY; NEUTROPHILS; SPHINGOMYELINASE	BIOMECHANICAL PHENOMENA; CELLS; CULTURED; CYSTIC FIBROSIS; CYSTIC FIBROSIS TRANSMEMBRANE CONDUCTANCE REGULATOR; HUMANS; LIPIDOMICS; RESPIRATORY MUCOSA; SPHINGOMYELIN PHOSPHODIESTERASE; TRANSENDOTHELIAL AND TRANSEPITHELIAL MIGRATION; 2 PROPANOL; 4 (2 HYDROXYETHYL) 1 PIPERAZINEETHANESULFONIC ACID; ADENOSINE PHOSPHATE; BACTERIAL ENZYME; BENZAMIDINE; BICARBONATE; BIOTIN; CALCIUM CHLORIDE; CERAMIDASE;…	MOLECULAR AND SYSTEMS PHARMACOLOGY PHD PROGRAM, EMORY UNIVERSITY, ATLANTA, GA, UNITED STATES; IMMUNOLOGY AND MOLECULAR PATHOGENESIS PHD PROGRAM, EMORY UNIVERSITY, ATLANTA, GA, UNITED STATES; DEPARTMENT OF MEDICINE, DIVISION OF PULMONARY, ALLERGY & CRITICAL CARE MEDICINE, UNIVERSITY OF ALABAMA AT BIRMINGHAM, BIRMINGHAM, AL, UNITED STATES; PROGRAM IN PROTEASE/MATRIX BIOLOGY, UNIVERSITY OF ALABAMA A…	PHYSIOL. REP.	LOSS OF FUNCTION OF THE CYSTIC FIBROSIS TRANSMEMBRANE CONDUCTANCE REGULATOR (CFTR) CAUSES CYSTIC FIBROSIS (CF). IN THE LUNGS, THIS MANIFESTS AS IMMUNE CELL INFILTRATION AND BACTERIAL INFECTIONS, LEADING TO TISSUE DESTRUCTION. PREVIOUS WORK HAS DETERMINED THAT ACUTE BACTERIAL SPHINGOMYELINASE (SMASE) DECREASES CFTR FUNCTION IN BRONCHIAL EPITHELIAL CELLS FROM INDIVIDUALS WITHOUT CF (NHBES) AND WITH…		N.A. MCCARTY; MOLECULAR AND SYSTEMS PHARMACOLOGY PHD PROGRAM, EMORY UNIVERSITY, ATLANTA, UNITED STATES; EMAIL: NAMCCAR@EMORY.EDU	10.14814/phy2.15023			2051817X	PHYSIOLOGICAL REPORTS	ENGLISH	2	17		34514718	FINAL	AMERICAN PHYSIOLOGICAL SOCIETY	SCOPUS	MECHANISTIC ANALYSIS AND SIGNIFICANCE OF SPHINGOMYELINASE-MEDIATED DECREASES IN TRANSEPITHELIAL CFTR CURRENTS IN NHBES	ARTICLE	https://www.scopus.com/inward/record.uri?eid=2-s2.0-85114876720&doi=10.14814%2fphy2.15023&partnerID=40&md5=1a8f91de9095ba500d7492dcb6076e67	9	2021	COTTRILL KIRSTEN A;GIACALONE VINCENT D;MARGAROLI CAMILLA;BRIDGES ROBERT J;KOVAL MICHAEL;TIROUVANZIAM RABINDRA;MCCARTY NAEL A	PHYSIOL REP	none	EMORY UNIVERSITY;EMORY UNIVERSITY;UNIVERSITY OF ALABAMA AT BIRMINGHAM;UNIVERSITY OF ALABAMA AT BIRMINGHAM;CHICAGO MEDICAL SCHOOL;EMORY UNIVERSITY;EMORY UNIVERSITY SCHOOL OF MEDICINE	NOTREPORTED;EMORY UNIVERSITY;NOTREPORTED		COTTRILL KA, 2021, PHYSIOL REP	COTTRILL KA, 2021, PHYSIOL REP
FERNANDES AF;GONÇALVES LG;BENTO M;ANJO SI;MANADAS B;BARROSO C;VILLAR M;MACEDO R;SIMÕES MJ;COELHO AV	BIOMARKERS; BLOOD SERUM; DIAGNOSIS; MASS SPECTROMETRY; MULTI-OMICS; TUBERCULOSIS	BIOMARKERS; CHROMATOGRAPHY; LIQUID; HUMANS; LATENT TUBERCULOSIS; PROTEOMICS; TANDEM MASS SPECTROMETRY; TUBERCULOSIS; 9 METHYLURIC ACID; ACRYLIC ACID; ALPHA 2 MACROGLOBULIN; ALPHA2 GLYCOPROTEIN; ALTERNATIVE COMPLEMENT PATHWAY C3 C5 CONVERTASE; ANGIOTENSINOGEN; APOLIPOPROTEIN; APOLIPOPROTEIN A1; APOLIPOPROTEIN A2; ARYLDIALKYLPHOSPHATASE; ARYLESTERASE; BETA2 GLYCOPROTEIN 1; BIOLOGICAL MARKER; CERULO…	INSTITUTO DE TECNOLOGIA QUÍMICA E BIOLÓGICA ANTÓNIO XAVIER, UNIVERSIDADE NOVA DE LISBOA, OEIRAS, 2780-157, PORTUGAL; CNC-CENTER FOR NEUROSCIENCE AND CELL BIOLOGY, UNIVERSITY OF COIMBRA, COIMBRA, 3004-504, PORTUGAL; CIBB—CENTRE FOR INNOVATIVE BIOMEDICINE AND BIOTECHNOLOGY, UNIVERSITY OF COIMBRA, COIMBRA, 3004-504, PORTUGAL; III INSTITUTE FOR INTERDISCIPLINARY RESEARCH, UNIVERSITY OF COIMBRA (IIIUC…	INT. J. MOL. SCI.	TUBERCULOSIS (TB) IS A TRANSMISSIBLE DISEASE LISTED AS ONE OF THE 10 LEADING CAUSES OF DEATH WORLDWIDE (10 MILLION INFECTED IN 2019). A SWIFT AND PRECISE DIAGNOSIS IS ESSENTIAL TO FORESTALL ITS TRANSMISSION, FOR WHICH THE DISCOVERY OF EFFECTIVE DIAGNOSTIC BIOMARKERS IS CRUCIAL. IN THIS STUDY, WE AIMED TO DISCOVER MOLECULAR BIOMARKERS FOR THE EARLY DIAGNOSIS OF TUBERCULOSIS. TWO INDEPENDENT COHORT…		A.V. COELHO; INSTITUTO DE TECNOLOGIA QUÍMICA E BIOLÓGICA ANTÓNIO XAVIER, UNIVERSIDADE NOVA DE LISBOA, OEIRAS, 2780-157, PORTUGAL; EMAIL: VARELA@ITQB.UNL.PT	10.3390/ijms232213733			16616596	INTERNATIONAL JOURNAL OF MOLECULAR SCIENCES	ENGLISH	2	22		36430211	FINAL	MDPI	SCOPUS	MASS SPECTROMETRY-BASED PROTEOMIC AND METABOLOMIC PROFILING OF SERUM SAMPLES FOR DISCOVERY AND VALIDATION OF TUBERCULOSIS DIAGNOSTIC BIOMARKER SIGNATURE	ARTICLE	https://www.scopus.com/inward/record.uri?eid=2-s2.0-85142856090&doi=10.3390%2fijms232213733&partnerID=40&md5=a2361364bcc39e2c2536ef4dd0dbae5d	23	2022	FERNANDES ANA FILIPA;GONÇALVES LUÍS GAFEIRA;BENTO MARIA;ANJO SANDRA I;MANADAS BRUNO;BARROSO CLARA;VILLAR MIGUEL;MACEDO RITA;SIMÕES MARIA JOÃO;COELHO ANA VARELA	INT J MOL SCI	none	UNIVERSIDADE NOVA DE LISBOA;UNIVERSITY OF COIMBRA;UNIVERSITY OF COIMBRA;UNIVERSITY OF COIMBRA (IIIUC);INSTITUTO NACIONAL DE SAÚDE DR. RICARDO JORGE	NOTREPORTED;UNIVERSIDADE NOVA DE LISBOA;NOTREPORTED		FERNANDES AF, 2022, INT J MOL SCI	FERNANDES AF, 2022, INT J MOL SCI
PILLI T;CARDINALE S;CANTARA S;DALMAZIO G;FORLEO R;CAPEZZONE M;BASSI C;NEGRINI M;FERRACIN M;CASTAGNA MG	ADRENAL INSUFFICIENCY; MODIFIED-RELEASE HYDROCORTISONE; OVERTREATMENT; WHOLE-GENOME ANALYSIS	ADRENAL INSUFFICIENCY; CORTISONE; HUMANS; HYDROCORTISONE; LEUKOCYTES; MONONUCLEAR; QUALITY OF LIFE; ALKALINE PHOSPHATASE; BIOLOGICAL MARKER; CORTICOTROPIN; GLUCOSE; HEMOGLOBIN A1C; HIGH DENSITY LIPOPROTEIN CHOLESTEROL; HYDROCORTISONE; INTERLEUKIN 6; LOW DENSITY LIPOPROTEIN CHOLESTEROL; OSTEOCALCIN; TRIACYLGLYCEROL; CORTISONE; HYDROCORTISONE; ADRENAL INSUFFICIENCY; ADULT; ARTICLE; BIOINFORMATICS; …	DEPARTMENT OF MEDICAL, SURGICAL AND NEUROLOGICAL SCIENCES, UNIVERSITY OF SIENA, SIENA, ITALY; DEPARTMENT OF MORPHOLOGY, SURGERY AND EXPERIMENTAL MEDICINE, UNIVERSITY OF FERRARA, FERRARA, ITALY; DEPARTMENT OF EXPERIMENTAL, DIAGNOSTIC AND SPECIALTY MEDICINE (DIMES), UNIVERSITY OF BOLOGNA, BOLOGNA, ITALY	ENDOCRINE	PURPOSE: CONVENTIONAL (CONV) TREATMENT OF ADRENAL INSUFFICIENCY (AI) IS ASSOCIATED WITH RISK OF OVERTREATMENT: GLYCO-METABOLIC IMPAIRMENT, BONE LOSS, AND REDUCED QUALITY OF LIFE. RECENT FINDINGS SUGGEST THAT MODIFIED-RELEASE HYDROCORTISONE (MOD) MAY RESTORE A MORE PHYSIOLOGICAL CORTISOL PROFILE. OUR AIMS WERE: (1) TO COMPARE THE GENE EXPRESSION PROFILE OF PERIPHERAL BLOOD MONONUCLEAR CELLS DERIVE…	EOCRE	M.G. CASTAGNA; DEPARTMENT OF MEDICAL, SURGICAL AND NEUROLOGICAL SCIENCES, UNIVERSITY OF SIENA, SIENA, ITALY; EMAIL: M.G.CASTAGNA@AO-SIENA.TOSCANA.IT	10.1007/s12020-020-02578-w			1355008X	ENDOCRINE	ENGLISH	2	1	177 – 185	33417142	FINAL	SPRINGER	SCOPUS	PRELIMINARY RESULTS FROM WHOLE-GENOME EXPRESSION ANALYSIS IN PATIENTS WITH SECONDARY ADRENAL INSUFFICIENCY TREATED WITH MODIFIED-RELEASE HYDROCORTISONE	ARTICLE	https://www.scopus.com/inward/record.uri?eid=2-s2.0-85098984270&doi=10.1007%2fs12020-020-02578-w&partnerID=40&md5=1ee8f9802d073f70e8914346bd7c2832	73	2021	PILLI TANIA;CARDINALE SANDRO;CANTARA SILVIA;DALMAZIO GILDA;FORLEO RAFFAELLA;CAPEZZONE MARCO;BASSI CRISTIAN;NEGRINI MASSIMO;FERRACIN MANUELA;CASTAGNA MARIA GRAZIA	ENDOCRINE	none	UNIVERSITY OF SIENA;UNIVERSITY OF FERRARA;UNIVERSITY OF BOLOGNA	NOTREPORTED;UNIVERSITY OF SIENA;NOTREPORTED		PILLI T, 2021, ENDOCRINE	PILLI T, 2021, ENDOCRINE
GARLAND LL;GUILLEN-RODRIGUEZ J;HSU CH;DAVIS LE;SZABO E;HUSTED CR;LIU H;LECLERC A;ALEKSEYEV YO;LIU G;BAUMAN JE;SPIRA AE;BEANE J;WOJTOWICZ M;CHOW HHS	ASPIRIN; CANCER PREVENTION; LEUKOTRIENE; LUNG CANCER; PROSTAGLANDIN; ZILEUTON	ACETYLSALICYLIC ACID; ARACHIDONATE 5 LIPOXYGENASE; BIOLOGICAL MARKER; COTININE; LEUKOTRIENE; LEUKOTRIENE RECEPTOR BLOCKING AGENT; MAMMALIAN TARGET OF RAPAMYCIN COMPLEX 1; NONSTEROID ANTIINFLAMMATORY AGENT; PLACEBO; PROSTAGLANDIN E2; PROSTAGLANDIN SYNTHASE; REACTIVE OXYGEN METABOLITE; ZILEUTON; ABDOMINAL PAIN; ADULT; ARACHIDONIC ACID METABOLISM; ARTICLE; CANCER PATIENT; CARCINOGENESIS; CHRONIC OBS…	DEPARTMENT OF MEDICINE, UNIVERSITY OF ARIZONA, TUCSON, 85724, AZ, UNITED STATES; UNIVERSITY OF ARIZONA CANCER CENTER, UNIVERSITY OF ARIZONA, TUCSON, 85724, AZ, UNITED STATES; COLLEGE OF PHARMACY, UNIVERSITY OF ARIZONA, TUCSON, 85721, AZ, UNITED STATES; DIVISION OF CANCER PREVENTION, NATIONAL CANCER INSTITUTE, BETHESA, 20892, MD, UNITED STATES; SECTION OF COMPUTATIONAL BIOMEDICINE, DEPARTMENT OF M…	CANCERS	THE CHEMOPREVENTIVE EFFECT OF ASPIRIN AND OTHER NON-STEROIDAL ANTI-INFLAMMATORY DRUGS (NSAIDS) ON LUNG CANCER RISK IS SUPPORTED BY EPIDEMIOLOGIC AND PRECLINICAL STUDIES. ZILEUTON, A 5-LIPOXYGENASE INHIBITOR, HAS ADDITIVE ACTIVITY WITH NSAIDS AGAINST TOBACCO CARCINOGENESIS IN PRECLINICAL MODELS. WE HYPOTHESIZED THAT CYCLOOXYGENASE PLUS 5-LIPOXYGENASE INHIBITION WOULD BE MORE EFFECTIVE THAN A PLACE…		L.L. GARLAND; DEPARTMENT OF MEDICINE, UNIVERSITY OF ARIZONA, TUCSON, 85724, UNITED STATES; EMAIL: LGARLAND@AZCC.ARIZONA.EDU	10.3390/cancers14122893			20726694	CANCERS	ENGLISH	2	12			FINAL	MDPI	SCOPUS	CLINICAL STUDY OF ASPIRIN AND ZILEUTON ON BIOMARKERS OF TOBACCO-RELATED CARCINOGENESIS IN CURRENT SMOKERS	ARTICLE	https://www.scopus.com/inward/record.uri?eid=2-s2.0-85131686235&doi=10.3390%2fcancers14122893&partnerID=40&md5=e5c3fff4da24158788023bd8bbe744be	14	2022	GARLAND LINDA L;GUILLEN-RODRIGUEZ JOSÉ;HSU CHIU-HSIEH;DAVIS LISA E;SZABO EVA;HUSTED CHRISTOPHER R;LIU HANQIAO;LECLERC ASHLEY;ALEKSEYEV YURIY O;LIU GANG;BAUMAN JULIE E;SPIRA AVRUM E;BEANE JENNIFER;WOJTOWICZ MALGORZATA;CHOW H-H SHERRY	CANCERS	none	UNIVERSITY OF ARIZONA;UNIVERSITY OF ARIZONA CANCER CENTER;UNIVERSITY OF ARIZONA;NATIONAL CANCER INSTITUTE;BOSTON UNIVERSITY;BOSTON UNIVERSITY;GEORGE WASHINGTON (GW) UNIVERSITY AND GW CANCER CENTER	NOTREPORTED;UNIVERSITY OF ARIZONA;NOTREPORTED		GARLAND LL, 2022, CANCERS	GARLAND LL, 2022, CANCERS
XU M;CUI H;CHEN X;HUA X;SONG J;HU S	BIOMARKERS; LVAD; REMODELING OF CARDIAC FUNCTION; UNTARGETED METABOLOMIC ANALYSIS	BIOLOGICAL MARKER; HEMOGLOBIN; ADULT; ALCOHOLIC CARDIOMYOPATHY; AMINO ACID METABOLISM; AREA UNDER THE CURVE; ARTICLE; BODY MASS; CARBOHYDRATE METABOLISM; CENTRIFUGATION; CITRIC ACID CYCLE; CLINICAL ARTICLE; CONGESTIVE CARDIOMYOPATHY; CONTROLLED STUDY; CORRELATION ANALYSIS; CREATININE BLOOD LEVEL; DATA PROCESSING; DIABETES MELLITUS; DIAGNOSTIC TEST ACCURACY STUDY; ELECTROSPRAY; FEMALE; GLUCONEOGEN…	UNION HOSPITAL, TONGJI MEDICAL COLLEGE, HUAZHONG UNIVERSITY OF SCIENCE AND TECHNOLOGY, WUHAN, 430030, CHINA; STATE KEY LABORATORY OF CARDIOVASCULAR DISEASE, FUWAI HOSPITAL, CHINESE ACADEMY OF MEDICAL SCIENCES, SHENZHEN, 518057, CHINA; STATE KEY LABORATORY OF CARDIOVASCULAR DISEASE, FUWAI HOSPITAL, NATIONAL CENTER FOR CARDIOVASCULAR DISEASES, CHINESE ACADEMY OF MEDICAL SCIENCES AND PEKING UNION ME…	METABOLITES	CARDIAC FUNCTION IS CLOSELY RELATED TO HEART METABOLISM. HEART FAILURE PATIENTS UNDERGOING LVAD SUPPORT HAVE SHOWN VARYING DEGREES OF REMODELING OF BOTH CARDIAC FUNCTION AND MORPHOLOGY. HOWEVER, THE METABOLIC CHANGES IN PATIENTS WITH DIFFERENT OUTCOMES ARE UNCLEAR. THIS STUDY AIMED TO IDENTIFY METABOLIC DIFFERENCES AND EVALUATE METABOLOMICS-BASED BIOMARKERS IN PATIENTS WITH NON-IMPROVED/IMPROVED …		J. SONG; STATE KEY LABORATORY OF CARDIOVASCULAR DISEASE, FUWAI HOSPITAL, CHINESE ACADEMY OF MEDICAL SCIENCES, SHENZHEN, 518057, CHINA; EMAIL: SONGJIANGPING@FUWAIHOSPITAL.ORG; S. HU; STATE KEY LABORATORY OF CARDIOVASCULAR DISEASE, FUWAI HOSPITAL, CHINESE ACADEMY OF MEDICAL SCIENCES, SHENZHEN, 518057, CHINA; EMAIL: HUSS@FUWAIHOSPITAL.ORG	10.3390/metabo12111068			22181989	METABOLITES	ENGLISH	2	11			FINAL	MDPI	SCOPUS	CHANGES OF PLASMA TRIS(HYDROXYMETHYL)AMINOMETHANE AND 5-GUANIDINO-3-METHYL-2-OXOPENTANOIC ACID AS BIOMARKERS OF HEART REMODELING AFTER LEFT VENTRICULAR ASSIST DEVICE SUPPORT	ARTICLE	https://www.scopus.com/inward/record.uri?eid=2-s2.0-85149505010&doi=10.3390%2fmetabo12111068&partnerID=40&md5=50eb0c9fbe353fcebe45c13fa3fd1da5	12	2022	XU MENGDA;CUI HAO;CHEN XIAO;HUA XIUMENG;SONG JIANGPING;HU SHENGSHOU	METABOLITES	none	HUAZHONG UNIVERSITY OF SCIENCE AND TECHNOLOGY;CHINESE ACADEMY OF MEDICAL SCIENCES;CHINESE ACADEMY OF MEDICAL SCIENCES AND PEKING UNION MEDICAL COLLEGE	NOTREPORTED;CHINESE ACADEMY OF MEDICAL SCIENCES;EMAIL: SONGJIANGPING@FUWAIHOSPITAL.ORG;NOTREPORTED;CHINESE ACADEMY OF MEDICAL SCIENCES;EMAIL: HUSS@FUWAIHOSPITAL.ORG		XU M, 2022, METABOLITES	XU M, 2022, METABOLITES
CARRARO S;FERRARO VA;MARETTI M;GIORDANO G;PIRILLO P;STOCCHERO M;ZANCONATO S;BARALDI E	BRONCHIOLITIS; METABOLOMICS; NEONATE; RECURRENT WHEEZING; URINE	ACETONITRILE; FORMIC ACID; GLUTAMIC ACID; METHANOL; PROTEOME; TOLL LIKE RECEPTOR 4; VALINE; APGAR SCORE; ARTICLE; ASTHMA; ATOPY; BREAST MILK; BRONCHIOLITIS; CHILD; CONTROLLED STUDY; DATA ANALYSIS; DECISION TREE; ELECTROSPRAY MASS SPECTROMETRY; FEMALE; GENE FREQUENCY; GESTATIONAL WEIGHT GAIN; HUMAN; HYPOGLYCEMIA; LIMIT OF QUANTITATION; LIQUID CHROMATOGRAPHY-MASS SPECTROMETRY; LOWER RESPIRATORY TRA…	WOMEN’S AND CHILDREN’S HEALTH DEPARTMENT, UNIVERSITY HOSPITAL OF PADOVA, PADOVA, 35128, ITALY; INSTITUTE OF PEDIATRIC RESEARCH (IRP), FONDAZIONE ISTITUTO DI RICERCA PEDIATRICA CITTÀ DELLA SPERANZA, PADOVA, 35128, ITALY	METABOLITES	THERE IS GROWING INTEREST FOR STUDYING HOW EARLY-LIFE INFLUENCES THE DEVELOPMENT OF RESPIRATORY DISEASES. OUR AIM WAS TO APPLY METABOLOMIC ANALYSIS TO URINE COLLECTED AT BIRTH, TO EVALUATE WHETHER THERE IS ANY EARLY METABOLIC SIGNATURES CAPABLE TO DISTINGUISH CHILDREN WHO WILL DEVELOP ACUTE BRONCHIOLITIS AND/OR RECURRENT WHEEZING. URINE WAS COLLECTED AT BIRTH IN HEALTHY TERM NEWBORNS. CHILDREN WE…		V.A. FERRARO; WOMEN’S AND CHILDREN’S HEALTH DEPARTMENT, UNIVERSITY HOSPITAL OF PADOVA, PADOVA, 35128, ITALY; EMAIL: VALENTINAAGNESE.FERRARO@UNIPD.IT	10.3390/metabo11120825			22181989	METABOLITES	ENGLISH	2	12			FINAL	MDPI	SCOPUS	METABOLOMIC PROFILE AT BIRTH, BRONCHIOLITIS AND RECURRENT WHEEZING: A 3-YEAR PROSPECTIVE STUDY	ARTICLE	https://www.scopus.com/inward/record.uri?eid=2-s2.0-85120800113&doi=10.3390%2fmetabo11120825&partnerID=40&md5=c583d978961a0358890aeb5078dc320e	11	2021	CARRARO SILVIA;FERRARO VALENTINA AGNESE;MARETTI MICHELA;GIORDANO GIUSEPPE;PIRILLO PAOLA;STOCCHERO MATTEO;ZANCONATO STEFANIA;BARALDI EUGENIO	METABOLITES	none	UNIVERSITY HOSPITAL OF PADOVA;INSTITUTE OF PEDIATRIC RESEARCH (IRP)	NOTREPORTED;UNIVERSITY HOSPITAL OF PADOVA;NOTREPORTED		CARRARO S, 2021, METABOLITES	CARRARO S, 2021, METABOLITES
CALAME DG;HERMAN I;MAROOFIAN R;MARSHALL AE;DONIS KC;FATIH JM;MITANI T;DU H;GROCHOWSKI CM;SOUSA SB;GIJAVANEKAR C;BAKHTIARI S;ITO YA;ROCCA C;HUNTER JV;SUTTON VR;EMRICK LT;BOYCOTT KM;LOSSOS A;FELLIG Y;PRUS E;KALISH Y;MEINER V;SUERINK M;RUIVENKAMP C;MUIRHEAD K;SAADI NW;ZAKI MS;BOUMAN A;BARAKAT TS;SKIDMORE DL;OSMOND M;SILVA TO;MURPHY D;KARIMIANI EG;JAMSHIDI Y;JADDOA AG;TAJSHARGHI H;JIN SC;ABBASZADEGAN…		ADENOSINE TRIPHOSPHATE; AMINO ACID; NUCLEOTIDASE; PROTEIN ENTPD1; UNCLASSIFIED DRUG; ADOLESCENT; ADULT; ALLELE; ALTERNATIVE RNA SPLICING; ARTICLE; CASE REPORT; CHILD; CLINICAL ARTICLE; CLINICAL FEATURE; COHORT ANALYSIS; CORPUS CALLOSUM; DNA SEQUENCING; DYSARTHRIA; ELECTROMYOGRAPHY; ENERGY METABOLISM; EXON SKIPPING; FEMALE; GENE EXPRESSION; GENE FREQUENCY; GENE FUNCTION; GENETIC VARIABILITY; HETER…	SECTION OF PEDIATRIC NEUROLOGY AND DEVELOPMENTAL NEUROSCIENCE, DEPARTMENT OF PEDIATRICS, BAYLOR COLLEGE OF MEDICINE, HOUSTON, TX, UNITED STATES; DEPARTMENT OF MOLECULAR AND HUMAN GENETICS, BAYLOR COLLEGE OF MEDICINE, HOUSTON, TX, UNITED STATES; TEXAS CHILDREN'S HOSPITAL, HOUSTON, TX, UNITED STATES; DEPARTMENT OF NEUROMUSCULAR DISORDERS, QUEEN SQUARE INSTITUTE OF NEUROLOGY, UNIVERSITY COLLEGE LOND…	ANN. NEUROL.	OBJECTIVE: HUMAN GENOMICS ESTABLISHED THAT PATHOGENIC VARIATION IN DIVERSE GENES CAN UNDERLIE A SINGLE DISORDER. FOR EXAMPLE, HEREDITARY SPASTIC PARAPLEGIA IS ASSOCIATED WITH >80 GENES, WITH FREQUENTLY ONLY FEW AFFECTED INDIVIDUALS DESCRIBED FOR EACH GENE. HEREIN, WE CHARACTERIZE A LARGE COHORT OF INDIVIDUALS WITH BIALLELIC VARIATION IN ENTPD1, A GENE PREVIOUSLY LINKED TO SPASTIC PARAPLEGIA 64 (M…	ANNED	I. HERMAN; CURRENT ADDRESS FOR DR HERMAN: BOYS TOWN HOSPITAL RD, OMAHA, 69116, UNITED STATES; EMAIL: ISABELLG@BCM.EDU	10.1002/ana.26381			03645134	ANNALS OF NEUROLOGY	ENGLISH	2	2	304 – 321	35471564	FINAL	JOHN WILEY AND SONS INC	SCOPUS	BIALLELIC VARIANTS IN THE ECTONUCLEOTIDASE ENTPD1 CAUSE A COMPLEX NEURODEVELOPMENTAL DISORDER WITH INTELLECTUAL DISABILITY, DISTINCT WHITE MATTER ABNORMALITIES, AND SPASTIC PARAPLEGIA	ARTICLE	https://www.scopus.com/inward/record.uri?eid=2-s2.0-85130695472&doi=10.1002%2fana.26381&partnerID=40&md5=a934b4b15ba6b6fd1b9f560ec2da0efd	92	2022	CALAME DANIEL G;HERMAN ISABELLA;MAROOFIAN REZA;MARSHALL AREN E;DONIS KARINA CARVALHO;FATIH JAWID M;MITANI TADAHIRO;DU HAOWEI;GROCHOWSKI CHRISTOPHER M;SOUSA SERGIO B;GIJAVANEKAR CHARUL;BAKHTIARI SOMAYEH;ITO YOKO A;ROCCA CLARISSA;HUNTER JILL V;SUTTON V REID;EMRICK LISA T;BOYCOTT KYM M;LOSSOS ALEXANDER;FELLIG YAKOV;PRUS EUGENIA;KALISH YOSEF;MEINER VARDIELLA;SUERINK MANON;RUIVENKAMP CLAUDIA;MUIRHEAD …	ANN NEUROL	none	BAYLOR COLLEGE OF MEDICINE;BAYLOR COLLEGE OF MEDICINE;TEXAS CHILDREN'S HOSPITAL;UNIVERSITY COLLEGE LONDON;UNIVERSITY OF OTTAWA;FEDERAL UNIVERSITY OF RIO GRANDE DO SUL;PORTO ALEGRE CLINICAL HOSPITAL;UNIVERSITY CLINIC OF GENETICS;CENTRO HOSPITALAR E UNIVERSITARIO DE COIMBRA;BARROW NEUROLOGICAL INSTITUTE;UNIVERSITY OF ARIZONA COLLEGE OF MEDICINE–PHOENIX;TEXAS CHILDREN'S HOSPITAL;HEBREW UNIVERSITY;HE…	NOTREPORTED;CURRENT ADDRESS FOR DR HERMAN: BOYS TOWN HOSPITAL RD;NOTREPORTED		CALAME DG, 2022, ANN NEUROL	CALAME DG, 2022, ANN NEUROL
ZHOU Y;ZHOU C;LUO G;REN W;DONG L;LIANG J;MAO L;LIU M;DONG Y;LIANG P;YANG S		ANGINA; STABLE; BIOMARKERS; CHROMATOGRAPHY; HIGH PRESSURE LIQUID; HUMANS; METABOLOME; METABOLOMICS; AMINO ACIDS; BIOMOLECULES; DIAGNOSIS; METABOLISM; METABOLITES; MULTIVARIANT ANALYSIS; PATIENT TREATMENT; 11 BETA HYDROXYANDROSTERONE 3 GLUCURONIDE; 16 METHYLHEPTADECANOIC ACID; 6 (GAMMA GLUTAMYL)LYSINE; ACID; ALANINE AMINOTRANSFERASE; AMINOACYL TRANSFER RNA; APOLIPOPROTEIN A; APOLIPOPROTEIN B; ARGI…	NATIONAL TRADITIONAL CHINESE MEDICINE CLINICAL RESEARCH BASE AND CARDIOVASCULAR MEDICINE DEPARTMENT, TRADITIONAL CHINESE MEDICINE HOSPITAL, SOUTHWEST MEDICAL UNIVERSITY, LUZHOU, SICHUAN, 646000, CHINA; COLLEGE OF INTEGRATED TRADITIONAL CHINESE AND WESTERN MEDICINE, SOUTHWEST MEDICAL UNIVERSITY, SICHUAN, LUZHOU, 646000, CHINA; NATIONAL TRADITIONAL CHINESE MEDICINE CLINICAL RESEARCH BASE AND DRUG R…	COMP. MATH. METHODS MED.	BACKGROUND. STABLE ANGINA PECTORIS (SAP) IS ONE OF THE MAIN TYPES OF CORONARY HEART DISEASE (CHD). TO IMPROVE TREATMENT OUTCOMES, MORE EFFECTIVE BIOMARKERS ARE NEEDED. CURRENTLY, STUDIES ON THE METABOLIC CHARACTERISTICS OF SAP ARE LACKING. HERE, WE EXPLORED THE SERUM METABOLOMIC PROFILE OF SAP AND IDENTIFIED POTENTIAL BIOMARKERS AND RELATED PATHWAYS TO ASSIST THE CLINICAL DIAGNOSIS AND TREATMENT …		S. YANG; NATIONAL TRADITIONAL CHINESE MEDICINE CLINICAL RESEARCH BASE AND CARDIOVASCULAR MEDICINE DEPARTMENT, TRADITIONAL CHINESE MEDICINE HOSPITAL, SOUTHWEST MEDICAL UNIVERSITY, SICHUAN, LUZHOU, 646000, CHINA; EMAIL: YSJIMN@SWMU.EDU.CN	10.1155/2022/3900828			1748670X	COMPUTATIONAL AND MATHEMATICAL METHODS IN MEDICINE	ENGLISH	2			35615438	FINAL	HINDAWI LIMITED	SCOPUS	IDENTIFICATION OF SERUM METABOLOMICS CHARACTERISTICS IN PATIENTS WITH STABLE ANGINA PECTORIS USING UHPLC-QE-MS	ARTICLE	https://www.scopus.com/inward/record.uri?eid=2-s2.0-85131106242&doi=10.1155%2f2022%2f3900828&partnerID=40&md5=283d0a7069704dd6f4d62bcc8754254e	2022	2022	ZHOU YUFEI;ZHOU CHEN;LUO GANG;REN WEI;DONG LI;LIANG JUNJIE;MAO LINSHEN;LIU MENGNAN;DONG YANLI;LIANG PAN;YANG SIJIN	COMP MATH METHODS MED	none	SOUTHWEST MEDICAL UNIVERSITY;SOUTHWEST MEDICAL UNIVERSITY;SOUTHWEST MEDICAL UNIVERSITY;MACAU UNIVERSITY OF SCIENCE AND TECHNOLOGY	NOTREPORTED;SOUTHWEST MEDICAL UNIVERSITY;NOTREPORTED		ZHOU Y, 2022, COMP MATH METHODS MED	ZHOU Y, 2022, COMP MATH METHODS MED
LI H;HE J;LI M;LI K;PU X;GUO Y	GLIOBLASTOMA (GBM); IMMUNE LANDSCAPE; IMMUNOTHERAPY; MACHINE-LEARNING (ML); PROGNOSIS; SUBCLASSIFICATION	BRAIN NEOPLASMS; GLIOBLASTOMA; HUMANS; IMMUNOTHERAPY; MACHINE LEARNING; PROGNOSIS; TUMOR MICROENVIRONMENT; CYTOTOXIC T LYMPHOCYTE ANTIGEN 4; DOCETAXEL; ERLOTINIB; HEPATITIS A VIRUS CELLULAR RECEPTOR 2; HLA A ANTIGEN; HLA B ANTIGEN; HLA C ANTIGEN; IMMUNE CHECKPOINT INHIBITOR; INTERLEUKIN 10; INTERLEUKIN 13; INTERLEUKIN 4; ISOCITRATE DEHYDROGENASE; MIRDAMETINIB; MITOGEN ACTIVATED PROTEIN KINASE KIN…	COLLEGE OF CHEMISTRY, SICHUAN UNIVERSITY, SICHUAN, CHENGDU, CHINA	FRONT. IMMUNOL.	INTRODUCTION: AS A MALIGNANT BRAIN TUMOR, GLIOBLASTOMA (GBM) IS CHARACTERIZED BY INTRATUMOR HETEROGENEITY, A WORSE PROGNOSIS, AND HIGHLY INVASIVE, LETHAL, AND REFRACTORY NATURES. IMMUNOTHERAPY HAS BEEN BECOMING A PROMISING STRATEGY TO TREAT DIVERSE CANCERS. IT HAS BEEN KNOWN THAT THERE ARE HIGHLY HETEROGENEOUS IMMUNOSUPPRESSIVE MICROENVIRONMENTS AMONG DIFFERENT GBM MOLECULAR SUBTYPES THAT MAINLY …		Y. GUO; COLLEGE OF CHEMISTRY, SICHUAN UNIVERSITY, CHENGDU, SICHUAN, CHINA; EMAIL: YZGUO@SCU.EDU.CN	10.3389/fimmu.2022.1027631			16643224	FRONTIERS IN IMMUNOLOGY	ENGLISH	2			36532035	FINAL	FRONTIERS MEDIA S.A.	SCOPUS	IMMUNE LANDSCAPE-BASED MACHINE-LEARNING–ASSISTED SUBCLASSIFICATION, PROGNOSIS, AND IMMUNOTHERAPY PREDICTION FOR GLIOBLASTOMA	ARTICLE	https://www.scopus.com/inward/record.uri?eid=2-s2.0-85143908169&doi=10.3389%2ffimmu.2022.1027631&partnerID=40&md5=9c188a1316c3b77f027323837a904eee	13	2022	LI HAIYAN;HE JIAN;LI MENGLONG;LI KUN;PU XUEMEI;GUO YANZHI	FRONT IMMUNOL	none	SICHUAN UNIVERSITY	NOTREPORTED;SICHUAN UNIVERSITY;NOTREPORTED		LI H, 2022, FRONT IMMUNOL	LI H, 2022, FRONT IMMUNOL
GIACALONE VD;CAMMARATA-MOUCHTOURIS A;MONCADA-GIRALDO D;SHENOY SPV;PONDER LA;GERGELY TR;KIM SO;CHANDLER JD;VEGA-FERNANDEZ P;MANOS CK;FLANAGAN ER;PRAHALAD S;TIROUVANZIAM R		ARGINASE; ARTHRITIS; JUVENILE; HUMANS; LEUKOCYTES; NEUTROPHILS; SYNOVIAL FLUID; ADALIMUMAB; AMINO ACID; ARGINASE 1; CD3 ANTIGEN; CD4 ANTIGEN; CD8 ANTIGEN; CELECOXIB; COLONY STIMULATING FACTOR 1; ESSENTIAL AMINO ACID; ETANERCEPT; GRANULOCYTE COLONY STIMULATING FACTOR; GROWTH HORMONE; INTERLEUKIN 1; INTERLEUKIN 1 RECEPTOR BLOCKING AGENT; INTERLEUKIN 10; INTERLEUKIN 1ALPHA; INTERLEUKIN 1BETA; LEFLUN…	DEPARTMENT OF PEDIATRICS, EMORY UNIVERSITY SCHOOL OF MEDICINE, ATLANTA, GA, UNITED STATES; CHILDREN'S HEALTHCARE OF ATLANTA, ATLANTA, GA, UNITED STATES	IMMUNOHORIZONS	JUVENILE IDIOPATHIC ARTHRITIS (JIA) IS AN INFLAMMATORY RHEUMATIC DISORDER. POLYMORPHONUCLEAR NEUTROPHILS (PMNS) ARE PRESENT IN JIA SYNOVIAL FLUID (SF), BUT WITH VARIABLE FREQUENCY. SF PMNS IN JIA WERE PREVIOUSLY SHOWN TO DISPLAY HIGH EXOCYTIC BUT LOW PHAGOCYTIC AND IMMUNOREGULATORY ACTIVITIES. TO FURTHER ASSESS WHETHER THE DEGREE OF SF NEUTROPHILIA ASSOCIATED WITH ALTERED IMMUNE RESPONSES IN JIA,…		R. TIROUVANZIAM; DEPARTMENT OF PEDIATRICS, EMORY UNIVERSITY SCHOOL OF MEDICINE, ATLANTA, 2015 UPPERGATE DRIVE, 30322, UNITED STATES; EMAIL: TIROUVANZIAM@EMORY.EDU	10.4049/immunohorizons.2200052			25737732	IMMUNOHORIZONS	ENGLISH	2	11	768 – 778	36445361	FINAL	AMERICAN ASSOCIATION OF IMMUNOLOGISTS	SCOPUS	IMMUNOMETABOLIC ANALYSIS OF SYNOVIAL FLUID FROM JUVENILE IDIOPATHIC ARTHRITIS PATIENTS	ARTICLE	https://www.scopus.com/inward/record.uri?eid=2-s2.0-85143088230&doi=10.4049%2fimmunohorizons.2200052&partnerID=40&md5=f22f38f4dd1adb050577a1d463a2de3a	6	2022	GIACALONE VINCENT D;CAMMARATA-MOUCHTOURIS ALEXANDRE;MONCADA-GIRALDO DIEGO;SHENOY SREEKALA PV;PONDER LORI A;GERGELY TALIA R;KIM SUSAN O;CHANDLER JOSHUA D;VEGA-FERNANDEZ PATRICIA;MANOS CYNTHIA K;FLANAGAN ELAINE R;PRAHALAD SAMPATH;TIROUVANZIAM RABINDRA	IMMUNOHORIZONS	none	EMORY UNIVERSITY SCHOOL OF MEDICINE;CHILDREN'S HEALTHCARE OF ATLANTA	NOTREPORTED;EMORY UNIVERSITY SCHOOL OF MEDICINE;NOTREPORTED		GIACALONE VD, 2022, IMMUNOHORIZONS	GIACALONE VD, 2022, IMMUNOHORIZONS
CHEN R;DUAN ZY;DUAN XH;CHEN QH;ZHENG J	CHINA; ETHNIC MEDICINE; ETHNICITY; GUT MICROBIOTA; REVIEW	CHINA; ETHNIC AND RACIAL MINORITIES; ETHNICITY; GASTROINTESTINAL MICROBIOME; HUMANS; MINORITY GROUPS; CHENXIANG; CYMBARIA; DUOXUEKANG; KARAPXA DECOCTION; UNCLASSIFIED DRUG; ACINETOBACTER; ALISTIPES; AMBROSIA ARTEMISIIFOLIA; ARTICLE; BACTEROIDES; BIBLIOMETRICS; BIFIDOBACTERIUM; CANDIDA; CELERY; CHINESE MEDICINE; CICHORIUM; CITATION ANALYSIS; CLINICAL RESEARCH; CLOSTRIDIUM; CUPRIAVIDUS; DESULFOVIBR…	SCHOOL OF ETHNIC MEDICINE, YUNNAN UNIVERSITY OF CHINESE MEDICINE, KUNMING, CHINA; YUNNAN KEY LABORATORY OF DAI AND YI MEDICINES, YUNNAN UNIVERSITY OF CHINESE MEDICINE, KUNMING, CHINA	FRONT. CELL. INFECT. MICROBIOL.	ONE OF THE VARIABLES AFFECTING GUT MICROBIOTA IS ETHNICITY. THERE ARE 56 ETHNIC SUBGROUPS IN CHINA, AND THEIR INTESTINAL FLORA DIFFERS. A WEALTH OF MEDICAL RESOURCES HAS ALSO BEEN PRODUCED BY THE PRESENCE OF NUMEROUS ETHNIC MINORITIES. IN THIS STUDY, WE REVIEWED THE PERTINENT LITERATURE ON THE INTESTINAL FLORA OF ETHNIC MINORITIES IN CHINA AND ABROAD USING THE CITESPACE VISUALIZATION SOFTWARE, AN…		Q.-H. CHEN; SCHOOL OF ETHNIC MEDICINE, YUNNAN UNIVERSITY OF CHINESE MEDICINE, KUNMING, CHINA; EMAIL: CHENQINGHUA@YNUTCM.EDU.CN; J. ZHENG; SCHOOL OF ETHNIC MEDICINE, YUNNAN UNIVERSITY OF CHINESE MEDICINE, KUNMING, CHINA; EMAIL: ZHENGJINYNKM@126.COM	10.3389/fcimb.2022.1027541			22352988	FRONTIERS IN CELLULAR AND INFECTION MICROBIOLOGY	ENGLISH	2			36329820	FINAL	FRONTIERS MEDIA S.A.	SCOPUS	PROGRESS IN RESEARCH ON GUT MICROBIOTA IN ETHNIC MINORITIES IN CHINA AND CONSIDERATION OF INTERVENTION STRATEGIES BASED ON ETHNIC MEDICINE: A REVIEW	ARTICLE	https://www.scopus.com/inward/record.uri?eid=2-s2.0-85140981920&doi=10.3389%2ffcimb.2022.1027541&partnerID=40&md5=d407096cce436b23ad9450c3f5c5eb36	12	2022	CHEN RONG;DUAN ZHONG-YU;DUAN XIAO-HUA;CHEN QING-HUA;ZHENG JIN	FRONT CELL INFECT MICROBIOL	none	YUNNAN UNIVERSITY OF CHINESE MEDICINE;YUNNAN UNIVERSITY OF CHINESE MEDICINE	NOTREPORTED;YUNNAN UNIVERSITY OF CHINESE MEDICINE;NOTREPORTED;NOTREPORTED;YUNNAN UNIVERSITY OF CHINESE MEDICINE;NOTREPORTED		CHEN R, 2022, FRONT CELL INFECT MICROBIOL	CHEN R, 2022, FRONT CELL INFECT MICROBIOL
CHAGOVETS VV;DOLGOPOLOVA EL;NOVOSELOVA AV;PETROVA UL;SHMAKOV RG;FRANKEVICH VE;LOMOVA NA	AMINO ACIDS;AMNIOTIC FLUID;BLOOD PLASMA; CLINICAL NEONATAL MARKERS;COVID-19; MASS SPECTROMETRY; METABOLIC PATHWAYS; UMBILICAL CORD BLOOD; VENOUS BLOOD	1 METHYLHISTIDINE; 2 AMINOADIPIC ACID; 2 AMINOBUTYRIC ACID; 3 AMINO 2 METHYLPROPIONIC ACID; 3 METHYLHISTIDINE; ALANINE; AMINO ACID; ARGININE; ASPARAGINE; ASPARTIC ACID; CARNOSINE; CITRULLINE; CYSTATHIONINE; CYSTINE; DEXTRO LEVOL 5 HYDROXYLYSINE; ETHANOLAMINE; GLUTAMIC ACID; GLUTAMINE; GLYCINE; HISTIDINE; HYDROXYPROLINE; LYSINE; METHIONINE; ORNITHINE; PHENYLALANINE; UNCLASSIFIED DRUG; ADULT; AMNIO…	KULAKOV NATIONAL MEDICAL RESEARCH CENTER FOR OBSTETRICS, GYNECOLOGY AND PERINATOLOGY, MOSCOW, RUSSIAN FEDERATION	BULL. RUSS. STATE MED. UNIV.	SYSTEMIC NATURE OF THE HUMAN BODY RESPONSE TO SARS-COV-2 REQUIRES DEDICATED ANALYSIS AT THE MOLECULAR LEVEL. COVID-19 DURING PREGNANCY AFFECTS MATERNAL HEALTH AND MAY ENTAIL COMPLICATIONS IN THE EARLY NEONATAL PERIOD AND POSSIBLY LONG-TERM CONSEQUENCES FOR THE OFFSPRING. THE AIM OF THE STUDY WAS TO ASSESS THE IMPACT OF COVID-19 ON AMINO ACID PROFILES IN MATERNAL VENOUS BLOOD, AMNIOTIC FLUID AND U…		N.A. LOMOVA; MOSCOW, OPARINA, 4, 117997, RUSSIAN FEDERATION; EMAIL: NATASHA-LOMOVA@YANDEX.RU	10.24075/brsmu.2022.025			25001094	BULLETIN OF RUSSIAN STATE MEDICAL UNIVERSITY	ENGLISH	2	3	51 – 60		FINAL	PIROGOV RUSSIAN NATIONAL RESEARCH MEDICAL UNIVERSITY	SCOPUS	ALTERED AMINO ACID PROFILES OF THE “MOTHER-FETUS” SYSTEM IN COVID-19; [ИЗМЕНЕНИЕ АМИНОКИСЛОТНОГО ПРОФИЛЯ В СИСТЕМЕ «МАТЬ-ПЛОД» ПРИ COVID-19]	ARTICLE	https://www.scopus.com/inward/record.uri?eid=2-s2.0-85141351287&doi=10.24075%2fbrsmu.2022.025&partnerID=40&md5=faa91381eb523e55c9258358f9508d78		2022	CHAGOVETS VV;DOLGOPOLOVA EL;NOVOSELOVA AV;PETROVA UL;SHMAKOV RG;FRANKEVICH VE;LOMOVA NATALIA A	BULL RUSS STATE MED UNIV	none	KULAKOV NATIONAL MEDICAL RESEARCH CENTER FOR OBSTETRICS	NOTREPORTED;NOTREPORTED;NOTREPORTED		CHAGOVETS VV, 2022, BULL RUSS STATE MED UNIV	CHAGOVETS VV, 2022, BULL RUSS STATE MED UNIV
WANG K;KAN Q;YE Y;QIU J;HUANG L;WU R;YAO C	ABDOMINAL AORTIC ANEURYSM; IMMUNE INFILTRATION; M6ASORE; METHYLATION; N<SUP>6</SUP>-METHYLADENOSINE	6 N METHYLADENOSINE; TRANSCRIPTOME; ABDOMINAL AORTIC ANEURYSM; ANTIGEN PRESENTING CELL; ARTICLE; BIOINFORMATICS; BODY MASS; BURNOUT; CARCINOGENESIS; CD4+ T LYMPHOCYTE; CD8+ T LYMPHOCYTE; CELL DIFFERENTIATION; CELL INFILTRATION; DIFFERENTIAL GENE EXPRESSION; EXTRACELLULAR MATRIX; GENE EXPRESSION; GENE ONTOLOGY; HUMAN; HUMAN TISSUE; IMMUNOCOMPETENT CELL; IMMUNOFLUORESCENCE; IMMUNOHISTOCHEMISTRY; IN…	DIVISION OF VASCULAR SURGERY, THE FIRST AFFILIATED HOSPITAL, SUN YAT-SEN UNIVERSITY, GUANGZHOU, CHINA; NATIONAL-GUANGDONG JOINT ENGINEERING LABORATORY FOR DIAGNOSIS, TREATMENT OF VASCULAR DISEASE, FIRST AFFILIATED HOSPITAL, SUN YAT-SEN UNIVERSITY, GUANGZHOU, CHINA; DEPARTMENT OF VASCULAR SURGERY, THE SECOND AFFILIATED HOSPITAL OF NANCHANG UNIVERSITY, NANCHANG, CHINA	FRONT. GENET.	BACKGROUND: N6-METHYLADENOSINE (M6A) IS THE MOST PREVALENT NON-CAP REVERSIBLE MODIFICATION PRESENT IN MESSENGER RNAS AND LONG NON-CODING RNAS, AND ITS DYSREGULATION HAS BEEN LINKED TO MULTIPLE CARDIOVASCULAR DISEASES, INCLUDING CARDIAC HYPERTROPHY AND ATHEROSCLEROSIS. ALTHOUGH LIMITED STUDIES HAVE SUGGESTED THAT M6A MODIFICATION CONTRIBUTES TO ABDOMINAL AORTIC ANEURYSM (AAA) DEVELOPMENT, THE FULL…		C. YAO; DIVISION OF VASCULAR SURGERY, THE FIRST AFFILIATED HOSPITAL, SUN YAT-SEN UNIVERSITY, GUANGZHOU, CHINA; EMAIL: YAOCHEN@MAIL.SYSU.EDU.CN	10.3389/fgene.2022.1055396			16648021	FRONTIERS IN GENETICS	ENGLISH	2				FINAL	FRONTIERS MEDIA S.A.	SCOPUS	NOVEL INSIGHT OF N6-METHYLADENOSINE MODIFIED SUBTYPES IN ABDOMINAL AORTIC ANEURYSM	ARTICLE	https://www.scopus.com/inward/record.uri?eid=2-s2.0-85143374401&doi=10.3389%2ffgene.2022.1055396&partnerID=40&md5=27b2b2a6e98949a99937f88d6ae89f2b	13	2022	WANG KANGJIE;KAN QINGHUI;YE YANCHEN;QIU JIACHONG;HUANG LIN;WU RIDONG;YAO CHEN	FRONT GENET	none	SUN YAT-SEN UNIVERSITY;SUN YAT-SEN UNIVERSITY;THE SECOND AFFILIATED HOSPITAL OF NANCHANG UNIVERSITY	NOTREPORTED;SUN YAT-SEN UNIVERSITY;NOTREPORTED		WANG K, 2022, FRONT GENET	WANG K, 2022, FRONT GENET
HILSE MS;KRETZSCHMAR T;PISTULLI R;FRANZ M;BEKFANI T;HAASE D;NEUGEBAUER S;KIEHNTOPF M;GUMMERT JF;MILTING H;CHRISTIAN SCHULZE P	DCM; ICM; LVAD; MASS SPECTROMETRY; METABOLOMICS	ACYLCARNITINE; ALANINE; ALANINE AMINOTRANSFERASE; AMINO ACID; ASPARTATE AMINOTRANSFERASE; BIOGENIC AMINE; BRAIN NATRIURETIC PEPTIDE; C REACTIVE PROTEIN; CHOLESTEROL; CREATININE; GLUTAMINE; GLYCEROPHOSPHOLIPID; GLYCINE; PUTRESCINE; SERINE; SPERMIDINE; SPERMINE; SPHINGOMYELIN; TRIACYLGLYCEROL; UREA; ABNORMAL VALUE; ADULT; AGED; AMINO ACID METABOLISM; ANALYSIS OF VARIANCE; ARTICLE; BODY MASS; CARDIA…	DEPARTMENT OF INTERNAL MEDICINE I, DIVISION OF CARDIOLOGY, UNIVERSITY HOSPITAL JENA, JENA, 07747, GERMANY; DEPARTMENT OF CARDIOLOGY I—CORONARY AND PERIPHERAL VASCULAR DISEASE, HEART FAILURE, MÜNSTER UNIVERSITY HOSPITAL, MÜNSTER, 48149, GERMANY; DEPARTMENT OF INTERNAL MEDICINE I, DIVISION OF CARDIOLOGY, ANGIOLOGY AND INTENSIVE MEDICAL CARE, UNIVERSITY HOSPITAL MAGDEBURG, MAGDEBURG, 39120, GERMANY;…	METABOLITES	CHRONIC HEART FAILURE (HF) IS A CLINICAL SYNDROME CHARACTERIZED BY FUNCTIONAL IMPAIRMENTS OF THE MYOCARDIUM. METABOLIC AND CLINICAL CHANGES DEVELOP WITH DISEASE PROGRESSION. IN AN ADVANCED STATE, LEFT VENTRICULAR ASSIST DEVICES (LVADS) ARE IMPLANTED FOR MECHANICAL UNLOADING. OUR STUDY AIMED TO ASSESS THE EFFECTS OF LVAD IMPLANTATION ON THE METABOLIC PHENOTYPES AND THEIR POTENTIAL TO REVERSE THE L…		P. CHRISTIAN SCHULZE; DEPARTMENT OF INTERNAL MEDICINE I, DIVISION OF CARDIOLOGY, UNIVERSITY HOSPITAL JENA, JENA, 07747, GERMANY; EMAIL: CHRISTIAN.SCHULZE@MED.UNI-JENA.DE	10.3390/metabo11090615			22181989	METABOLITES	ENGLISH	2	9			FINAL	MDPI	SCOPUS	ANALYSIS OF METABOLIC MARKERS IN PATIENTS WITH CHRONIC HEART FAILURE BEFORE AND AFTER LVAD IMPLANTATION	ARTICLE	https://www.scopus.com/inward/record.uri?eid=2-s2.0-85115023775&doi=10.3390%2fmetabo11090615&partnerID=40&md5=b68544e7fee9d9076d0d8f1ed4c74ef4	11	2021	HILSE MARION S;KRETZSCHMAR TOM;PISTULLI RUDIN;FRANZ MARCUS;BEKFANI TAREK;HAASE DANIELA;NEUGEBAUER SOPHIE;KIEHNTOPF MICHAEL;GUMMERT JAN F;MILTING HENDRIK;CHRISTIAN SCHULZE P	METABOLITES	none	UNIVERSITY HOSPITAL JENA;MÜNSTER UNIVERSITY HOSPITAL;UNIVERSITY HOSPITAL MAGDEBURG;UNIVERSITY HOSPITAL JENA;HEART AND DIABETES CENTER NRW	P. CHRISTIAN SCHULZE;UNIVERSITY HOSPITAL JENA;EMAIL: CHRISTIAN.SCHULZE@MED.UNI-JENA.DE		HILSE MS, 2021, METABOLITES	HILSE MS, 2021, METABOLITES
ZAMANIAN C;BHANDARKAR AR;MONIE DD;MOINUDDIN FM;VILE RG;QUINONES-HINOJOSA A;BYDON M	DEGENERATIVE DISC DISEASE; GLIOBLASTOMA; METABOLOMICS; MULTI-OMICS; PROTEOMICS; SYSTEMS NEUROIMMUNOLOGY; TRANSCRIPTOMICS	GLIOBLASTOMA; HUMANS; MACHINE LEARNING; METABOLOMICS; PROTEOMICS; TRANSCRIPTOME; TRANSCRIPTOME; GLIOBLASTOMA; HUMAN; MACHINE LEARNING; METABOLOMICS; PROCEDURES; PROTEOMICS	NEURO-INFORMATICS LABORATORY; DEPARTMENT OF NEUROSURGERY; DEPARTMENT OF IMMUNOLOGY; MAYO CLINIC ALIX SCHOOL OF MEDICINE, MAYO CLINIC, ROCHESTER, MN, UNITED STATES; DEPARTMENT OF NEUROSURGERY, MAYO CLINIC, JACKSONVILLE, FL, UNITED STATES	NEUROSURG. FOCUS	NEUROIMMUNOLOGY PLAYS A CRITICAL ROLE IN OUR UNDERSTANDING OF THE PATHOPHYSIOLOGICAL PROCESSES THAT UNDERLIE A VARIETY OF DISEASES TREATED BY NEUROSURGEONS, INCLUDING DEGENERATIVE DISC DISEASE (DDD), GLIOBLASTOMA (GBM), ANEURYSMAL SUBARACHNOID HEMORRHAGE (ASAH), AND OTHERS. COMPARED WITH TRADITIONAL METHODS IN NEUROIMMUNOLOGY, WHICH STUDY ONE PATHWAY OR GENE AT A TIME, EMERGING MULTIOMICS METHODO…		M. BYDON; DEPARTMENT OF NEUROSURGERY; EMAIL: MOHAMAD@MAYO.EDU	10.3171/2021.11.FOCUS21571			10920684	NEUROSURGICAL FOCUS	ENGLISH	2	2		35104798	FINAL	AMERICAN ASSOCIATION OF NEUROLOGICAL SURGEONS	SCOPUS	SYSTEMS NEUROIMMUNOLOGY: A REVIEW OF MULTIOMICS METHODOLOGIES TO CHARACTERIZE NEUROIMMUNOLOGICAL INTERACTIONS IN SPINAL AND CRANIAL DISEASES	ARTICLE	https://www.scopus.com/inward/record.uri?eid=2-s2.0-85123973632&doi=10.3171%2f2021.11.FOCUS21571&partnerID=40&md5=911c73e6b597819f456db74a69936d20	52	2022	ZAMANIAN CAMERON;BHANDARKAR ARCHIS R;MONIE DILEEP D;MOINUDDIN FM;VILE RICHARD G;QUINONES-HINOJOSA ALFREDO;BYDON MOHAMAD	NEUROSURG FOCUS	none	NEURO-INFORMATICS LABORATORY;MAYO CLINIC ALIX SCHOOL OF MEDICINE;MAYO CLINIC	NOTREPORTED;NOTREPORTED;NOTREPORTED		ZAMANIAN C, 2022, NEUROSURG FOCUS	ZAMANIAN C, 2022, NEUROSURG FOCUS
WARD B;YOMBI JC;BALLIGAND JL;CANI PD;COLLET JF;GREEF J;DEWULF JP;GATTO L;HAUFROID V;JODOGNE S;KABAMBA B;RUYS SPD;VERTOMMEN D;ELENS L;BELKHIR L	COVID-19; GENOMICS; METABOLOMICS; METAGENOMICS; NETWORK MEDICINE; POST COVID CONDITION; PROTEOMICS; TRANSCRIPTOMICS	COMMUNICABLE DISEASES; COVID-19; HUMANS; LONGITUDINAL STUDIES; METABOLOMICS; PANDEMICS; SYSTEMS BIOLOGY; BIOLOGICAL MARKER; IMMUNOGLOBULIN; PROTEOME; TRANSCRIPTOME; VACCINE; ADULT; ADULT RESPIRATORY DISTRESS SYNDROME; ALZHEIMER DISEASE; ANTIVIRAL SUSCEPTIBILITY; ARCHAEON; ARTHRALGIA; ARTICLE; ARTIFICIAL VENTILATION; COHORT ANALYSIS; CONTROLLED STUDY; CORONAVIRUS DISEASE 2019; CYTOKINE STORM; DYSB…	INTEGRATED PHARMACOMETRICS, PHARMACOGENOMICS AND PHARMACOKINETICS GROUP (PMGK), LOUVAIN DRUG RESEARCH INSTITUTE (LDRI), UCLOUVAIN, UNIVERSITÉ CATHOLIQUE DE LOUVAIN, BRUSSELS, 1200, BELGIUM; LOUVAIN CENTER FOR TOXICOLOGY AND APPLIED PHARMACOLOGY (LTAP), INSTITUT DE RECHERCHE EXPÉRIMENTALE ET CLINIQUE (IREC), UCLOUVAIN, UNIVERSITÉ CATHOLIQUE DE LOUVAIN, BRUSSELS, 1200, BELGIUM; DEPARTMENT OF INTERN…	VIRUSES	MORE THAN TWO YEARS ON, THE COVID-19 PANDEMIC CONTINUES TO WREAK HAVOC AROUND THE WORLD AND HAS BATTLE-TESTED THE PANDEMIC-SITUATION RESPONSES OF ALL MAJOR GLOBAL GOVERNMENTS. TWO KEY AREAS OF INVESTIGATION THAT ARE STILL UNCLEAR ARE: THE MOLECULAR MECHANISMS THAT LEAD TO HETERO-GENIC PATIENT OUTCOMES, AND THE CAUSES OF POST COVID CONDITION (AKA LONG-COVID). IN THIS PAPER, WE INTRODUCE THE HYGIEI…		L. ELENS; INTEGRATED PHARMACOMETRICS, PHARMACOGENOMICS AND PHARMACOKINETICS GROUP (PMGK), LOUVAIN DRUG RESEARCH INSTITUTE (LDRI), UCLOUVAIN, UNIVERSITÉ CATHOLIQUE DE LOUVAIN, BRUSSELS, 1200, BELGIUM; EMAIL: LAURE.ELENS@UCLOUVAIN.BE; L. BELKHIR; LOUVAIN CENTER FOR TOXICOLOGY AND APPLIED PHARMACOLOGY (LTAP), INSTITUT DE RECHERCHE EXPÉRIMENTALE ET CLINIQUE (IREC), UCLOUVAIN, UNIVERSITÉ CATHOLIQUE DE…	10.3390/v14071373			19994915	VIRUSES	ENGLISH	2	7		35891354	FINAL	MDPI	SCOPUS	HYGIEIA: HYPOTHESIZING THE GENESIS OF INFECTIOUS DISEASES AND EPIDEMICS THROUGH AN INTEGRATED SYSTEMS BIOLOGY APPROACH	ARTICLE	https://www.scopus.com/inward/record.uri?eid=2-s2.0-85133003486&doi=10.3390%2fv14071373&partnerID=40&md5=1db6d33247de27585b059fdc5512ae72	14	2022	WARD BRADLEY;YOMBI JEAN CYR;BALLIGAND JEAN-LUC;CANI PATRICE D;COLLET JEAN-FRANÇOIS;GREEF JULIEN DE;DEWULF JOSEPH P;GATTO LAURENT;HAUFROID VINCENT;JODOGNE SÉBASTIEN;KABAMBA BENOÎT;RUYS SÉBASTIEN PYR DIT;VERTOMMEN DIDIER;ELENS LAURE;BELKHIR LEÏLA	VIRUSES	none	UNIVERSITÉ CATHOLIQUE DE LOUVAIN;UNIVERSITÉ CATHOLIQUE DE LOUVAIN;CLINIQUES UNIVERSITAIRES SAINT-LUC;CLINIQUES UNIVERSITAIRES SAINT-LUC;UNIVERSITÉ CATHOLIQUE DE LOUVAIN;UNIVERSITÉ CATHOLIQUE DE LOUVAIN;CLINIQUES UNIVERSITAIRES SAINT-LUC;UNIVERSITÉ CATHOLIQUE DE LOUVAIN;UNIVERSITÉ CATHOLIQUE DE LOUVAIN;UNIVERSITÉ CATHOLIQUE DE LOUVAIN;UNIVERSITÉ CATHOLIQUE DE LOUVAIN;UNIVERSITÉ CATHOLIQUE DE LOUVA…	NOTREPORTED;UNIVERSITÉ CATHOLIQUE DE LOUVAIN;NOTREPORTED;NOTREPORTED;UNIVERSITÉ CATHOLIQUE DE LOUVAIN;NOTREPORTED		WARD B, 2022, VIRUSES	WARD B, 2022, VIRUSES
HOSSEINKHANI S;SALARI P;BANDARIAN F;ASADI M;SHIRANI S;NAJJAR N;DEHGHANBANADAKI H;PASALAR P;RAZI F;NOH SMM;KADIR SHSA;VASUDEVAN S	ACYLCARNITINES;AMINO ACIDS; CARDIOVASCULAR DISEASE; DIABETES MELLITUS; METABOLITES; POSTMENOPAUSAL WOMEN;ANTI-VEGF; RANIBIZUMAB; TRABECULECTOMY	AMINO ACIDS; CARDIOVASCULAR DISEASES; CARNITINE; CHROMATOGRAPHY; LIQUID; CROSS-SECTIONAL STUDIES; DIABETES MELLITUS; FEMALE; HUMANS; POSTMENOPAUSE; TANDEM MASS SPECTROMETRY; ACYLCARNITINE; AMINO ACID; SERINE; ACYLCARNITINE; AMINO ACID; CARNITINE; ADULT; AGED; AMINO ACID ANALYSIS; AMINO ACID BLOOD LEVEL; ARTICLE; CARDIOVASCULAR RISK; CLINICAL ARTICLE; CLINICAL FEATURE; COMPUTED TOMOGRAPHIC ANGIOGR…	METABOLOMICS AND GENOMICS RESEARCH CENTER, ENDOCRINOLOGY AND METABOLISM MOLECULAR-CELLULAR SCIENCES INSTITUTE, TEHRAN UNIVERSITY OF MEDICAL SCIENCES, TEHRAN, IRAN; DEPARTMENT OF CLINICAL BIOCHEMISTRY, FACULTY OF MEDICINE, TEHRAN UNIVERSITY OF MEDICAL SCIENCES, TEHRAN, IRAN; MEDICAL ETHICS AND HISTORY OF MEDICINE RESEARCH CENTER, TEHRAN UNIVERSITY OF MEDICAL SCIENCES, TEHRAN, IRAN; ENDOCRINOLOGY A…	BMC ENDOCR. DISORD. BIOMOLECULES	BACKGROUND: DIABETES MELLITUS (DM) AND ITS CARDIOVASCULAR DISEASE (CVD) COMPLICATION ARE AMONG THE MOST FREQUENT CAUSES OF DEATH WORLDWIDE. HOWEVER, THE METABOLITES LINKING UP DIABETES AND CVD ARE LESS UNDERSTOOD. IN THIS STUDY, WE AIMED TO EVALUATE SERUM ACYLCARNITINES AND AMINO ACIDS IN POSTMENOPAUSAL WOMEN SUFFERING FROM DIABETES WITH DIFFERENT SEVERITY OF CVD AND COMPARED THEM WITH HEALTHY CO…	BEDMA	F. RAZI; DIABETES RESEARCH CENTER, ENDOCRINOLOGY AND METABOLISM CLINICAL SCIENCES INSTITUTE, TEHRAN UNIVERSITY OF MEDICAL SCIENCES, TEHRAN, IRAN; EMAIL: F-RAZI@TUMS.AC.IR S.M.M. NOH; FACULTY OF MEDICINE, UNIVERSITI TEKNOLOGI MARA (UITM), SUNGAI BULOH, CAWANGAN,, 47000, MALAYSIA; EMAIL: SITIMUNIRAH.UMCIC@UM.EDU.MY	10.1186/s12902-022-01073-9 10.3390/biom9060243			14726823 2218273X	BMC ENDOCRINE DISORDERS BIOMOLECULES	ENGLISH ENGLISH	2	16		35864499 31234474	FINAL FINAL	BIOMED CENTRAL LTD MDPI	SCOPUS	CIRCULATING AMINO ACIDS AND ACYLCARNITINES CORRELATED WITH DIFFERENT CAC SCORE RANGES IN DIABETIC POSTMENOPAUSAL WOMEN USING LC–MS/MS BASED METABOLOMICS APPROACH IMPORTANT METABOLITES IN MAINTAINING FOLATE CYCLE, HOMOCYSTEINE, AND POLYAMINE METABOLISM ASSOCIATED WITH RANIBIZUMAB TREATMENT IN CULTURED HUMAN TENON’S FIBROBLASTS	ARTICLE ARTICLE	https://www.scopus.com/inward/record.uri?eid=2-s2.0-85134529199&doi=10.1186%2fs12902-022-01073-9&partnerID=40&md5=85e4335c696c3ad0e28b3b6ddcf0a489 https://www.scopus.com/inward/record.uri?eid=2-s2.0-85073767952&doi=10.3390%2fbiom9060243&partnerID=40&md5=32c14c80eb2efb6b910aabdd2426e4cd	22 9	2022	HOSSEINKHANI SHAGHAYEGH;SALARI POONEH;BANDARIAN FATEMEH;ASADI MOJGAN;SHIRANI SHAPOUR;NAJJAR NILOUFAR;DEHGHANBANADAKI HOJAT;PASALAR PARVIN;RAZI FARIDEH;NOH SITI MUNIRAH MD;KADIR SITI HAMIMAH SHEIKH ABDUL;VASUDEVAN SUSHIL	BMC ENDOCR DISORD BIOMOLECULES	none	TEHRAN UNIVERSITY OF MEDICAL SCIENCES;TEHRAN UNIVERSITY OF MEDICAL SCIENCES;TEHRAN UNIVERSITY OF MEDICAL SCIENCES;TEHRAN UNIVERSITY OF MEDICAL SCIENCES;TEHRAN UNIVERSITY OF MEDICAL SCIENCES;TEHRAN UNIVERSITY OF MEDICAL SCIENCES;TEHRAN UNIVERSITY OF MEDICAL SCIENCES;TEHRAN UNIVERSITY OF MEDICAL SCIENCES;UNIVERSITI TEKNOLOGI MARA (UITM);UNIVERSITY OF MALAYA CENTRE FOR INNOVATION AND COMMERCIALIZATI…	NOTREPORTED;TEHRAN UNIVERSITY OF MEDICAL SCIENCES;NOTREPORTED;UNIVERSITI TEKNOLOGI MARA (UITM);NOTREPORTED		HOSSEINKHANI S, 2022, BMC ENDOCR DISORD BIOMOLECULES	HOSSEINKHANI S, 2022, BMC ENDOCR DISORD BIOMOLECULES
HOSEN MJ;HASAN M;CHAKRABORTY S;ABIR RA;ZUBAER A;COUCKE P	GLUT10; HUMAN SERUM METABOLOME DATABASE; SLC2A10 GENE; SUBSTRATE BINDING SITES; THE ARTERIAL TORTUOSITY SYNDROME (ATS); VIRTUAL SCREENING	ARTERIES; BINDING SITES; BIOLOGICAL TRANSPORT; CRYSTALLOGRAPHY; X-RAY; DATABASES; FACTUAL; GLUCOSE TRANSPORT PROTEINS; FACILITATIVE; HUMANS; JOINT INSTABILITY; METABOLOMICS; MOLECULAR DOCKING SIMULATION; MUSCLES; MUTATION; SKIN DISEASES; GENETIC; SUBSTRATE SPECIFICITY; VASCULAR MALFORMATIONS; GLUCOSE TRANSPORTER; GLUCOSE TRANSPORTER 10; UNCLASSIFIED DRUG; GLUCOSE TRANSPORTER; SLC2A10 PROTEIN; HUM…	DEPARTMENT OF GENETIC ENGINEERING AND BIOTECHNOLOGY, SHAHJALAL UNIVERSITY OF SCIENCE AND TECHNOLOGY, SYLHET, 3114, BANGLADESH; DEPARTMENT OF PHARMACEUTICALS AND INDUSTRIAL BIOTECHNOLOGY, SYLHET AGRICULTURAL UNIVERSITY, SYLHET, 3100, BANGLADESH; DEPARTMENT OF MICROBIOLOGY, UNIVERSITY OF MANITOBA, WINNIPEG, MB, CANADA; CENTER FOR MEDICAL GENETICS, GHENT UNIVERSITY HOSPITAL, CORNEEL HEYMANSLAAN 10, …	CURR. PHARM. BIOTECHNOL.	OBJECTIVES: THE ARTERIAL TORTUOSITY SYNDROME (ATS) IS AN AUTOSOMAL RECESSIVE CONNECTIVE TISSUE DISORDER, MAINLY CHARACTERIZED BY TORTUOSITY AND STENOSIS OF THE ARTERIES WITH A PROPENSITY TOWARDS ANEURYSM FORMATION AND DISSECTION. IT IS CAUSED BY MUTATIONS IN THE SLC2A10 GENE THAT ENCODES THE FACILITATIVE GLUCOSE TRANSPORTER GLUT10. THE MOLECULES TRANSPORTED BY AND INTERACTING WITH GLUT10 HAVE STI…	CPBUB	M.J. HOSEN; DEPARTMENT OF GENETIC ENGINEERING AND BIOTECHNOLOGY, SHAHJALAL UNIVERSITY OF SCIENCE AND TECHNOLOGY, SYLHET, 3114, BANGLADESH; EMAIL: JAKIR-GEN@SUST.EDU	10.2174/1389201020666190613152030			13892010	CURRENT PHARMACEUTICAL BIOTECHNOLOGY	ENGLISH	2	2	117 – 130	31203799	FINAL	BENTHAM SCIENCE PUBLISHERS	SCOPUS	COMPREHENSIVE IN SILICO STUDY OF GLUT10: PREDICTION OF POSSIBLE SUBSTRATE BINDING SITES AND INTERACTING MOLECULES	ARTICLE	https://www.scopus.com/inward/record.uri?eid=2-s2.0-85079561706&doi=10.2174%2f1389201020666190613152030&partnerID=40&md5=7f03dc4e01721358395eb4b7c6f5e03d	21	2020	HOSEN MOHAMMAD J;HASAN MAHMUDUL;CHAKRABORTY SOURAV;ABIR RUHSHAN A;ZUBAER ABDULLAH;COUCKE PAUL	CURR PHARM BIOTECHNOL	none	SHAHJALAL UNIVERSITY OF SCIENCE AND TECHNOLOGY;SYLHET AGRICULTURAL UNIVERSITY;UNIVERSITY OF MANITOBA;GHENT UNIVERSITY HOSPITAL;CANSI RESEARCH INSTITUTE	NOTREPORTED;SHAHJALAL UNIVERSITY OF SCIENCE AND TECHNOLOGY;NOTREPORTED		HOSEN MJ, 2020, CURR PHARM BIOTECHNOL	HOSEN MJ, 2020, CURR PHARM BIOTECHNOL
ELLISON S;ABDULRAHIM JW;KWEE LC;BIHLMEYER NA;PAGIDIPATI N;MCGARRAH R;BAIN JR;KRAUS WE;SHAH SH		AGED; BIOMARKERS; BODY MASS INDEX; BODY WEIGHT; FEMALE; HUMANS; INSULIN RESISTANCE; LIPOPROTEINS; LIPOPROTEINS; HDL; MAGNETIC RESONANCE SPECTROSCOPY; MALE; METABOLOMICS; MIDDLE AGED; MYOCARDIAL INFARCTION; PROPORTIONAL HAZARDS MODELS; RISK FACTORS; TANDEM MASS SPECTROMETRY; BIOLOGICAL MARKER; HIGH DENSITY LIPOPROTEIN; LIPOPROTEIN; AGED; BLOOD; BODY MASS; BODY WEIGHT; FEMALE; HEART INFARCTION; HUM…	DEPARTMENT OF ANESTHESIOLOGY, DUKE UNIVERSITY MEDICAL CENTER, DURHAM, NC, UNITED STATES; DUKE MOLECULAR PHYSIOLOGY INSTITUTE, DUKE UNIVERSITY SCHOOL OF MEDICINE, 300 NORTH DUKE ST, DURHAM, 27701, NC, UNITED STATES; DIVISION OF CARDIOLOGY, DEPARTMENT OF MEDICINE, DUKE UNIVERSITY SCHOOL OF MEDICINE, DURHAM, NC, UNITED STATES	SCI. REP.	WE SOUGHT TO DETERMINE IF NOVEL PLASMA BIOMARKERS IMPROVE TRADITIONALLY DEFINED METABOLIC HEALTH (MH) IN PREDICTING RISK OF CARDIOVASCULAR DISEASE (CVD) EVENTS IRRESPECTIVE OF WEIGHT. POOR MH WAS DEFINED IN CATHGEN BIOREPOSITORY PARTICIPANTS (N > 9300), A FOLLOW-UP COHORT (> 5600 DAYS) COMPRISING PARTICIPANTS UNDERGOING EVALUATION FOR POSSIBLE ISCHEMIC HEART DISEASE. LIPOPROTEIN SUBPARTICLES, LIP…		S.H. SHAH; DUKE MOLECULAR PHYSIOLOGY INSTITUTE, DUKE UNIVERSITY SCHOOL OF MEDICINE, DURHAM, 300 NORTH DUKE ST, 27701, UNITED STATES; EMAIL: SVATI.SHAH@DUKE.EDU	10.1038/s41598-020-78478-w			20452322	SCIENTIFIC REPORTS	ENGLISH	2	1		33288813	FINAL	NATURE RESEARCH	SCOPUS	NOVEL PLASMA BIOMARKERS IMPROVE DISCRIMINATION OF METABOLIC HEALTH INDEPENDENT OF WEIGHT	ARTICLE	https://www.scopus.com/inward/record.uri?eid=2-s2.0-85097309973&doi=10.1038%2fs41598-020-78478-w&partnerID=40&md5=c1e3013069ab075162d1fee515690495	10	2020	ELLISON STEPHEN;ABDULRAHIM JAWAN W;KWEE LYDIA COULTER;BIHLMEYER NATHAN A;PAGIDIPATI NEHA;MCGARRAH ROBERT;BAIN JAMES R;KRAUS WILLIAM E;SHAH SVATI H	SCI REP	none	DUKE UNIVERSITY MEDICAL CENTER;DUKE UNIVERSITY SCHOOL OF MEDICINE;DUKE UNIVERSITY SCHOOL OF MEDICINE	NOTREPORTED;DUKE UNIVERSITY SCHOOL OF MEDICINE;NOTREPORTED		ELLISON S, 2020, SCI REP	ELLISON S, 2020, SCI REP
TOKUOKA SM;HAMANO F;KOBAYASHI A;ADACHI S;ANDOU T;NATSUME T;ODA Y		AGED; AGED; 80 AND OVER; ALZHEIMER DISEASE; CHROMATOGRAPHY; LIQUID; FEMALE; HUMANS; LIPIDOMICS; LIPIDS; MALE; MASS SPECTROMETRY; PROTEOMICS; LIPID; AGED; ALZHEIMER DISEASE; BLOOD; FEMALE; HUMAN; LIPIDOMICS; LIQUID CHROMATOGRAPHY; MALE; MASS SPECTROMETRY; METABOLISM; PROCEDURES; PROTEOMICS; VERY ELDERLY	DEPARTMENT OF LIPIDOMICS, GRADUATE SCHOOL OF MEDICINE, THE UNIVERSITY OF TOKYO, 7-3-1 HONGO, BUNKYO-KU, TOKYO, 113-8654, JAPAN; LIFE SCIENCES CORE FACILITY, GRADUATE SCHOOL OF MEDICINE, THE UNIVERSITY OF TOKYO, 7-3-1 HONGO, BUNKYO-KU, TOKYO, 113-0033, JAPAN; CELLULAR AND MOLECULAR BIOTECHNOLOGY RESEARCH INSTITUTE, NATIONAL INSTITUTE OF ADVANCED INDUSTRIAL SCIENCE AND TECHNOLOGY, 2-3-26 AOUMI, KOT…	SCI. REP.	PROXIMITY EXTENSION ASSAY (PEA) AND MASS SPECTROMETRY (MS) METHODOLOGIES WERE UTILIZED FOR THE PROTEOMIC AND LIPIDOMIC CHARACTERIZATION OF PLASMA SPECIMENS FROM PATIENTS WHO DEVELOPED ALZHEIMER'S DISEASE. PROTEOMICS WAS PERFORMED BY BOTH PEA AND LIQUID CHROMATOGRAPHY (LC)/MS IN THIS STUDY, BUT ALL THE MORE BECAUSE LC/MS GENERALLY TENDS TO BE BIASED TOWARDS PROTEINS WITH HIGH EXPRESSION AND HIGH V…		Y. ODA; DEPARTMENT OF LIPIDOMICS, GRADUATE SCHOOL OF MEDICINE, THE UNIVERSITY OF TOKYO, TOKYO, 7-3-1 HONGO, BUNKYO-KU, 113-8654, JAPAN; EMAIL: YODA@M.U-TOKYO.AC.JP	10.1038/s41598-024-71097-9			20452322	SCIENTIFIC REPORTS	ENGLISH	1	1		39191863	FINAL	NATURE RESEARCH	SCOPUS	PLASMA PROTEOMICS AND LIPIDOMICS FACILITATE ELUCIDATION OF THE LINK BETWEEN ALZHEIMER'S DISEASE DEVELOPMENT AND VESSEL WALL FRAGILITY	ARTICLE	https://www.scopus.com/inward/record.uri?eid=2-s2.0-85202211544&doi=10.1038%2fs41598-024-71097-9&partnerID=40&md5=d366b0eb64f89a6e39435b23450b48d1	14	2024	TOKUOKA SUZUMI M;HAMANO FUMIE;KOBAYASHI AYAKO;ADACHI SHUNGO;ANDOU TOMOHIRO;NATSUME TOHRU;ODA YOSHIYA	SCI REP	none	THE UNIVERSITY OF TOKYO;THE UNIVERSITY OF TOKYO;CELLULAR AND MOLECULAR BIOTECHNOLOGY RESEARCH INSTITUTE	NOTREPORTED;THE UNIVERSITY OF TOKYO;NOTREPORTED		TOKUOKA SM, 2024, SCI REP	TOKUOKA SM, 2024, SCI REP
LI J;WU B;FAN G;HUANG J;LI Z;CAO F		AGED; CHROMATOGRAPHY; LIQUID; CHRONIC DISEASE; GLYCEROPHOSPHOLIPIDS; HUMANS; INFLAMMATION; LIQUID CHROMATOGRAPHY-MASS SPECTROMETRY; MALE; MASS SPECTROMETRY; METABOLIC NETWORKS AND PATHWAYS; METABOLOMICS; MIDDLE AGED; PROSTATE; PROSTATIC HYPERPLASIA; PROSTATITIS; SPHINGOLIPIDS; ETHER LIPID; GLYCEROLIPID; GLYCEROPHOSPHOLIPID; GLYCEROPHOSPHORYLCHOLINE; PHYTOSPHINGOSINE; SPHINGOLIPID; SPHINGOSINE; AG…	CLINICAL MEDICAL COLLEGE, NORTH CHINA UNIVERSITY OF SCIENCE AND TECHNOLOGY, TANGSHAN, CHINA; THE HEBEI KEY LAB FOR ORGAN FIBROSIS, THE HEBEI KEY LAB FOR CHRONIC DISEASE, SCHOOL OF PUBLIC HEALTH, INTERNATIONAL SCIENCE AND TECHNOLOGY COOPERATION BASE OF GERIATRIC MEDICINE, NORTH CHINA UNIVERSITY OF SCIENCE AND TECHNOLOGY, TANGSHAN, CHINA	PLOS ONE	BACKGROUND CHRONIC PROSTATITIS MAY BE A RISK FACTOR FOR DEVELOPING PROLIFERATIVE CHANGES IN THE PROSTATE, ALTHOUGH THE UNDERLYING MECHANISMS ARE NOT ENTIRELY COMPREHENDED. MATERIALS AND METHODS FIFTY INDIVIDUAL PROSTATE TISSUES WERE EXAMINED IN THIS STUDY, CONSISTING OF 25 PATIENTS DIAGNOSED WITH PROSTATIC HYPERPLASIA COMBINED WITH HISTOLOGIC CHRONIC INFLAMMATION AND 25 PATIENTS DIAGNOSED WITH PR…	POLNC	Z. LI; THE HEBEI KEY LAB FOR ORGAN FIBROSIS, THE HEBEI KEY LAB FOR CHRONIC DISEASE, SCHOOL OF PUBLIC HEALTH, INTERNATIONAL SCIENCE AND TECHNOLOGY COOPERATION BASE OF GERIATRIC MEDICINE, NORTH CHINA UNIVERSITY OF SCIENCE AND TECHNOLOGY, TANGSHAN, CHINA; EMAIL: LIZHIGUO@NCST.EDU.CN; F. CAO; CLINICAL MEDICAL COLLEGE, NORTH CHINA UNIVERSITY OF SCIENCE AND TECHNOLOGY, TANGSHAN, CHINA; EMAIL: CAOFENGHO…	10.1371/journal.pone.0314599			19326203	PLOS ONE	ENGLISH	1	12		39715183	FINAL	PUBLIC LIBRARY OF SCIENCE	SCOPUS	LC—MS-BASED UNTARGETED METABOLOMICS REVEALS POTENTIAL MECHANISMS OF HISTOLOGIC CHRONIC INFLAMMATION PROMOTING PROSTATE HYPERPLASIA	ARTICLE	https://www.scopus.com/inward/record.uri?eid=2-s2.0-85213371382&doi=10.1371%2fjournal.pone.0314599&partnerID=40&md5=b170e38520ec1f4f78e3efdf032d5381	19	2024	LI JIALE;WU BEIWEN;FAN GUORUI;HUANG JIE;LI ZHIGUO;CAO FENGHONG	PLOS ONE	none	NORTH CHINA UNIVERSITY OF SCIENCE AND TECHNOLOGY;NORTH CHINA UNIVERSITY OF SCIENCE AND TECHNOLOGY	NOTREPORTED;NORTH CHINA UNIVERSITY OF SCIENCE AND TECHNOLOGY;NOTREPORTED;NOTREPORTED;NORTH CHINA UNIVERSITY OF SCIENCE AND TECHNOLOGY;NOTREPORTED		LI J, 2024, PLOS ONE	LI J, 2024, PLOS ONE
HUANG Q;REN Y;LI H;QIAO Y;LIN M		ACUTE DISEASE; ANEURYSM; DISSECTING; AORTIC ANEURYSM; BIOMARKERS; HUMANS; PROTEOMICS; SYSTEMS BIOLOGY; BIOLOGICAL MARKER; BIOLOGICAL MARKER; AORTIC DISSECTION; ARTICLE; EPIGENETICS; GENOMICS; HUMAN; METABOLIC FINGERPRINTING; METABOLOMICS; PATHOPHYSIOLOGY; PROTEOMICS; SYSTEMS BIOLOGY; TRANSCRIPTOMICS; ACUTE DISEASE; AORTIC ANEURYSM; DISSECTING ANEURYSM; METABOLISM; PROCEDURES; PROTEOMICS; SYSTEMS …	DEPARTMENT OF CARDIOVASCULAR SURGERY, QINGDAO MUNICIPAL HOSPITAL, QINGDAO, CHINA	HEART SURG. FORUM	ACUTE AORTIC DISSECTION (AAD) FACES GREAT CHALLENGES IN EARLY DIAGNOSIS AND EFFECTIVE DRUG TREATMENT. RECENT DEVELOPMENTS IN SYSTEMS BIOLOGY APPROACHES ALLOW HIGH-THROUGHPUT SCREENING OF NOVEL DIAGNOSTIC BIOMARKERS AND POTENTIAL THERAPEUTIC TARGETS. IN THIS REVIEW, WE SUMMARIZE THE CURRENTLY AVAILABLE AAD BIOMARKERS IDENTIFIED IN THE CONTEXT OF GENOMIC, TRANSCRIPTOMIC, PROTEOMIC, AND METABOLIC PR…	HSFEA	M. LIN; DEPARTMENT OF CARDIOVASCULAR SURGERY, QINGDAO MUNICIPAL HOSPITAL, QINGDAO, 266011, CHINA; EMAIL: QDSSLYYHUANGQIANG@163.COM	10.1532/HSF.1999			10983511	HEART SURGERY FORUM	ENGLISH	2	5	E365 – E369	30311886	FINAL	FORUM MULTIMEDIA PUBLISHING LLC	SCOPUS	SYSTEMS BIOLOGY APPROACHES-BASED BIOMARKERS DISCOVERY FOR ACUTE AORTIC DISSECTION	ARTICLE	https://www.scopus.com/inward/record.uri?eid=2-s2.0-85054774342&doi=10.1532%2fHSF.1999&partnerID=40&md5=8d2484c8071686754e2dca9e91cf64b7	21	2018	HUANG QIANG;REN YONGQIANG;LI HUI;QIAO YOUJIN;LIN MINGSHAN	HEART SURG FORUM	none	QINGDAO MUNICIPAL HOSPITAL	NOTREPORTED;QINGDAO MUNICIPAL HOSPITAL;NOTREPORTED		HUANG Q, 2018, HEART SURG FORUM	HUANG Q, 2018, HEART SURG FORUM
MALLOL R;VALLVÉ JC;SOLÀ R;GIRONA J;BERGMANN S;CORREIG X;ROCK E;WINKLHOFER-ROOB BM;REHUES P;GUARDIOLA M;MASANA L;RIBALTA J	AGING; GLUTAMATE; LIPOPROTEINS; METABOLOMICS;NUCLEAR MAGNETIC RESONANCE	AMINO ACIDS; LIPOPROTEINS; METABOLISM; METABOLITES; NUCLEAR MAGNETIC RESONANCE SPECTROSCOPY; STATISTICAL METHODS; CHOLESTEROL; GLUTAMIC ACID; HIGH DENSITY LIPOPROTEIN CHOLESTEROL; LIPOPROTEIN; LOW DENSITY LIPOPROTEIN; LOW DENSITY LIPOPROTEIN CHOLESTEROL; NONESSENTIAL AMINO ACID; SERINE; AGE-RELATED DISEASE; AMINO-ACIDS; CARDIOVASCULAR DISEASE; CHRONOLOGICAL AGE; DIFFERENT MECHANISMS; GLUTAMATE; L…	LA SALLE, RAMON LLULL UNIVERSITY, BARCELONA, SPAIN; DEPARTMENT OF COMPUTATIONAL BIOLOGY, UNIVERSITY OF LAUSANNE, LAUSANNE, SWITZERLAND; SWISS INSTITUTE OF BIOINFORMATICS, LAUSANNE, SWITZERLAND; RESEARCH UNIT ON LIPIDS AND ATHEROSCLEROSIS, SANT JOAN UNIVERSITY HOSPITAL, ROVIRA I VIRGILI UNIVERSITY, IISPV, REUS, SPAIN; METABOLOMICS PLATFORM, DEPARTMENT OF ELECTRONIC ENGINEERING, ROVIRA I VIRGILI UN…	COMPUT. STRUCT. BIOTECHNOL. J.	AGING IS A MAJOR RISK FACTOR FOR METABOLIC IMPAIRMENT THAT MAY LEAD TO AGE-RELATED DISEASES SUCH AS CARDIOVASCULAR DISEASE. DIFFERENT MECHANISMS THAT MAY EXPLAIN THE INTERPLAY BETWEEN AGING AND LIPOPROTEINS, AND BETWEEN AGING AND LOW-MOLECULAR-WEIGHT METABOLITES (LMWMS), IN THE METABOLIC DYSREGULATION ASSOCIATED WITH AGE-RELATED DISEASES HAVE BEEN DESCRIBED SEPARATELY. HERE, WE STATISTICALLY EVAL…		J. RIBALTA; RESEARCH UNIT ON LIPIDS AND ATHEROSCLEROSIS, SANT JOAN UNIVERSITY HOSPITAL, ROVIRA I VIRGILI UNIVERSITY, IISPV, REUS, SPAIN; EMAIL: JOSEP.RIBALTA@URV.CAT	10.1016/j.csbj.2021.11.022			20010370	COMPUTATIONAL AND STRUCTURAL BIOTECHNOLOGY JOURNAL	ENGLISH	2		6169 – 6178		FINAL	ELSEVIER B.V.	SCOPUS	STATISTICAL MEDIATION OF THE RELATIONSHIPS BETWEEN CHRONOLOGICAL AGE AND LIPOPROTEINS BY NONESSENTIAL AMINO ACIDS IN HEALTHY MEN	ARTICLE	https://www.scopus.com/inward/record.uri?eid=2-s2.0-85119595331&doi=10.1016%2fj.csbj.2021.11.022&partnerID=40&md5=23ae98c11a8b67623019e46486939e0c	19	2021	MALLOL ROGER;VALLVÉ JOAN CARLES;SOLÀ ROSA;GIRONA JOSEFA;BERGMANN SVEN;CORREIG XAVIER;ROCK EDMOND;WINKLHOFER-ROOB BRIGITTE M;REHUES PERE;GUARDIOLA MONTSE;MASANA LLUÍS;RIBALTA JOSEP	COMPUT STRUCT BIOTECHNOL J	none	RAMON LLULL UNIVERSITY;UNIVERSITY OF LAUSANNE;SWISS INSTITUTE OF BIOINFORMATICS;SANT JOAN UNIVERSITY HOSPITAL;ROVIRA I VIRGILI UNIVERSITY;SPANISH BIOMEDICAL RESEARCH CENTRE IN DIABETES AND ASSOCIATED METABOLIC DISORDERS (CIBERDEM);KARL-FRANZENS UNIVERSITY	NOTREPORTED;SANT JOAN UNIVERSITY HOSPITAL;NOTREPORTED		MALLOL R, 2021, COMPUT STRUCT BIOTECHNOL J	MALLOL R, 2021, COMPUT STRUCT BIOTECHNOL J
MERTZ L		AUTISM SPECTRUM DISORDER; CHILD; FEMALE; HUMANS; MALE; BIOLOGICAL MARKER; BRANCHED CHAIN AMINO ACID; CHILDREN WITH AUTISMS; QUANTITATIVE APPROACH; UNIVERSITY OF CALIFORNIA; AMINO ACID METABOLISM; ARTICLE; AUTISM; BREAST CANCER; CLINICAL EVALUATION; HUMAN; LUNG CANCER; MALIGNANT NEOPLASM; METABOLOMICS; QUALITY OF LIFE; SENSITIVITY AND SPECIFICITY; AUTISM; CHILD; FEMALE; MALE; DISEASES		IEEE PULSE	ONLY A FEW YEARS AGO, LEADING AUTISM EXPERT DAVID AMARAL DESCRIBED THE DISORDER AS A LIFELONG DISABILITY. TODAY, HE ACKNOWLEDGES THAT DESCRIPTION IS NO LONGER TRUE. 'RESEARCH LATELY SHOWS THAT A SUBSTANTIAL PROPORTION OF CHILDREN WITH AUTISM SPECTRUM DISORDER (ASD) - SOMETHING ON THE ORDER OF 30% - SHOW REALLY SUBSTANTIAL IMPROVEMENTS IN THEIR AUTISM SYMPTOMS,' SAYS AMARAL, FOUNDING RESEARCH DIRE…			10.1109/MPULS.2019.2899766			21542287	IEEE PULSE	ENGLISH	2	2	34 – 36	31021757	FINAL	INSTITUTE OF ELECTRICAL AND ELECTRONICS ENGINEERS INC.	SCOPUS	NEW QUANTITATIVE APPROACH TO AUTISM DIAGNOSIS	ARTICLE	https://www.scopus.com/inward/record.uri?eid=2-s2.0-85065057052&doi=10.1109%2fMPULS.2019.2899766&partnerID=40&md5=fdcbd30a5d1aeadf33263c6a2362b486	10	2019	MERTZ LESLIE	IEEE PULSE	none		NOTREPORTED		MERTZ L, 2019, IEEE PULSE	MERTZ L, 2019, IEEE PULSE
TOMITSUKA E;IGAI K;TADOKORO K;MORITA A;BABA J;SUDA W;GREENHILL AR;HORWOOD PF;SOLI KW;SIBA PM;ODANI S;NATSUHARA K;MORITA H;UMEZAKI M	CE-TOFMS; GUT MICROBIOTA; METABOLOMICS	AMINO ACID; FATTY ACID; LIPID; NUCLEOTIDE; SUGAR; AMINO ACID BLOOD LEVEL; AMINO ACID METABOLISM; ANALYTIC METHOD; ARTICLE; ELECTROSPRAY MASS SPECTROMETRY; ETHNIC GROUP; FATTY ACID METABOLISM; FECES ANALYSIS; FEMALE; HIGHLANDER; HUMAN; INTESTINE FLORA; JAPANESE (CITIZEN); LIPID METABOLISM; MAJOR CLINICAL STUDY; MALE; METABOLISM; NITROGEN CYCLING; PAPUA NEW GUINEA; PRINCIPAL COMPONENT ANALYSIS; PRO…	DEPARTMENT OF HUMAN ECOLOGY, GRADUATE SCHOOL OF MEDICINE, THE UNIVERSITY OF TOKYO, HONGO, BUNKYO-KU, TOKYO, JAPAN; DEPARTMENT OF HEALTH CHEMISTRY, FACULTY OF PHARMACEUTICAL SCIENCES, NIIGATA UNIVERSITY OF PHARMACY AND APPLIED SCIENCES, 265-1, HIGASHIJIMA, AKIHA-KU, NIIGATA CITY, 956-8603, NIIGATA, JAPAN; GRADUATE SCHOOL OF BIOMEDICAL SCIENCES, NAGASAKI UNIVERSITY, SAKAMOTO, NAGASAKI, JAPAN; DEPAR…	METABOLOMICS	INTRODUCTION: ADEQUATE AMOUNT OF PROTEINS FROM FOODS ARE NORMALLY NEEDED TO MAINTAIN MUSCLE MASS OF THE HUMAN BODY. ALTHOUGH PROTEIN INTAKES OF PAPUA NEW GUINEA (PNG) HIGHLANDERS ARE LESS THAN BIOLOGICALLY ADEQUATE, PROTEIN DEFICIENCY RELATED DISORDERS HAVE RARELY BEEN REPORTED. IT HAS BEEN POSTULATED THAT GUT MICROBIOTA PLAY A ROLE IN SUCH LOW-PROTEIN-ADAPTATION. OBJECTIVE: TO EXPLORE UNDERLYING…		E. TOMITSUKA; DEPARTMENT OF HEALTH CHEMISTRY, FACULTY OF PHARMACEUTICAL SCIENCES, NIIGATA UNIVERSITY OF PHARMACY AND APPLIED SCIENCES, NIIGATA CITY, 265-1, HIGASHIJIMA, AKIHA-KU, 956-8603, JAPAN; EMAIL: TOMITSUKA@NUPALS.AC.JP	10.1007/s11306-017-1243-6			15733882	METABOLOMICS	ENGLISH	2	9			FINAL	SPRINGER NEW YORK LLC	SCOPUS	PROFILING OF FAECAL WATER AND URINE METABOLITES AMONG PAPUA NEW GUINEA HIGHLANDERS BELIEVED TO BE ADAPTED TO LOW PROTEIN INTAKE	ARTICLE	https://www.scopus.com/inward/record.uri?eid=2-s2.0-85026750825&doi=10.1007%2fs11306-017-1243-6&partnerID=40&md5=4db26c0434b98940f977df11fd60cdf4	13	2017	TOMITSUKA ERIKO;IGAI KATSURA;TADOKORO KIYOSHI;MORITA AYAKO;BABA JUN;SUDA WATARU;GREENHILL ANDREW R;HORWOOD PAUL F;SOLI KEVIN W;SIBA PETER M;ODANI SHINGO;NATSUHARA KAZUMI;MORITA HIDETOSHI;UMEZAKI MASAHIRO	METABOLOMICS	none	THE UNIVERSITY OF TOKYO;NIIGATA UNIVERSITY OF PHARMACY AND APPLIED SCIENCES;NAGASAKI UNIVERSITY;AKITA UNIVERSITY;TOKYO MEDICAL AND DENTAL UNIVERSITY;WAKO UNIVERSITY;IMS RIKEN CENTER FOR INTEGRATIVE MEDICAL SCIENCES;PAPUA NEW GUINEA INSTITUTE OF MEDICAL RESEARCH;CHIBA UNIVERSITY;THE JAPANESE RED CROSS AKITA COLLEGE OF NURSING;OKAYAMA UNIVERSITY	NOTREPORTED;NIIGATA UNIVERSITY OF PHARMACY AND APPLIED SCIENCES;NOTREPORTED		TOMITSUKA E, 2017, METABOLOMICS	TOMITSUKA E, 2017, METABOLOMICS
ANDERSSON SVÄRD A;KAUR S;TRÔST K;SUVITAIVAL T;LERNMARK;MAZIARZ M;POCIOT F;OVERGAARD AJ;ANDERSSON C;BENNET R;JÖNSSON I;ASK M;BREMER J;BRUNDIN C;CILIO C;HANSSON C;HANSSON G;IVARSSON S;JONSDOTTIR B;LINDBERG B;LERNMARK B;LUNDGREN M;MELIN J;RAMELIUS A;CARLSSON A;CEDERVALL E;JÖNSSON B;LARSSON K;NEIDERUD J	AUTO-ANTIBODIES;AUTOIMMUNITY; LIPIDOMICS; METABOLOMICS; PREDICTION; TYPE 1 DIABETES	ADOLESCENT; AUTOANTIBODIES; AUTOIMMUNITY; CHILD; COHORT STUDIES; CROSS-SECTIONAL STUDIES; DIABETES MELLITUS; TYPE 1; FEMALE; GENOTYPE; HUMANS; LIPID METABOLISM; LIPIDOMICS; LIPIDS; MALE; SWEDEN; AUTOANTIBODIES AGAINST INSULIN; AUTOANTIBODY; GADA; HLA DPB1 ANTIGEN; HLA DQA1 ANTIGEN; HLA DQB1 ANTIGEN; HLA DRB345 ANTIGEN; IA 2A; INDOLEACETIC ACID; INSULIN; LONG CHAIN TRIACYLGLYCEROL; LYSOPHOSPHATIDY…	DEPARTMENT OF CLINICAL SCIENCES, SKÅNE UNIVERSITY HOSPITAL, LUND UNIVERSITY/CRC, MALMÖ, SWEDEN; STENO DIABETES CENTER COPENHAGEN, NIELS STEENSENS VEJ 2, GENTOFTE, DENMARK; DEPARTMENT OF CLINICAL MEDICINE, FACULTY OF HEALTH AND MEDICAL SCIENCES, UNIVERSITY OF COPENHAGEN, COPENHAGEN, DENMARK; DEPARTMENT OF CLINICAL SCIENCES, LUND UNIVERSITY, MALMÖ, SWEDEN; DEPARTMENT OF CLINICAL SCIENCES, LUND UNIV…	METABOLOMICS	INTRODUCTION: TYPE 1 DIABETES (T1D) IS CAUSED BY THE DESTRUCTION OF PANCREATIC ISLET BETA CELLS RESULTING IN TOTAL LOSS OF INSULIN PRODUCTION. RECENT STUDIES HAVE SUGGESTED THAT THE DESTRUCTION MAY BE INTERRELATED TO PLASMA LIPIDS. OBJECTIVES: SPECIFIC LIPIDS HAVE PREVIOUSLY BEEN SHOWN TO BE DECREASED IN CHILDREN WHO DEVELOP T1D BEFORE FOUR YEARS OF AGE. DISTURBANCES OF PLASMA LIPIDS PRIOR TO CLI…		A. ANDERSSON SVÄRD; DEPARTMENT OF CLINICAL SCIENCES, SKÅNE UNIVERSITY HOSPITAL, LUND UNIVERSITY/CRC, MALMÖ, SWEDEN; EMAIL: AGNES.ANDERSSON_SVARD@MED.LU.SE	10.1007/s11306-020-01730-x			15733882	METABOLOMICS	ENGLISH	2	10		33033923	FINAL	SPRINGER	SCOPUS	CHARACTERIZATION OF PLASMA LIPIDOMICS IN ADOLESCENT SUBJECTS WITH INCREASED RISK FOR TYPE 1 DIABETES IN THE DIPIS COHORT	ARTICLE	https://www.scopus.com/inward/record.uri?eid=2-s2.0-85092684627&doi=10.1007%2fs11306-020-01730-x&partnerID=40&md5=3f88c56ac722699c69a167e8c0117661	16	2020	ANDERSSON SVÄRD AGNES;KAUR SIMRANJEET;TRÔST KAJETAN;SUVITAIVAL TOMMI;LERNMARK ÅKE;MAZIARZ MARLENA;POCIOT FLEMMING;OVERGAARD ANNE JULIE;ANDERSSON C;BENNET R;JÖNSSON I;ASK M;BREMER J;BRUNDIN C;CILIO C;HANSSON C;HANSSON G;IVARSSON S;JONSDOTTIR B;LINDBERG B;LERNMARK B;LUNDGREN M;MELIN J;RAMELIUS A;CARLSSON A;CEDERVALL E;JÖNSSON B;LARSSON K;NEIDERUD J	METABOLOMICS	none	SKÅNE UNIVERSITY HOSPITAL;STENO DIABETES CENTER COPENHAGEN;UNIVERSITY OF COPENHAGEN;LUND UNIVERSITY;LUND UNIVERSITY;ÄNGELHOLM HOSPITAL;YSTAD HOSPITAL;KRISTIANSTAD CENTRAL HOSPITAL;HELSINGBORG HOSPITAL	NOTREPORTED;SKÅNE UNIVERSITY HOSPITAL;NOTREPORTED		ANDERSSON SVÄRD A, 2020, METABOLOMICS	ANDERSSON SVÄRD A, 2020, METABOLOMICS
ROGERS WT;ZHANG L;WELDEN S;KRIEGER B;RICKELS M;MOORE JS;MOHLER ER	ATHEROSCLEROSIS; DIABETES MELLITUS; EXTRACELLULAR VESICLE; MICROPARTICLE; MYOCARDIAL INFARCTION; PROGENITOR CELL; REVASCULARIZATION; STROKE	AGED; ARRHYTHMIAS; CARDIAC; ATHEROSCLEROSIS; DIABETES MELLITUS; TYPE 2; EXTRACELLULAR VESICLES; FEMALE; HUMANS; MALE; METABOLOME; MIDDLE AGED; MYOCARDIAL INFARCTION; MYOCARDIAL REVASCULARIZATION; PREDICTIVE VALUE OF TESTS; PROGNOSIS; PROSPECTIVE STUDIES; ROC CURVE; STEM CELLS; STROKE; ADULT; AGED; ARTICLE; ASSAY; ATHEROSCLEROSIS; CARDIOVASCULAR DISEASE; CEREBROVASCULAR ACCIDENT; CONTROLLED STUDY;…	DEPARTMENT OF PATHOLOGY AND LABORATORY MEDICINE, PERELMAN SCHOOL OF MEDICINE AT THE UNIVERSITY OF PENNSYLVANIA, PHILADELPHIA, PA, UNITED STATES; SECTION OF VASCULAR MEDICINE, DIVISION OF CARDIOVASCULAR DISEASE, DEPARTMENT OF MEDICINE, PERELMAN SCHOOL OF MEDICINE AT THE UNIVERSITY OF PENNSYLVANIA, PHILADELPHIA, PA, UNITED STATES; DIVISION OF ENDOCRINOLOGY, DIABETES AND METABOLISM, DEPARTMENT OF ME…	CYTOMETRY PART B CLIN. CYTOMETRY	BACKGROUND: WE PREVIOUSLY REPORTED THE DEVELOPMENT OF A NOVEL HIGH DIMENSIONAL CYTOMIC ASSAY, THE VASCULAR HEALTH PROFILE (VHP) BASED ON MEASUREMENTS OF ANGIOGENIC CIRCULATING HEMATOPOIETIC STEM AND PROGENITOR CELLS (CHSPCANG) AND EXTRACELLULAR VESICLES (EVS), THAT DISCOVERED A UNIQUE SIGNATURE, DIFFERENTIATING THE VASCULAR STATUS OF DIABETICS AND NORMAL HEALTHY CONTROLS. HERE, WE PRESENT DATA FR…	CPBCB	E.R. MOHLER; SECTION OF VASCULAR MEDICINE, DIVISION OF CARDIOVASCULAR DISEASE, DEPARTMENT OF MEDICINE, PERELMAN SCHOOL OF MEDICINE AT THE UNIVERSITY OF PENNSYLVANIA, PHILADELPHIA, UNITED STATES; EMAIL: MOHLERE@UPHS.UPENN.EDU	10.1002/cyto.b.21337			15524949	CYTOMETRY PART B - CLINICAL CYTOMETRY	ENGLISH	2	4	258 – 265	26566003	FINAL	JOHN WILEY AND SONS INC.	SCOPUS	VASCULAR HEALTH PROFILE PREDICTS CARDIOVASCULAR OUTCOMES IN PATIENTS WITH DIABETES	ARTICLE	https://www.scopus.com/inward/record.uri?eid=2-s2.0-85023165560&doi=10.1002%2fcyto.b.21337&partnerID=40&md5=334beae3a8093d2dfd7d6ca99323b6e8	92	2017	ROGERS WADE T;ZHANG LIFENG;WELDEN SCOTT;KRIEGER BENJAMIN;RICKELS MICHAEL;MOORE JONNI S;MOHLER EMILE R	CYTOMETRY PART B CLIN CYTOMETRY	none	PERELMAN SCHOOL OF MEDICINE AT THE UNIVERSITY OF PENNSYLVANIA;PERELMAN SCHOOL OF MEDICINE AT THE UNIVERSITY OF PENNSYLVANIA;PERELMAN SCHOOL OF MEDICINE AT THE UNIVERSITY OF PENNSYLVANIA	NOTREPORTED;PERELMAN SCHOOL OF MEDICINE AT THE UNIVERSITY OF PENNSYLVANIA;NOTREPORTED		ROGERS WT, 2017, CYTOMETRY PART B CLIN CYTOMETRY	ROGERS WT, 2017, CYTOMETRY PART B CLIN CYTOMETRY
GLINERT A;ZLIDENNYY V;TURJEMAN S;SHARON E;SCHWEITZER R;KHATIB S;IZACKSON L;KOREN O	DRUG CLASSES; ENDOCANNABINOID SYSTEM; GABA; MICROBIOME; SCHIZOPHRENIA	ADULT; ANTIPSYCHOTIC AGENTS; CANNABINOIDS; FECES; FEMALE; GAMMA-AMINOBUTYRIC ACID; GASTROINTESTINAL MICROBIOME; HUMANS; MALE; METABOLOME; MIDDLE AGED; SCHIZOPHRENIA; 4 AMINOBUTYRIC ACID; BENZODIAZEPINE; ENDOCANNABINOID; LINOLEIC ACID; NEUROLEPTIC AGENT; RNA 16S; SEROTONIN UPTAKE INHIBITOR; 4 AMINOBUTYRIC ACID; CANNABINOID; NEUROLEPTIC AGENT; ADULT; AMINO ACID ANALYSIS; ARTICLE; BIOINFORMATICS; BI…	AZRIELI FACULTY OF MEDICINE, BAR-ILAN UNIVERSITY, SAFED, ISRAEL; ZIV MEDICAL CENTER, SAFED, ISRAEL; ANALYTICAL CHEMISTRY LABORATORY, TEL-HAI COLLEGE, UPPER GALILEE, ISRAEL; DEPARTMENT OF NATURAL COMPOUNDS AND ANALYTICAL CHEMISTRY, MIGAL - GALILEE RESEARCH INSTITUTE, KIRYAT SHMONA, ISRAEL; KYUNG HEE UNIVERSITY, SEOUL, SOUTH KOREA	PSYCHIATRY RES.	THE MICROBIOME HAS BEEN LINKED TO NUMEROUS NEUROLOGICAL AND PSYCHIATRIC DISEASES, INCLUDING SCHIZOPHRENIA. NEVERTHELESS, CORRELATING MICROBIAL PERTURBATIONS TO PATHOPHYSIOLOGICAL ASPECTS OF SCHIZOPHRENIA REMAINS ELUSIVE, AS STUDY PARTICIPANTS ARE TYPICALLY MEDICATED WHEN SAMPLED, COMPLICATING MECHANISTIC INVESTIGATION. HERE WE EXPLORED SPECIFIC MICROBIAL AND METABOLIC ALTERATIONS IN SCHIZOPHRENIA…	PSRSD	O. KOREN; AZRIELI FACULTY OF MEDICINE, BAR-ILAN UNIVERSITY, SAFED, ISRAEL; EMAIL: OMRY.KOREN@BIU.AC.IL	10.1016/j.psychres.2024.116196			01651781	PSYCHIATRY RESEARCH	ENGLISH	1			39341178	FINAL	ELSEVIER IRELAND LTD	SCOPUS	WHAT'S GABA GOT TO DO WITH IT? A POTENTIAL LINK BETWEEN THE MICROBIOME, SCHIZOPHRENIA, AND THE ENDO-CANNABINOID SYSTEM	ARTICLE	https://www.scopus.com/inward/record.uri?eid=2-s2.0-85204880029&doi=10.1016%2fj.psychres.2024.116196&partnerID=40&md5=8c777169f3a1357ff656cd6238aa373c	342	2024	GLINERT AYALA;ZLIDENNYY VLADIMIR;TURJEMAN SONDRA;SHARON EFRAT;SCHWEITZER RON;KHATIB SOLIMAN;IZACKSON LIDIA;KOREN OMRY	PSYCHIATRY RES	none	BAR-ILAN UNIVERSITY;ZIV MEDICAL CENTER;TEL-HAI COLLEGE;MIGAL - GALILEE RESEARCH INSTITUTE;KYUNG HEE UNIVERSITY	NOTREPORTED;BAR-ILAN UNIVERSITY;NOTREPORTED		GLINERT A, 2024, PSYCHIATRY RES	GLINERT A, 2024, PSYCHIATRY RES
MCCLAIN L;SEGRETI AM;NAU S;SHAW P;FINEGOLD DN;PAN LA;PETERS DG	15Q13.3; ARRAY-CGH; CHRNA7; COPY NUMBER ANALYSIS; DNA; MAJOR DEPRESSIVE DISORDER; MICROARRAY; MICRODUPLICATION; TR-MDD; TREATMENT REFRACTORY DEPRESSION	ADOLESCENT; ADULT; ALPHA7 NICOTINIC ACETYLCHOLINE RECEPTOR; ANTIDEPRESSIVE AGENTS; CHROMOSOME DUPLICATION; CHROMOSOMES; HUMAN; PAIR 15; DEPRESSIVE DISORDER; MAJOR; DNA COPY NUMBER VARIATIONS; FEMALE; HUMANS; MALE; METABOLOME; TREATMENT OUTCOME; BUNGAROTOXIN RECEPTOR; ANTIDEPRESSANT AGENT; BUNGAROTOXIN RECEPTOR; CHRNA7 PROTEIN; HUMAN; ADOLESCENT; ADULT; ARTICLE; CHRNA7 GENE; CHROMOSOME 15Q; CHROMO…	DEPARTMENT OF PSYCHIATRY, SCHOOL OF MEDICINE, UNIVERSITY OF PITTSBURGH, PITTSBURGH, PA, UNITED STATES; MAGEE-WOMENS RESEARCH INSTITUTE AND FOUNDATION, PITTSBURGH, PA, UNITED STATES; DEPARTMENT OF HUMAN GENETICS, GRADUATE SCHOOL OF PUBLIC HEALTH, UNIVERSITY OF PITTSBURGH, PITTSBURGH, PA, UNITED STATES; DEPARTMENT OF OBSTETRICS, GYNECOLOGY AND REPRODUCTIVE SCIENCES, SCHOOL OF MEDICINE, UNIVERSITY O…	GENES BRAIN BEHAV.	MAJOR DEPRESSIVE DISORDER (MDD) AFFECTS APPROXIMATELY 15 MILLION AMERICANS. APPROXIMATELY 2 MILLION OF THESE ARE CLASSIFIED AS BEING REFRACTORY TO TREATMENT (TR-MDD). BECAUSE OF THE LACK OF AVAILABLE THERAPIES FOR TR-MDD, AND THE HIGH RISK OF SUICIDE, THERE IS INTEREST IN IDENTIFYING NEW TREATMENT MODALITIES AND DIAGNOSTIC METHODS. UNDERSTANDING OF THE IMPACT OF GENOMIC COPY NUMBER VARIATION IN T…	GBBEA	L.A. PAN; DEPARTMENT OF PSYCHIATRY, SCHOOL OF MEDICINE, UNIVERSITY OF PITTSBURGH, PITTSBURGH, UNITED STATES; EMAIL: LISAPANMD@GMAIL.COM	10.1111/gbb.12628			16011848	GENES, BRAIN AND BEHAVIOR	ENGLISH	2	5		31828948	FINAL	BLACKWELL PUBLISHING LTD	SCOPUS	CHROMOSOME 15Q13.3 MICRODUPLICATIONS ARE ASSOCIATED WITH TREATMENT REFRACTORY MAJOR DEPRESSIVE DISORDER	ARTICLE	https://www.scopus.com/inward/record.uri?eid=2-s2.0-85076768379&doi=10.1111%2fgbb.12628&partnerID=40&md5=ca0f480d293d9de9201ec9508a1482e7	19	2020	MCCLAIN LORA;SEGRETI ANNA M;NAU SHARON;SHAW PATRICIA;FINEGOLD DAVID N;PAN LISA A;PETERS DAVID G	GENES BRAIN BEHAV	none	UNIVERSITY OF PITTSBURGH;MAGEE-WOMENS RESEARCH INSTITUTE AND FOUNDATION;UNIVERSITY OF PITTSBURGH;UNIVERSITY OF PITTSBURGH	NOTREPORTED;UNIVERSITY OF PITTSBURGH;NOTREPORTED		MCCLAIN L, 2020, GENES BRAIN BEHAV	MCCLAIN L, 2020, GENES BRAIN BEHAV
CEZAR GG;DONLEY ELR		BIOLOGICAL MARKERS; BIOTECHNOLOGY; CELL DIFFERENTIATION; CELL LINE; DRUG EVALUATION; PRECLINICAL; EMBRYONIC STEM CELLS; HUMANS; METABOLISM; MYOCARDIUM; NEURONS; REGENERATIVE MEDICINE; TECHNOLOGY; PHARMACEUTICAL; TERATOGENS; BIOLOGICAL MARKER; TERATOGENIC AGENT; THALIDOMIDE; BIOLOGICAL MARKER; TERATOGENIC AGENT; ARTICLE; CELL ASSAY; COMPUTER MODEL; DEVELOPMENTAL DISORDER; EMBRYONIC STEM CELL; LIQU…	COLLEGE OF AGRICULTURE AND LIFE SCIENCES, DEPARTMENT OF ANIMAL SCIENCE, UNIVERSITY OF WISCONSIN, MADISON, WI, UNITED STATES; STEMINA BIOMARKER DISCOVERY INC., MADISON, WI 53719, 504 S. ROSA ROAD, UNITED STATES	REGENERATIVE MED.			G.G. CEZAR; COLLEGE OF AGRICULTURE AND LIFE SCIENCES, DEPARTMENT OF ANIMAL SCIENCE, UNIVERSITY OF WISCONSIN, MADISON, WI, UNITED STATES; EMAIL: GGCEZAR@WISC.EDU	10.2217/17460751.3.5.665			17460751	REGENERATIVE MEDICINE	ENGLISH	2	5	665 – 669	18729791	FINAL		SCOPUS	STEMINA BIOMARKER DISCOVERY	ARTICLE	https://www.scopus.com/inward/record.uri?eid=2-s2.0-55949101460&doi=10.2217%2f17460751.3.5.665&partnerID=40&md5=f96c5af8cabd77f58c490767477bea4c	3	2008	CEZAR GABRIELA G;DONLEY ELIZABETH LR	REGENERATIVE MED	none	UNIVERSITY OF WISCONSIN	NOTREPORTED;UNIVERSITY OF WISCONSIN;NOTREPORTED		CEZAR GG, 2008, REGENERATIVE MED	CEZAR GG, 2008, REGENERATIVE MED
YOU R;WANG L;LIU L;WANG Y;HAN K;LIN H;WANG Y;RAFTERY D;GUAN YQ	CELL METABOLISM; IGF-1/TNF-Α CO-IMMOBILIZED BIOMATERIALS; METABOLIC REPROGRAMMING; METABOLOMICS	CELL PROLIFERATION; HEP G2 CELLS; HUMANS; INSULIN-LIKE GROWTH FACTOR I; POLYMERS; SIGNAL TRANSDUCTION; TUMOR NECROSIS FACTOR-ALPHA; AMINO ACIDS; BIOCHEMISTRY; CELL DEATH; CELL GROWTH; CELL PROLIFERATION; GROWTH KINETICS; INSULIN; MACROPHAGES; METABOLISM; PHYSIOLOGY; PRINCIPAL COMPONENT ANALYSIS; BETA ALANINE; BIOMATERIAL; COENZYME A; HYDROXYMETHYLGLUTARYL COENZYME A REDUCTASE KINASE; METHIONINE; …	SCHOOL OF LIFE SCIENCE, SOUTH CHINA NORMAL UNIVERSITY, GUANGZHOU, CHINA; SOUTH CHINA NORMAL UNIVERSITY-PANYU CENTRAL HOSPITAL JOINT LABORATORY OF TRANSLATIONAL MEDICAL RESEARCH, PANYU CENTRAL HOSPITAL, GUANGZHOU, CHINA; UNIVERSITY OF WASHINGTON, SEATTLE, WA, UNITED STATES; GUANGZHOU KEY LABORATORY OF SPECTRAL ANALYSIS AND FUNCTIONAL PROBES, COLLEGE OF BIOPHOTONICS, SOUTH CHINA NORMAL UNIVERSITY, …	J. TISSUE ENG. REGEN. MED.	CELL CULTURING ON DIFFERENT SYNTHETIC BIOMATERIALS WOULD REPROGRAM CELL METABOLISM FOR ADAPTION TO THEIR LIVING CONDITIONS BECAUSE SUCH ALTERATIONS IN CELL METABOLISM WERE NECESSARY FOR CELLULAR FUNCTIONS ON THEM. HERE WE USED METABOLOMICS TO UNCOVER METABOLIC CHANGES WHEN LIVER CELLS WERE CULTURED ON INSULIN-LIKE GROWTH FACTOR (IGF)/TUMOR NECROSIS FACTOR-Α (TNF-Α) AND CHARGEABLE POLYMERS CO-MODI…		Y.-Q. GUAN; SCHOOL OF LIFE SCIENCE, SOUTH CHINA NORMAL UNIVERSITY, GUANGZHOU, CHINA; EMAIL: GUANYQ@SCNU.EDU.CN; Y.-Q. GUAN; SOUTH CHINA NORMAL UNIVERSITY-PANYU CENTRAL HOSPITAL JOINT LABORATORY OF TRANSLATIONAL MEDICAL RESEARCH, PANYU CENTRAL HOSPITAL, GUANGZHOU, CHINA; EMAIL: GUANYQ@SCNU.EDU.CN; Y.-Q. GUAN; GUANGZHOU KEY LABORATORY OF SPECTRAL ANALYSIS AND FUNCTIONAL PROBES, COLLEGE OF BIOPHOTON…	10.1002/term.3174			19326254	JOURNAL OF TISSUE ENGINEERING AND REGENERATIVE MEDICINE	ENGLISH	2	3	256 – 268	33462987	FINAL	JOHN WILEY AND SONS LTD	SCOPUS	PROBING CELL METABOLISM ON INSULIN LIKE GROWTH FACTOR(IGF)-1/TUMOR NECROSIS FACTOR(TNF)-Α AND CHARGEABLE POLYMERS CO-IMMOBILIZED CONJUGATES	ARTICLE	https://www.scopus.com/inward/record.uri?eid=2-s2.0-85101427914&doi=10.1002%2fterm.3174&partnerID=40&md5=9aaf0d31c3817c7eb4ec8647cb6cedee	15	2021	YOU RONG;WANG LANQING;LIU LI;WANG YUANJIAN;HAN KAIBIN;LIN HAITING;WANG YIBEI;RAFTERY DANIEL;GUAN YAN-QING	J TISSUE ENG REGEN MED	none	SOUTH CHINA NORMAL UNIVERSITY;SOUTH CHINA NORMAL UNIVERSITY-PANYU CENTRAL HOSPITAL JOINT LABORATORY OF TRANSLATIONAL MEDICAL RESEARCH;UNIVERSITY OF WASHINGTON;SOUTH CHINA NORMAL UNIVERSITY	NOTREPORTED;SOUTH CHINA NORMAL UNIVERSITY;NOTREPORTED;NOTREPORTED;SOUTH CHINA NORMAL UNIVERSITY-PANYU CENTRAL HOSPITAL JOINT LABORATORY OF TRANSLATIONAL MEDICAL RESEARCH;NOTREPORTED;NOTREPORTED;SOUTH CHINA NORMAL UNIVERSITY;NOTREPORTED		YOU R, 2021, J TISSUE ENG REGEN MED	YOU R, 2021, J TISSUE ENG REGEN MED
SEKARAN K;ZAYED H	BIOMARKERS; EXPLAINABLE ARTIFICIAL INTELLIGENCE; HYPERTENSION; METABOLOMICS; QATAR PRECISION HEALTH INSTITUTE-QATAR BIOBANK; SHAPLEY ADDITIVE EXPLANATIONS; VANILLYLMANDELIC ACID	ADULT; ARTIFICIAL INTELLIGENCE; BIOMARKERS; CHROMATOGRAPHY; LIQUID; FEMALE; HUMANS; HYPERTENSION; MALE; MASS SPECTROMETRY; METABOLOMICS; MIDDLE AGED; QATAR; BIOLOGICAL MARKER; CHEMICAL COMPOUND; GLYCEROPHOSPHORYLCHOLINE; GLYCINE; N STEAROYLSPHINGOSINE; UNCLASSIFIED DRUG; VANILMANDELIC ACID; BIOLOGICAL MARKER; ADULT; ALGORITHM; ARTICLE; ARTIFICIAL INTELLIGENCE; BAYESIAN LEARNING; BLOOD PRESSURE; C…	LUXEMBOURG CENTRE FOR SYSTEMS BIOMEDICINE (LCSB), UNIVERSITY OF LUXEMBOURG, ESCH-SUR-ALZETTE, LUXEMBOURG; DEPARTMENT OF BIOMEDICAL SCIENCES, COLLEGE OF HEALTH SCIENCES, QU HEALTH, QATAR UNIVERSITY, DOHA, QATAR	METABOLOMICS	BACKGROUND: THE GLOBAL INCIDENCE OF HYPERTENSION, A CONDITION OF ELEVATED BLOOD PRESSURE, IS RISING ALARMINGLY. ACCORDING TO THE WORLD HEALTH ORGANIZATION’S QATAR HYPERTENSION PROFILE FOR 2023, AROUND 33% OF ADULTS ARE AFFECTED BY HYPERTENSION. THIS IS A SIGNIFICANT PUBLIC HEALTH CONCERN THAT CAN LEAD TO SERIOUS HEALTH COMPLICATIONS IF LEFT UNTREATED. METABOLIC DYSFUNCTION IS A PRIMARY CAUSE OF H…		H. ZAYED; DEPARTMENT OF BIOMEDICAL SCIENCES, COLLEGE OF HEALTH SCIENCES, QU HEALTH, QATAR UNIVERSITY, DOHA, QATAR; EMAIL: HATEM.ZAYED@QU.EDU.QA	10.1007/s11306-024-02182-3			15733882	METABOLOMICS	ENGLISH	1	6		39489869	FINAL	SPRINGER	SCOPUS	IDENTIFICATION OF NOVEL HYPERTENSION BIOMARKERS USING EXPLAINABLE AI AND METABOLOMICS	ARTICLE	https://www.scopus.com/inward/record.uri?eid=2-s2.0-85208500366&doi=10.1007%2fs11306-024-02182-3&partnerID=40&md5=f953b718b7ff6bba6b008af93965bf8e	20	2024	SEKARAN KARTHIK;ZAYED HATEM	METABOLOMICS	none	UNIVERSITY OF LUXEMBOURG;QATAR UNIVERSITY	NOTREPORTED;QATAR UNIVERSITY;NOTREPORTED		SEKARAN K, 2024, METABOLOMICS	SEKARAN K, 2024, METABOLOMICS
DIERCKS DB;OWEN KP;TOLSTIKOV V;SUTTER ME;KLINE JA	COMPUTERIZED TOMOGRAPHIC IMAGING; CONTRAST; EMERGENCY MEDICINE; METABOLOMICS; NEPHROPATHY	AGED; CONTRAST MEDIA; FEMALE; HUMANS; KIDNEY TUBULES; PROXIMAL; MALE; METABOLOMICS; MICROARRAY ANALYSIS; MIDDLE AGED; PILOT PROJECTS; PROSPECTIVE STUDIES; TOMOGRAPHY; X-RAY COMPUTED; URINE; IOHEXOL; CONTRAST MEDIUM; ADULT; AGED; ARTICLE; CHRONIC KIDNEY DISEASE; CLINICAL ARTICLE; COHORT ANALYSIS; COMPUTER ASSISTED TOMOGRAPHY; CONTRAST INDUCED NEPHROPATHY; CORONARY ARTERY DISEASE; DIABETES MELLITUS…	UNIVERSITY OF CALIFORNIA DAVIS, DEPARTMENT OF EMERGENCY MEDICINE, SACRAMENTO, CA, UNITED STATES; CAROLINAS MEDICAL CENTER, DEPARTMENT OF EMERGENCY MEDICINE, CHARLOTTE, NC, UNITED STATES	WEST. J. EMERG. MED.	INTRODUCTION: CONTRAST-INDUCED NEPHROPATHY IS A RESULT OF INJURY TO THE PROXIMAL TUBULES CAUSED BY OXIDATIVE STRESS AND ISCHEMIA. METABOLOMICS IS A NOVEL TECHNIQUE THAT HAS BEEN USED TO IDENTIFY RENAL DAMAGE FROM DRUG TOXICITIES. THE OBJECTIVE OF THIS STUDY IS TO ANALYZE THE METABOLIC CHANGES IN THE URINE AFTER DOSING WITH INTRAVENOUS (IV) CONTRAST FOR COMPUTED TOMOGRAPH (CT) OF THE CHEST METHODS…		M.E. SUTTER; UNIVERSITY OF CALIFORNIA DAVIS, DEPARTMENT OF EMERGENCY MEDICINE, SACRAMENTO, CA, UNITED STATES; EMAIL: MARK.SUTTER@UCDMC.UCDAVIS.EDU	10.5811/westjem.2013.11.15343			1936900X	WESTERN JOURNAL OF EMERGENCY MEDICINE	ENGLISH	2	2	152 – 157	24672603	FINAL	ESCHOLARSHIP	SCOPUS	URINARY METABOLOMIC ANALYSIS TO DETECT CHANGES AFTER INTRAVENOUS, NON-IONIC, LOW OSMOLAR IODINATED RADIOCONTRAST FOR COMPUTERIZED TOMOGRAPHIC IMAGING	ARTICLE	https://www.scopus.com/inward/record.uri?eid=2-s2.0-84896958186&doi=10.5811%2fwestjem.2013.11.15343&partnerID=40&md5=fa0a1b457367a89a3154eb9c00bcd3b4	15	2014	DIERCKS DEBORAH B;OWEN KELLY P;TOLSTIKOV VLADIMIR;SUTTER MARK E;KLINE JEFFREY A	WEST J EMERG MED	none	UNIVERSITY OF CALIFORNIA DAVIS;CAROLINAS MEDICAL CENTER	NOTREPORTED;UNIVERSITY OF CALIFORNIA DAVIS;NOTREPORTED		DIERCKS DB, 2014, WEST J EMERG MED	DIERCKS DB, 2014, WEST J EMERG MED
MEILIANA A;DEWI NM;WIJAYA A	BIOMARKERS; METABOLOMICS; NUTRITIONAL PATTERN; PHENOTYPING; PRECISION MEDICINE		POSTGRADUATE PROGRAM IN CLINICAL PHARMACY, PADJADJARAN UNIVERSITY, JL. EIJKMAN NO.38, BANDUNG, INDONESIA; PRODIA CLINICAL LABORATORY, JL. CISANGKUY NO.2, BANDUNG, INDONESIA	INDONES. BIOMED. J.	BACKGROUND: METABOLOMICS IS A DEVELOPED TECHNOLOGY THAT COMPREHENSIVELY ANALYZES THE METABOLITES IN BIOLOGICAL SPECIMENS. IT APPEARS TO BE A PROSPECTIVE METHOD IN THE PRACTICE OF PRECISION MEDICINE. CONTENT: METABOLOMIC TECHNOLOGIES CURRENTLY SURPASS BEYOND THE TRADITIONAL CLINICAL CHEMISTRY TECHNIQUES. METABOLOMIC IS CAPABLE TO PERFORM A PRECISE ANALYSIS FOR HUNDREDS TO THOUSANDS OF METABOLITES,…		A. MEILIANA; PRODIA CLINICAL LABORATORY, BANDUNG, JL. CISANGKUY NO.2, INDONESIA; EMAIL: ANNA.MEILIANA@PRODIA.CO.ID	10.18585/inabj.v13i1.1309			20853297	INDONESIAN BIOMEDICAL JOURNAL	ENGLISH	2	1	1 – 18		FINAL	PRODIA EDUCATION AND RESEARCH INSTITUTE	SCOPUS	METABOLOMICS: AN EMERGING TOOL FOR PRECISION MEDICINE	ARTICLE	https://www.scopus.com/inward/record.uri?eid=2-s2.0-85116348868&doi=10.18585%2finabj.v13i1.1309&partnerID=40&md5=f88396a960314c28be1675fc6e8ab32d	13	2021	MEILIANA ANNA;DEWI NURRANI MUSTIKA;WIJAYA ANDI	INDONES BIOMED J	none	PADJADJARAN UNIVERSITY;PRODIA CLINICAL LABORATORY	NOTREPORTED;PRODIA CLINICAL LABORATORY;NOTREPORTED		MEILIANA A, 2021, INDONES BIOMED J	MEILIANA A, 2021, INDONES BIOMED J
WUENSCH T;QUINT J;MUELLER V;MUELLER A;WIZENTY J;KAFFARNIK M;KERN B;STOCKMANN M;BIEBL M;PRATSCHKE J;AIGNER F	FASTING PLASMA MARKERS; METABOLIC MARKERS; PREOPERATIVE FASTING	BIOMARKERS; ELECTIVE SURGICAL PROCEDURES; FASTING; FEMALE; GASTROINTESTINAL DISEASES; GLUTAMIC ACID; HUMANS; MALE; MIDDLE AGED; NUTRITIONAL STATUS; NUTRITIONAL SUPPORT; PREDICTIVE VALUE OF TESTS; PREOPERATIVE PERIOD; PROSPECTIVE STUDIES; VALINE; 2 AMINOBUTYRIC ACID; 3 HYDROXYBUTYRIC ACID; 3 METHYLHISTIDINE; ALBUMIN; ASPARAGINE; BIOLOGICAL MARKER; C REACTIVE PROTEIN; CHLORIDE; GLUCOSE; GLUTAMIC AC…	DEPARTMENT OF SURGERY, CAMPUS CHARITÉ MITTE AND CAMPUS VIRCHOW KLINIKUM, CHARITÉ - UNIVERSITÄTSMEDIZIN BERLIN, AUGUSTENBURGER PLATZ 1, BERLIN, 13353, GERMANY	CLIN. NUTR. ESPEN	BACKGROUND & AIMS: PROLONGED PREOPERATIVE FASTING PERIODS LEAD TO CATABOLIC STATES AND DECELERATE RECOVERY AFTER SURGERY. VALID PLASMA MARKERS REFLECTING THE PATIENTS‘ METABOLIC STATE MAY IMPROVE TAILORED NUTRITION SUPPORT BEFORE SURGERY. WITHIN THIS STUDY, WE SOUGHT TO ADVANCE THE KNOWLEDGE ON FASTING TIME-SENSITIVE PLASMA MARKERS THAT ALLOW THE METABOLIC CHARACTERISATION OF SURGICAL PATIENTS FO…		T. WUENSCH; DEPARTMENT OF SURGERY, CAMPUS CHARITÉ MITTE AND CAMPUS VIRCHOW KLINIKUM, CHARITÉ - UNIVERSITÄTSMEDIZIN BERLIN, BERLIN, AUGUSTENBURGER PLATZ 1, 13353, GERMANY; EMAIL: TILO.WUENSCH@CHARITE.DE	10.1016/j.clnesp.2019.01.004			24054577	CLINICAL NUTRITION ESPEN	ENGLISH	2		131 – 137	30904213	FINAL	ELSEVIER LTD	SCOPUS	IDENTIFICATION OF SEROLOGICAL MARKERS FOR PRE- AND POSTOPERATIVE FASTING PERIODS	ARTICLE	https://www.scopus.com/inward/record.uri?eid=2-s2.0-85060748758&doi=10.1016%2fj.clnesp.2019.01.004&partnerID=40&md5=d696a2fad5d9643fa3b09b6174e3315d	30	2019	WUENSCH TILO;QUINT JANINA;MUELLER VERENA;MUELLER ANNE;WIZENTY JONAS;KAFFARNIK MAGNUS;KERN BARBARA;STOCKMANN MARTIN;BIEBL MATTHIAS;PRATSCHKE JOHANN;AIGNER FELIX	CLIN NUTR ESPEN	none	CHARITÉ - UNIVERSITÄTSMEDIZIN BERLIN	T. WUENSCH;CHARITÉ - UNIVERSITÄTSMEDIZIN BERLIN;EMAIL: TILO.WUENSCH@CHARITE.DE		WUENSCH T, 2019, CLIN NUTR ESPEN	WUENSCH T, 2019, CLIN NUTR ESPEN
KOINUMA T;HATANO T;KAMAGATA K;ANDICA C;MORI A;OGAWA T;TAKESHIGE-AMANO H;UCHIDA W;SAIKI S;OKUZUMI A;UENO SI;OJI Y;SAITO Y;HORI M;AOKI S;HATTORI N	DIFFUSION MRI; MAGNETIC RESONANCE IMAGING (MRI); METABOLOMICS; OXIDATIVE STRESS; PARKINSON’S DISEASE	CASE-CONTROL STUDIES; DIFFUSION MAGNETIC RESONANCE IMAGING; HUMANS; PARKINSON DISEASE; PILOT PROJECTS; UBIQUITIN-PROTEIN LIGASES; WHITE MATTER; UBIQUITIN PROTEIN LIGASE; CASE CONTROL STUDY; DIAGNOSTIC IMAGING; DIFFUSION WEIGHTED IMAGING; GENETICS; HUMAN; PARKINSON DISEASE; PATHOLOGY; PILOT STUDY; ULTRASTRUCTURE; WHITE MATTER	DEPARTMENT OF NEUROLOGY, FACULTY OF MEDICINE, JUNTENDO UNIVERSITY, TOKYO, JAPAN; DEPARTMENT OF RADIOLOGY, FACULTY OF MEDICINE, JUNTENDO UNIVERSITY, TOKYO, JAPAN; GRADUATE SCHOOL OF HUMAN HEALTH SCIENCES, DEPARTMENT OF RADIOLOGICAL SCIENCES, TOKYO METROPOLITAN UNIVERSITY, TOKYO, JAPAN; DEPARTMENT OF RADIOLOGY, TOHO UNIVERSITY OMORI MEDICAL CENTER, TOKYO, JAPAN	J. PARKINSON'S DIS.	BACKGROUND: ALTHOUGH PATHOLOGICAL STUDIES USUALLY INDICATE PURE DOPAMINERGIC NEURONAL DEGENERATION IN PATIENTS WITH PARKIN (PRKN) MUTATIONS, THERE IS NO EVIDENCE TO DATE REGARDING WHITE MATTER (WM) PATHOLOGY. A PREVIOUS DIFFUSION MRI STUDY HAS REVEALED WM MICROSTRUCTURAL ALTERATIONS CAUSED BY SYSTEMIC OXIDATIVE STRESS IN IDIOPATHIC PARKINSON'S DISEASE (PD), AND WE FOUND THAT PRKN PATIENTS HAVE SY…		N. HATTORI; DEPARTMENT OF NEUROLOGY, FACULTY OF MEDICINE, JUNTENDO UNIVERSITY, TOKYO, JAPAN; EMAIL: NHATTORI@JUNTENDO.AC.JP	10.3233/JPD-202495			18777171	JOURNAL OF PARKINSON'S DISEASE	ENGLISH	2	3	1221 – 1235	33896850	FINAL	IOS PRESS BV	SCOPUS	DIFFUSION MRI CAPTURES WHITE MATTER MICROSTRUCTURE ALTERATIONS IN PRKN DISEASE	ARTICLE	https://www.scopus.com/inward/record.uri?eid=2-s2.0-85112163623&doi=10.3233%2fJPD-202495&partnerID=40&md5=d0cda79816fd8e63d87700b4fae039a3	11	2021	KOINUMA TAKAHIRO;HATANO TAKU;KAMAGATA KOJI;ANDICA CHRISTINA;MORI AKIO;OGAWA TAKASHI;TAKESHIGE-AMANO HARUKA;UCHIDA WATARU;SAIKI SHINJI;OKUZUMI AYAMI;UENO SHIN-ICHI;OJI YUTAKA;SAITO YUYA;HORI MASAAKI;AOKI SHIGEKI;HATTORI NOBUTAKA	J PARKINSON'S DIS	none	JUNTENDO UNIVERSITY;JUNTENDO UNIVERSITY;TOKYO METROPOLITAN UNIVERSITY;TOHO UNIVERSITY OMORI MEDICAL CENTER	NOTREPORTED;JUNTENDO UNIVERSITY;NOTREPORTED		KOINUMA T, 2021, J PARKINSON'S DIS	KOINUMA T, 2021, J PARKINSON'S DIS
XU P;ZENG L;WANG C;CHAI J;YIN J;XU J	BIOMARKERS;COVID-19; METABOLOMICS; SARS-COV-2; UPLC-MS/MS	ADULT; AGED; BIOMARKERS; CASE-CONTROL STUDIES; CHINA; COVID-19; FEMALE; HUMANS; MALE; METABOLOME; METABOLOMICS; MIDDLE AGED; SURVIVORS; 1 RIBOSYL IMIDAZOLEACETATE; ACETONITRILE; ARGININE; BIOLOGICAL MARKER; CARNITINE; CYCLOPROPYL; HISTIDINE; ISOLEUCINE; METHYLSUCCINATE; NICOTINAMIDE; NUCLEIC ACID; PHENYLACETYLGLYCINE; THREONINE; TRYPTOPHAN; UNCLASSIFIED DRUG; UROCANIC ACID; VALINE; BIOLOGICAL MAR…	DEPARTMENT OF LABORATORY MEDICINE, FIRST HOSPITAL OF JILIN UNIVERSITY, CHANGCHUN, CHINA; BETHUNE INSTITUTE OF EPIGENETIC MEDICINE, FIRST HOSPITAL OF JILIN UNIVERSITY, JILIN, CHANGCHUN, CHINA; INTERNATIONAL CENTER OF FUTURE SCIENCE, JILIN UNIVERSITY, CHANGCHUN, CHINA; STATE KEY LABORATORY OF SUPRAMOLECULAR STRUCTURE AND MATERIAL JILIN UNIVERSITY, CHANGCHUN, CHINA; DEPARTMENT OF LABORATORY MEDICINE…	RESPIR. RES.	BACKGROUND: THE COVID-19 PANDEMIC HAS ESCALATED INTO A SEVERE GLOBAL PUBLIC HEALTH CRISIS, WITH PERSISTENT SEQUELAE OBSERVED IN SOME PATIENTS POST-DISCHARGE. HOWEVER, METABOLOMIC CHARACTERIZATION OF THE RECONVALESCENT REMAINS UNCLEAR. METHODS: IN THIS STUDY, SERUM AND URINE SAMPLES FROM COVID-19 SURVIVORS (N = 16) AND HEALTHY SUBJECTS (N = 16) UNDERWENT TESTING VIA THE NON-TARGETED METABOLOMICS A…	RREEB	J. XU; DEPARTMENT OF LABORATORY MEDICINE, FIRST HOSPITAL OF JILIN UNIVERSITY, CHANGCHUN, CHINA; EMAIL: XJC@JLU.EDU.CN	10.1186/s12931-024-02974-0			14659921	RESPIRATORY RESEARCH	ENGLISH	1	1		39300427	FINAL	BIOMED CENTRAL LTD	SCOPUS	METABOLOMIC CHARACTERIZATION OF COVID-19 SURVIVORS IN JILIN PROVINCE	ARTICLE	https://www.scopus.com/inward/record.uri?eid=2-s2.0-85204435672&doi=10.1186%2fs12931-024-02974-0&partnerID=40&md5=33bb2a8e54201fd4fdffb4c0f410bbde	25	2024	XU PANYANG;ZENG LEI;WANG CHUNYU;CHAI JIATONG;YIN JUNGUO;XU JIANCHENG	RESPIR RES	none	FIRST HOSPITAL OF JILIN UNIVERSITY;FIRST HOSPITAL OF JILIN UNIVERSITY;JILIN UNIVERSITY;STATE KEY LABORATORY OF SUPRAMOLECULAR STRUCTURE AND MATERIAL JILIN UNIVERSITY;ZHONGNAN HOSPITAL OF WUHAN UNIVERSITY;CHANGCHUN HOSPITAL OF TRADITIONAL CHINESE MEDICINE	NOTREPORTED;FIRST HOSPITAL OF JILIN UNIVERSITY;NOTREPORTED		XU P, 2024, RESPIR RES	XU P, 2024, RESPIR RES
MORELLO J;NEVEDOMSKAYA E;PACCHIAROTTA T;SCHOEMAKER B;DERKS R;VOET NBM;MEISSNER A;DEELDER AM;VAN ENGELEN BGM;MAYBORODA OA	BACTERIAL METABOLISM; MASS SPECTROMETRY; METABOLOMICS; PRINCIPAL COMPONENT ANALYSIS; URINE	6 N METHYLADENOSINE; ACETIC ACID; BENZOIC ACID; CITRIC ACID; FORMIC ACID; HIPPURIC ACID; TAMM HORSFALL GLYCOPROTEIN; URIC ACID; ARTICLE; BACTERIUM CONTAMINATION; BODY MASS; CONTROLLED STUDY; DOMINANT INHERITANCE; HOSPITAL; HUMAN; MAJOR CLINICAL STUDY; MASS SPECTROMETRY; METABOLITE; METABOLOMICS; PRIORITY JOURNAL; PROTON NUCLEAR MAGNETIC RESONANCE; RANDOMIZED CONTROLLED TRIAL; STORAGE; ULTRA PERFO…	CENTER FOR PROTEOMICS AND METABOLOMICS, LEIDEN UNIVERSITY MEDICAL CENTER, ALBINUSDREEF 2, LEIDEN, 2333 ZA, NETHERLANDS; LABORATORY OF MOLECULAR BIOLOGY, DEPARTMENT OF INFECTIOUS DISEASES, HOSPITAL CARLOS III, MADRID, SPAIN; DEPARTMENT OF NEUROLOGY, RADBOUD UNIVERSITY NIJMEGEN MEDICAL CENTRE, NIJMEGEN, NETHERLANDS; DEPARTMENT OF REHABILITATION, RADBOUD UNIVERSITY NIJMEGEN MEDICAL CENTRE, NIJMEGEN,…	CHROMATOGRAPHIA	COLLECTION AND STORAGE OF THE CLINICAL SAMPLES ARE CRUCIAL FACTORS IN THE METABOLOMIC WORKFLOWS. HOWEVER, WITH THE EXPANSION OF METABOLOMICS INTO THE CLINICAL DOMAIN AND TOWARDS THE LARGE FIELD STUDIES IN PARTICULAR, THE HIGH SAMPLING/STORAGE STANDARDS PRACTICED IN THE TIGHTLY CONTROLLED HOSPITAL ENVIRONMENT CANNOT ALWAYS BE GUARANTEED. THUS, IF THE SAMPLES ARE EXPOSED TO SUBOPTIMAL CONDITIONS AN…	CHRGB		10.1007/s10337-014-2778-6			00095893	CHROMATOGRAPHIA	ENGLISH	2	56	429 – 434		FINAL	FRIEDR. VIEWEG UND SOHN VERLAGS GMBH	SCOPUS	EFFECT OF SUBOPTIMAL SAMPLING AND HANDLING CONDITIONS ON URINARY METABOLIC PROFILES	ARTICLE	https://www.scopus.com/inward/record.uri?eid=2-s2.0-84925497654&doi=10.1007%2fs10337-014-2778-6&partnerID=40&md5=1acdc008a3d91fbcc01ede83074f3b81	78	2015	MORELLO JUDIT;NEVEDOMSKAYA EKATERINA;PACCHIAROTTA TIZIANA;SCHOEMAKER BART;DERKS RICO;VOET NICOLINE B M;MEISSNER AXEL;DEELDER ANDRÉ M;VAN ENGELEN BAZIEL G M;MAYBORODA OLEG A	CHROMATOGRAPHIA	none	LEIDEN UNIVERSITY MEDICAL CENTER;HOSPITAL CARLOS III;RADBOUD UNIVERSITY NIJMEGEN MEDICAL CENTRE;RADBOUD UNIVERSITY NIJMEGEN MEDICAL CENTRE	LEIDEN UNIVERSITY MEDICAL CENTER;HOSPITAL CARLOS III;RADBOUD UNIVERSITY NIJMEGEN MEDICAL CENTRE;RADBOUD UNIVERSITY NIJMEGEN MEDICAL CENTRE		MORELLO J, 2015, CHROMATOGRAPHIA	MORELLO J, 2015, CHROMATOGRAPHIA
ZHANG T;SUN J;DU H;SU H;ZHANG Y;JIN Q	BIOMARKERS; HIV-1; MASS SPECTRUM; METABOLITES; SEROCONVERSION	ADULT; BIOMARKERS; CHINA; HIV INFECTIONS; HUMANS; LIPIDS; MALE; METABOLOME; PLASMA; PROSPECTIVE STUDIES; 20:0 GLC CAMPESTEROL; ANORGORGOSTANOL; BIOLOGICAL MARKER; GAMMA INTERFERON INDUCIBLE PROTEIN 10; INTERLEUKIN 1 RECEPTOR BLOCKING AGENT; INTERLEUKIN 10; INTERLEUKIN 15; LIPID; MACROPHAGE INFLAMMATORY PROTEIN 1BETA; N OLEOYL PHENYLALANINE; PHALLUSIDE 1; STEROL DERIVATIVE; UNCLASSIFIED DRUG; BIOL…	MOH KEY LABORATORY OF SYSTEMS BIOLOGY OF PATHOGEN, INSTITUTE OF PATHOGEN BIOLOGY, CHINA ACADEMY OF MEDICAL SCIENCES AND PEKING UNION MEDICAL COLLEGE, 6 RONG JING DONG JIE, BEIJING, 100176, CHINA; BEIJING YOU'AN HOSPITAL, CAPITAL MEDICAL UNIVERSITY, BEIJING, 100069, CHINA	FUTURE MICROBIOL.	AIM: TO IDENTIFY POTENTIAL BIOMARKERS FOR THE DIAGNOSIS AND MONITORING OF HIV-1 PROGRESSION. METHODS: 19 SUBJECTS, DIAGNOSED WITH HIV-1 INFECTION IN THE FOLLOW-UP, PROSPECTIVE, CLINICAL COHORT MORE THAN 6000 SUBJECTS FROM 2006, WERE INCORPORATED INTO OUR STUDY. THE SUBJECTS INCLUDED TEN NON-PROGRESSORS AND NINE RAPID PROGRESSORS. THE PLASMAS OF SUBJECTS BEFORE HIV-1 SEROCONVERSION AND AFTER SEROC…		Q. JIN; MOH KEY LABORATORY OF SYSTEMS BIOLOGY OF PATHOGEN, INSTITUTE OF PATHOGEN BIOLOGY, CHINA ACADEMY OF MEDICAL SCIENCES AND PEKING UNION MEDICAL COLLEGE, BEIJING, 6 RONG JING DONG JIE, 100176, CHINA; EMAIL: JINQI@IPBCAMS.AC.CN	10.2217/fmb-2017-0306			17460913	FUTURE MICROBIOLOGY	ENGLISH	2	9	985 – 996	29932349	FINAL	FUTURE MEDICINE LTD.	SCOPUS	METABOLIC CHARACTERIZATION OF PLASMA SAMPLES IN HIV-1-INFECTED INDIVIDUALS	ARTICLE	https://www.scopus.com/inward/record.uri?eid=2-s2.0-85051412198&doi=10.2217%2ffmb-2017-0306&partnerID=40&md5=5966c9c3c1eba0df36a9d1fdfc1b2c02	13	2018	ZHANG TING;SUN JIANPING;DU HAIWEI;SU HAOXIANG;ZHANG YONGHONG;JIN QI	FUTURE MICROBIOL	none	CHINA ACADEMY OF MEDICAL SCIENCES AND PEKING UNION MEDICAL COLLEGE;CAPITAL MEDICAL UNIVERSITY	NOTREPORTED;CHINA ACADEMY OF MEDICAL SCIENCES AND PEKING UNION MEDICAL COLLEGE;NOTREPORTED		ZHANG T, 2018, FUTURE MICROBIOL	ZHANG T, 2018, FUTURE MICROBIOL
CHEN Y;XU Z;KONG H;CHEN N;CHEN J;ZHOU L;WANG F;DONG Y;ZHENG S;CHEN Z;XU G;LI L	CHILD-TURCOTTE-PUGH SCORING; COMPENSATED LIVER CIRRHOSIS; DECOMPENSATED LIVER CIRRHOSIS; HEPATITIS B; HPLC-MS; METABOLOMICS	HEPATITIS B VIRUS; BILE ACID; FATTY ACID; LYSOPHOSPHATIDYLCHOLINE; TAUROCHOLIC ACID; TAUROCHOLIC ACID 3 SULFATE; UNCLASSIFIED DRUG; ADULT; ARTICLE; COMPENSATED LIVER CIRRHOSIS; CONTROLLED STUDY; DECOMPENSATED LIVER CIRRHOSIS; DISEASE ASSOCIATION; DISEASE CLASSIFICATION; ELECTROSPRAY; FEMALE; HEPATITIS B; HIGH PERFORMANCE LIQUID CHROMATOGRAPHY; HUMAN; LIVER CIRRHOSIS; MAJOR CLINICAL STUDY; MALE; M…	CENTER OF CLINICAL LABORATORY, FIRST AFFILIATED HOSPITAL, COLLEGE OF MEDICINE, ZHEJIANG UNIVERSITY, HANGZHOU 310003, CHINA; STATE KEY LABORATORY FOR DIAGNOSIS AND TREATMENT OF INFECTIOUS DISEASES, FIRST AFFILIATED HOSPITAL, SCHOOL OF MEDICINE, ZHEJIANG UNIVERSITY, HANGZHOU 310003, 79 QINGCHUN ROAD, CHINA; CAS KEY LABORATORY OF SEPARATION SCIENCE FOR ANALYTICAL CHEMISTRY, DALIAN INSTITUTE OF CHEMI…	METABOLOMICS	TO IMPROVE THE GRADING AND STAGING OF LIVER CIRRHOSIS AMONG PATIENTS WITH HBV INFECTION NONINVASIVELY, A HIGH-PERFORMANCE LIQUID CHROMATOGRAPHY WITH MASS SPECTROMETRY METABOLOMICS METHOD WAS USED TO INVESTIGATE THE POTENTIAL METABOLIC BIOMARKERS IN THE SERUM OF PATIENTS WITH DIFFERENT DEGREES OF HEPATIC CIRRHOSIS. THE RESULTS DEMONSTRATE THAT LYSOPHOSPHATIDYL CHOLINE (LPC) FROM POSITIVE ELECTROSP…		L. LI; STATE KEY LABORATORY FOR DIAGNOSIS AND TREATMENT OF INFECTIOUS DISEASES, FIRST AFFILIATED HOSPITAL, SCHOOL OF MEDICINE, ZHEJIANG UNIVERSITY, HANGZHOU 310003, 79 QINGCHUN ROAD, CHINA; EMAIL: LJLI@ZJU.EDU.CN	10.1007/s11306-011-0379-z			15733890	METABOLOMICS	ENGLISH	2	5	845 – 853		FINAL		SCOPUS	DIFFERENCES BETWEEN THE METABOLIC PROFILES OF DECOMPENSATED AND COMPENSATED CIRRHOSIS PATIENTS WITH HEPATITIS B VIRUS INFECTIONS UNDER HIGH-PERFORMANCE LIQUID CHROMATOGRAPHY-MASS SPECTROMETRY	ARTICLE	https://www.scopus.com/inward/record.uri?eid=2-s2.0-84867204808&doi=10.1007%2fs11306-011-0379-z&partnerID=40&md5=6558d2380cf16ffcae58908f48691e13	8	2012	CHEN YU;XU ZHILIANG;KONG HONGWEI;CHEN NAN;CHEN JING;ZHOU LINA;WANG FEILING;DONG YUEJIAO;ZHENG SHUFA;CHEN ZHENJING;XU GUOWANG;LI LANJUAN	METABOLOMICS	none	ZHEJIANG UNIVERSITY;ZHEJIANG UNIVERSITY;DALIAN INSTITUTE OF CHEMICAL PHYSICS;WENZHOU MEDICAL COLLEGE	NOTREPORTED;ZHEJIANG UNIVERSITY;NOTREPORTED		CHEN Y, 2012, METABOLOMICS	CHEN Y, 2012, METABOLOMICS
MARTINEFSKI MR;ELGUERO B;KNOTT ME;GONILSKI D;TEDESCO L;GUREVICH MESSINA JM;POLLAK C;ARZT E;MONGE ME	CLEAR CELL RENAL CELL CARCINOMA; IN VITRO CELL CULTURE; METABOLIC FINGERPRINTING; METABOLOMICS; RSUME; ULTRA-PERFORMANCE LIQUID CHROMATOGRAPHY-MASS SPECTROMETRY; VHL	CARCINOMA; RENAL CELL; CELL LINE; TUMOR; HUMANS; KIDNEY NEOPLASMS; MASS SPECTROMETRY; TRANSCRIPTION FACTORS; VON HIPPEL-LINDAU TUMOR SUPPRESSOR PROTEIN; ACETYLCARNITINE; GLUTATHIONE; HYDROXYAMINO ACID; REGULATOR PROTEIN; RSUME PROTEIN; UNCLASSIFIED DRUG; VON HIPPEL LINDAU PROTEIN; RWDD3 PROTEIN; HUMAN; TRANSCRIPTION FACTOR; VON HIPPEL LINDAU PROTEIN; 786-O CELL LINE; ARTICLE; BIOINFORMATICS; CARC…	CENTRO DE INVESTIGACIONES EN BIONANOCIENCIAS (CIBION), CONSEJO NACIONAL DE INVESTIGACIONES CIENTÍFICAS Y TÉCNICAS (CONICET), GODOY CRUZ 2390, CIUDAD DE BUENOS AIRES, C1425FQD, ARGENTINA; FACULTAD DE FARMACIA Y BIOQUÍMICA, UNIVERSIDAD DE BUENOS AIRES, CIUDAD DE BUENOS AIRES, C1113AAD, ARGENTINA; INSTITUTO DE INVESTIGACIÓN EN BIOMEDICINA DE BUENOS AIRES (IBIOBA-CONICET), PARTNER INSTITUTE OF THE MA…	J. PROTEOME RES.	CLEAR CELL RENAL CELL CARCINOMA (CCRCC) IS A HETEROGENEOUS DISEASE WITH 50-80% PATIENTS EXHIBITING MUTATIONS IN THE VON HIPPEL-LINDAU (VHL) GENE. RSUME (RWD DOMAIN (TERMED AFTER THREE MAJOR RWD-CONTAINING PROTEINS: RING FINGER-CONTAINING PROTEINS, WD-REPEAT-CONTAINING PROTEINS, AND YEAST DEAD (DEXD)-LIKE HELICASES)-CONTAINING PROTEIN SMALL UBIQUITIN-RELATED MODIFIER (SUMO) ENHANCER) ACTS AS A NEG…	JPROB	M.E. MONGE; CENTRO DE INVESTIGACIONES EN BIONANOCIENCIAS (CIBION), CONSEJO NACIONAL DE INVESTIGACIONES CIENTÍFICAS Y TÉCNICAS (CONICET), CIUDAD DE BUENOS AIRES, GODOY CRUZ 2390, C1425FQD, ARGENTINA; EMAIL: MARIA.MONGE@CIBION.CONICET.GOV.AR	10.1021/acs.jproteome.0c00655			15353893	JOURNAL OF PROTEOME RESEARCH	ENGLISH	2	1	786 – 803	33124415	FINAL	AMERICAN CHEMICAL SOCIETY	SCOPUS	MASS SPECTROMETRY-BASED METABOLIC FINGERPRINTING CONTRIBUTES TO UNVEIL THE ROLE OF RSUME IN RENAL CELL CARCINOMA CELL METABOLISM	ARTICLE	https://www.scopus.com/inward/record.uri?eid=2-s2.0-85095814554&doi=10.1021%2facs.jproteome.0c00655&partnerID=40&md5=22fb1e243120fe73a0b75d689a20cb33	20	2021	MARTINEFSKI MANUELA R;ELGUERO BELÉN;KNOTT MARÍA ELENA;GONILSKI DAVID;TEDESCO LUCAS;GUREVICH MESSINA JUAN M;POLLAK CORA;ARZT EDUARDO;MONGE MARÍA EUGENIA	J PROTEOME RES	none	CENTRO DE INVESTIGACIONES EN BIONANOCIENCIAS (CIBION);UNIVERSIDAD DE BUENOS AIRES;INSTITUTO DE INVESTIGACIÓN EN BIOMEDICINA DE BUENOS AIRES (IBIOBA-CONICET);UNIVERSIDAD DE BUENOS AIRES	NOTREPORTED;CENTRO DE INVESTIGACIONES EN BIONANOCIENCIAS (CIBION);NOTREPORTED		MARTINEFSKI MR, 2021, J PROTEOME RES	MARTINEFSKI MR, 2021, J PROTEOME RES
TENORI L;TURANO P;LUCHINAT C	BIOLOGICAL MATRICES; METABOLIC FINGERPRINTING; METABOLIC PROFILING; METABOLOMICS; NUCLEAR MAGNETIC RESONANCE SPECTROSCOPY	AGRICULTURAL PRODUCTS; DIGITAL STORAGE; METABOLISM; METABOLITES; BIOLOGICAL MATRIXES; BIOLOGICAL MIXTURES; BIOMEDICAL INVESTIGATIONS; METABOLIC FINGERPRINTING; METABOLIC PROFILES; METABOLIC PROFILING; METABOLOMICS; QUANTITATIVE DATA; RESONANCE SIGNALS; SAMPLE HANDLING; NUCLEAR MAGNETIC RESONANCE SPECTROSCOPY	CONSORZIO INTERUNIVERSITARIO RISONANZE MAGNETICHE DI METALLOPROTEINE (CIRMMP), SESTO FIORENTINO, ITALY; UNIVERSITY OF FLORENCE, SESTO FIORENTINO, ITALY	EMAGRES	NUCLEAR MAGNETIC RESONANCE (NMR) SPECTROSCOPY IS A LEADING TECHNIQUE FOR THE ACQUISITION OF METABOLIC PROFILES FROM COMPLEX BIOLOGICAL MATRICES. THE TERM PROFILING MEANS THE IDENTIFICATION AND QUANTIFICATION OF AS MANY METABOLITES AS POSSIBLE PRESENT IN A PARTICULAR BIOLOGICAL MIXTURE, ASSIGNED AND INTEGRATED THROUGH THE CORRESPONDING NMR SIGNALS. WHEN COUPLED WITH STATISTICAL ANALYSES, THESE QUA…			10.1002/9780470034590.emrstm1623			20556101	EMAGRES	ENGLISH	2	2	199 – 204		FINAL	BLACKWELL PUBLISHING LTD	SCOPUS	METABOLIC PROFILING BY NM	ARTICLE	https://www.scopus.com/inward/record.uri?eid=2-s2.0-85087150145&doi=10.1002%2f9780470034590.emrstm1623&partnerID=40&md5=f2c5e2eb409783b728141fcb63c0773b	9	2020	TENORI LEONARDO;TURANO PAOLA;LUCHINAT CLAUDIO	EMAGRES	none	CONSORZIO INTERUNIVERSITARIO RISONANZE MAGNETICHE DI METALLOPROTEINE (CIRMMP);UNIVERSITY OF FLORENCE	CONSORZIO INTERUNIVERSITARIO RISONANZE MAGNETICHE DI METALLOPROTEINE (CIRMMP);UNIVERSITY OF FLORENCE		TENORI L, 2020, EMAGRES	TENORI L, 2020, EMAGRES
SAKAGUCHI CA;NIEMAN DC;SIGNINI EF;DE ABREU RM;SILVA CD;REHDER-SANTOS P;CAROSIO MGA;MARIA RM;DATO CC;DE ARAÚJO HSS;VENÂNCIO T;FERREIRA AG;CATAI AM	BREATHING EXERCISES; INSPIRATORY MUSCLE; METABOLISM; METABOLOMICS; MUSCLE ENDURANCE; MUSCLE STRENGTH	AMINO ACID; ASPARTIC ACID; FATTY ACID; HISTIDINE; ISOLEUCINE; LACTIC ACID; SERINE; THREONINE; TRICARBOXYLIC ACID; VALINE; ADULT; ARTICLE; BICYCLE ERGOMETRY; BLOOD SAMPLING; BODY COMPOSITION; BODY MASS; CARDIOPULMONARY EXERCISE TEST; CONTROLLED STUDY; CYCLING; DATA PROCESSING; DUAL ENERGY X RAY ABSORPTIOMETRY; FOOD INTAKE; HUMAN; HUMAN EXPERIMENT; LONGITUDINAL STUDY; MALE; MASS FRAGMENTOGRAPHY; ME…	PHYSICAL THERAPY DEPARTMENT, FEDERAL UNIVERSITY OF SÃO CARLOS, SÃO CARLOS, 13565-905, SP, BRAZIL; NORTH CAROLINA RESEARCH CAMPUS, APPALACHIAN STATE UNIVERSITY, KANNAPOLIS, 28081, NC, UNITED STATES; CHEMISTRY DEPARTMENT, FEDERAL UNIVERSITY OF SÃO CARLOS, SÃO CARLOS, 13565-905, SP, BRAZIL; CENTRAL PAULISTA UNIVERSITY CENTER, SÃO CARLOS, 13563-470, SP, BRAZIL; PHYSIOLOGICAL SCIENCES DEPARTMENT, FEDE…	METABOLITES	THIS STUDY INVESTIGATED THE CHRONIC EFFECT OF INSPIRATORY MUSCLE TRAINING (IMT) ON THE HUMAN SERUM METABOLOME IN HEALTHY MALE RECREATIONAL CYCLISTS. USING A RANDOMIZED, PARALLEL GROUP DESIGN, TWENTY-EIGHT PARTICIPANTS WERE RANDOMIZED TO THREE IMT GROUPS: LOW INTENSITY (LI, N = 7); MODERATE INTENSITY (MI, N = 10); AND HIGH INTENSITY (HI, N = 11). THE IMT WAS PERFORMED FOR 11 WEEKS. ANOTHER GROUP O…		A.M. CATAI; PHYSICAL THERAPY DEPARTMENT, FEDERAL UNIVERSITY OF SÃO CARLOS, SÃO CARLOS, 13565-905, BRAZIL; EMAIL: MCATAI@UFSCAR.BR	10.3390/metabo10020078			22181989	METABOLITES	ENGLISH	2	2			FINAL	MDPI AG	SCOPUS	CHRONIC INFLUENCE OF INSPIRATORY MUSCLE TRAINING AT DIFFERENT INTENSITIES ON THE SERUM METABOLOME	ARTICLE	https://www.scopus.com/inward/record.uri?eid=2-s2.0-85081134476&doi=10.3390%2fmetabo10020078&partnerID=40&md5=b9ddca1601723b357bdb41b1011d65c3	10	2020	SAKAGUCHI CAMILA A;NIEMAN DAVID C;SIGNINI ETORE F;DE ABREU RAPHAEL M;SILVA CLAUDIO D;REHDER-SANTOS PATRÍCIA;CAROSIO MARIA G A;MARIA ROBERTA M;DATO CARLA C;DE ARAÚJO HELOISA S S;VENÂNCIO TIAGO;FERREIRA ANTÔNIO G;CATAI APARECIDA M	METABOLITES	none	FEDERAL UNIVERSITY OF SÃO CARLOS;APPALACHIAN STATE UNIVERSITY;FEDERAL UNIVERSITY OF SÃO CARLOS;CENTRAL PAULISTA UNIVERSITY CENTER;FEDERAL UNIVERSITY OF SÃO CARLOS	NOTREPORTED;FEDERAL UNIVERSITY OF SÃO CARLOS;NOTREPORTED		SAKAGUCHI CA, 2020, METABOLITES	SAKAGUCHI CA, 2020, METABOLITES
DUAN X;ZHANG Y;LI W;SU N;SUN L	COGNITIVE PROGRESSION; DISRUPT FRONTOLIMBIC CIRCUIT; MINIMAL DEPRESSIVE SYMPTOMS; NEUTROPHILS ACTIVATION	AGED; AGED; 80 AND OVER; COGNITIVE DYSFUNCTION; DEPRESSION; DISEASE PROGRESSION; FEMALE; FRONTAL LOBE; HUMANS; LIMBIC SYSTEM; MAGNETIC RESONANCE IMAGING; MALE; NEUTROPHIL ACTIVATION; NEUTROPHILS; ALANINE; AMBP PROTEIN; APOLIPOPROTEIN E; ARGININE; ASPARTIC ACID; BASP1 PROTEIN; BIOLOGICAL MARKER; CLTCL1 PROTEIN; CREATININE; CYCLIC AMP; GELATINASE B; GLUTAMIC ACID; ISOLEUCINE; ITH1 PROTEIN; LEUCINE;…	DEPARTMENT OF PSYCHIATRY, SHANGHAI MENTAL HEALTH CENTER, SHANGHAI JIAO TONG UNIVERSITY SCHOOL OF MEDICINE, SHANGHAI, CHINA; TSINGHUA UNIVERSITY SCHOOL OF MEDICINE, BEIJING, CHINA	J. AFFECTIVE DISORD.	BACKGROUND: AS A MORE COMMON BUT EASILY NEGLECTED DISORDER, MINIMAL DEPRESSIVE SYMPTOMS (MDS), IT IS UNCLEAR WHETHER AND WHY IT INCREASES THE RISK OF COGNITIVE PROGRESSION IN NON-DEMENTIA ELDERLY. METHODS: THE ALZHEIMER'S DISEASE NEUROIMAGING INITIATIVE (ADNI) DATABASE WAS USED TO ASSIGN 1065 NON-DEMENTIA ELDERLY INTO NORMAL CONTROL (N = 380) AND MDS (N = 685) GROUPS VIA THE GERIATRIC DEPRESSION …	JADID	L. SUN; SHANGHAI, NO. 600 SOUTH WANPING ROAD, XUHUI DISTRICT, CHINA; EMAIL: XIAOSUAN2004@126.COM	10.1016/j.jad.2024.08.204			01650327	JOURNAL OF AFFECTIVE DISORDERS	ENGLISH	1		845 – 853	39236895	FINAL	ELSEVIER B.V.	SCOPUS	NEUTROPHIL ACTIVATION AND RELATED DISRUPTED FRONTOLIMBIC CIRCUIT MAY CONTRIBUTE TO COGNITIVE PROGRESSION OF MINIMAL DEPRESSIVE SYMPTOMS IN NON-DEMENTIA ELDERLY	ARTICLE	https://www.scopus.com/inward/record.uri?eid=2-s2.0-85204154181&doi=10.1016%2fj.jad.2024.08.204&partnerID=40&md5=dd83a87218cb20dce735579ee7765da0	367	2024	DUAN XIAOLE;ZHANG YINGJIE;LI WEI;SU NING;SUN LIN	J AFFECTIVE DISORD	none	SHANGHAI JIAO TONG UNIVERSITY SCHOOL OF MEDICINE;TSINGHUA UNIVERSITY SCHOOL OF MEDICINE	NOTREPORTED;NOTREPORTED;NOTREPORTED		DUAN X, 2024, J AFFECTIVE DISORD	DUAN X, 2024, J AFFECTIVE DISORD
DEANE KD;DONLIN LT;RITCHLIN CT;KUHN KA	ANKYLOSING SPONDYLITIS; ENDOTYPES; PSORIATIC ARTHRITIS; RHEUMATOID ARTHRITIS; SPONDYLOARTHRITIS	ARTHRITIS; PSORIATIC; ARTHRITIS; RHEUMATOID; ASTHMA; AXIAL SPONDYLOARTHRITIS; FEMALE; HLA-B27 ANTIGEN; HUMANS; MALE; SPONDYLARTHRITIS; ABATACEPT; AUTOANTIBODY; CORTICOSTEROID; EPITOPE; GAMMA INTERFERON; HLA B27 ANTIGEN; HYDROXYCHLOROQUINE; INTERLEUKIN 17; INTERLEUKIN 4; METHOTREXATE; RHEUMATOID FACTOR; RITUXIMAB; STAT1 PROTEIN; TUMOR NECROSIS FACTOR; HLA B27 ANTIGEN; ANKYLOSING SPONDYLITIS; ANXIE…	DIVISION OF RHEUMATOLOGY, UNIVERSITY OF COLORADO, ANSCHUTZ MEDICAL CAMPUS, AURORA, CO, UNITED STATES; HOSPITAL FOR SPECIAL SURGERY AND WEILL CORNELL MEDICINE, NEW YORK, NY, UNITED STATES; DIVISION OF ALLERGY, IMMUNOLOGY & RHEUMATOLOGY, UNIVERSITY OF ROCHESTER MEDICAL SCHOOL, ROCHESTER, NY, UNITED STATES	J. RHEUMATOL.	IS AXIAL SPONDYLOARTHRITIS (AXSPA) ONE DISEASE OR DOES IT COMPRISE MULTIPLE TYPES? IF THE LATTER, HOW DO WE DEFINE THOSE TYPES—THROUGH CLINICAL OR IMAGING FEATURES, HLA-B27 STATUS, OR BY OTHER IMMUNOLOGIC FEATURES? DATA COMPARING DISEASE OUTCOMES FOR INDIVIDUALS WITH NONRADIOGRAPHIC VS RADIOGRAPHIC AXSPA, OR FOR MALE VS FEMALE PATIENTS, DEMONSTRATE DISTINCTIONS. SO THEN, HOW SHOULD WE DEFINE ENDO…	JRHUA	K.A. KUHN; DIVISION OF RHEUMATOLOGY, UNIVERSITY OF COLORADO, AURORA, ANSCHUTZ MEDICAL CAMPUS, 1175 AURORA CT., MAIL STOP B115, 80045, UNITED STATES; EMAIL: KRISTINE.KUHN@CUANSCHUTZ.EDU	10.3899/jrheum.2024-0935			0315162X	JOURNAL OF RHEUMATOLOGY	ENGLISH	1	12	1229 – 1234	39448247	FINAL	JOURNAL OF RHEUMATOLOGY	SCOPUS	ARE THERE DISEASE ENDOTYPES IN AXIAL SPONDYLOARTHRITIS AND HOW WOULD WE DEFINE THEM?	ARTICLE	https://www.scopus.com/inward/record.uri?eid=2-s2.0-85210937700&doi=10.3899%2fjrheum.2024-0935&partnerID=40&md5=276499d8afbd70faeacc4cb3ec454134	51	2024	DEANE KEVIN D;DONLIN LAURA T;RITCHLIN CHRISTOPHER T;KUHN KRISTINE A	J RHEUMATOL	none	UNIVERSITY OF COLORADO;HOSPITAL FOR SPECIAL SURGERY AND WEILL CORNELL MEDICINE;UNIVERSITY OF ROCHESTER MEDICAL SCHOOL	NOTREPORTED;UNIVERSITY OF COLORADO;EMAIL: KRISTINE.KUHN@CUANSCHUTZ.EDU		DEANE KD, 2024, J RHEUMATOL	DEANE KD, 2024, J RHEUMATOL
YANG R;XIU H;ZHOU Q;SUN L;MU H;LI H;WANG S;LI X;CHEN W;DONG J		CHINESE; EVALUATION; LIQUID CHROMATOGRAPHY; MEASUREMENT; NUTRITION; POLYPHENOLS; REGRESSION ANALYSIS; URINE; BODY FLUIDS; LIQUID CHROMATOGRAPHY; MASS SPECTROMETRY; METABOLITES; NUTRITION; REGRESSION ANALYSIS; 3 HYDROXYBENZOIC ACID; 3;4 DIHYDROXYPHENYLACETIC ACID; BIOLOGICAL MARKER; CAFFEIC ACID; COUMARIC ACID; FERULIC ACID; HIGH DENSITY LIPOPROTEIN CHOLESTEROL; HIPPURIC ACID; KAEMPFEROL; LOW DENS…	MOH KEY LABORATORY OF GERIATRICS, BEIJING HOSPITAL, NATIONAL CENTER OF GERONTOLOGY, BEIJING, 100730, CHINA	OXIDATIVE MED. CELL. LONGEVITY	ALTHOUGH SOME POLYPHENOL BIOMARKERS IN SERUM OR URINE HAVE BEEN IDENTIFIED BY UNTARGETED METABOLOMICS AND PROVED TO REFLECT DIETARY POLYPHENOL INTAKE, ONLY A FEW OF THEM HAVE BEEN VALIDATED IN DIFFERENT STUDIES AND POPULATIONS WITH SIMPLE AND RELIABLE TARGETED METHODS. IN THE PRESENT STUDY, A TARGETED METABOLOMICS METHOD BY LC/MS/MS FOR THE MEASUREMENT OF TWENTY-TWO POLYPHENOL BIOMARKERS IN URINE…		R. YANG; MOH KEY LABORATORY OF GERIATRICS, BEIJING HOSPITAL, NATIONAL CENTER OF GERONTOLOGY, BEIJING, 100730, CHINA; EMAIL: RUIYUE_YANG@163.COM	10.1155/2019/4809836			19420900	OXIDATIVE MEDICINE AND CELLULAR LONGEVITY	ENGLISH	2				FINAL	HINDAWI LIMITED	SCOPUS	APPLICATION OF URINARY POLYPHENOL BIOMARKERS MEASURED BY LIQUID CHROMATOGRAPHY TANDEM MASS SPECTROMETRY TO ASSESS POLYPHENOL INTAKE AND THEIR ASSOCIATION WITH OVERWEIGHT AND OBESITY IN FREE-LIVING HEALTHY SUBJECTS	ARTICLE	https://www.scopus.com/inward/record.uri?eid=2-s2.0-85073887673&doi=10.1155%2f2019%2f4809836&partnerID=40&md5=35b2ce6c3b099ba2c984a161efe63f09	2019	2019	YANG RUIYUE;XIU HELU;ZHOU QI;SUN LIANG;MU HONGNA;LI HONGXIA;WANG SIMING;LI XIANGHUI;CHEN WENXIANG;DONG JUN	OXIDATIVE MED CELL LONGEVITY	none	NATIONAL CENTER OF GERONTOLOGY	NOTREPORTED;NATIONAL CENTER OF GERONTOLOGY;NOTREPORTED		YANG R, 2019, OXIDATIVE MED CELL LONGEVITY	YANG R, 2019, OXIDATIVE MED CELL LONGEVITY
JALALI S;SHI J;AHSAN N;WELLIK LE;SERRES MK;BUKO A;PALUDO J;KIM HJ;TANG XY;YANG ZZ;NOVAK AJ;KYLE RA;ANSELL SM	GLUTATHIONE PEROXIDASE; LIPID METABOLISM; LIPOXYGENASES; METABOLOMICS; MONOCLONAL GAMMOPATHY OF UNDETERMINED SIGNIFICANCE OF THE IMMUNOGLOBULIN M CLASS (IGM-MGUS); PROTEOMICS; WALDENSTROM MACROGLOBULINEMIA	HUMANS; IMMUNOGLOBULIN M; LIPID METABOLISM; MONOCLONAL GAMMOPATHY OF UNDETERMINED SIGNIFICANCE; PARAPROTEINEMIAS; WALDENSTROM MACROGLOBULINEMIA; ARACHIDONATE 15 LIPOXYGENASE; DICARBOXYLIC ACID; FATTY ACID; GLUTATHIONE PEROXIDASE; IMMUNOGLOBULIN M; INTERLEUKIN 6; PEROXISOME PROLIFERATOR ACTIVATED RECEPTOR; PHOSPHOLIPID HYDROPEROXIDE GLUTATHIONE PEROXIDASE; POLYUNSATURATED FATTY ACID; PROTEOME; TUM…	DIVISION OF HEMATOLOGY AND INTERNAL MEDICINE, MAYO CLINIC, ROCHESTER, MN, UNITED STATES; DEPARTMENT OF HEMATOLOGY, HENAN PROVINCIAL PEOPLE'S HOSPITAL, PEOPLE'S HOSPITAL OF ZHENGZHOU UNIVERSITY, ZHENGZHOU, HENAN, CHINA; COBRE CENTER FOR CANCER RESEARCH DEVELOPMENT, PROTEOMICS CORE FACILITY, RHODE ISLAND HOSPITAL, PROVIDENCE, RI, UNITED STATES; DIVISION OF BIOLOGY AND MEDICINE, BROWN UNIVERSITY, PR…	REDOX BIOL.	THE MOLECULAR EVENTS THAT MODULATE THE PROGRESSION OF MONOCLONAL GAMMOPATHY OF UNDETERMINED SIGNIFICANCE OF THE IMMUNOGLOBULIN M CLASS (IGM-MGUS) TO WALDENSTROM MACROGLOBULINEMIA (WM) ARE MOSTLY UNKNOWN. WE IMPLEMENTED COMPARATIVE PROTEOMICS AND METABOLOMICS ANALYSES ON PATIENT SERUM SAMPLES TO IDENTIFY DIFFERENTIALLY EXPRESSED MOLECULES CRUCIAL TO THE PROGRESSION FROM IGM-MGUS TO WM. OUR DATA ID…		S. ANSELL; CHAIR OF HEMATOLOGY DEPARTMENT, DIVISION OF HEMATOLOGY AND INTERNAL MEDICINE, MAYO CLINIC, ROCHESTER, UNITED STATES; EMAIL: ANSELL.STEPHEN@MAYO.EDU; S. JALALI; DIVISION OF HEMATOLOGY, MAYO CLINIC, ROCHESTER, UNITED STATES; EMAIL: JALALI.SHAHRZAD@MAYO.EDU	10.1016/j.redox.2021.101927			22132317	REDOX BIOLOGY	ENGLISH	2			33690107	FINAL	ELSEVIER B.V.	SCOPUS	PROGRESSION FROM MONOCLONAL GAMMOPATHY OF UNDETERMINED SIGNIFICANCE OF THE IMMUNOGLOBULIN M CLASS (IGM-MGUS) TO WALDENSTROM MACROGLOBULINEMIA IS ASSOCIATED WITH AN ALTERATION IN LIPID METABOLISM	ARTICLE	https://www.scopus.com/inward/record.uri?eid=2-s2.0-85101991367&doi=10.1016%2fj.redox.2021.101927&partnerID=40&md5=f8d65712d261c1855f9faabc53e090ec	41	2021	JALALI SHAHRZAD;SHI JIE;AHSAN NAGIB;WELLIK LINDAE;SERRES MAKAYLA;BUKO ALEX;PALUDO JONAS;KIM HYOJIN;TANG XINYI;YANG ZHI-ZHANG;NOVAK ANNEJ;KYLE ROBERTA;ANSELL STEPHENM	REDOX BIOL	none	MAYO CLINIC;PEOPLE'S HOSPITAL OF ZHENGZHOU UNIVERSITY;COBRE CENTER FOR CANCER RESEARCH DEVELOPMENT;BROWN UNIVERSITY;HUMAN METABOLOME TECHNOLOGIES (HMT) AMERICA	NOTREPORTED;MAYO CLINIC;NOTREPORTED;NOTREPORTED;MAYO CLINIC;NOTREPORTED		JALALI S, 2021, REDOX BIOL	JALALI S, 2021, REDOX BIOL
FAZLOLLAHI F;KONGMANAS K;TANPHAICHITR N;SUH J;FAULL K;GOPEN Q	FLOW INJECTION ANALYSIS; LIPID METABOLISM; MASS SPECTROMETRY; MASTOIDITIS	CHOLESTEROL; CHOLESTEROL ESTER; FATTY ACID; LIPID; PHOSPHATIDYLCHOLINE; PHOSPHATIDYLETHANOLAMINE; TRIACYLGLYCEROL; BIOLOGICAL MARKER; BUTYLCRESOL; CERAMIDE; CHLOROFORM; CHOLESTEROL; CHOLESTEROL ESTER; FATTY ACID; METHANOL; ORCINOL; PHOSPHATIDYLCHOLINE; PHOSPHATIDYLETHANOLAMINE; SPHINGOMYELIN; TRIACYLGLYCEROL; TRIETHYLAMINE; ANALYTIC METHOD; ARTICLE; CHRONIC OTOMASTOIDITIS; FLOW INJECTION ANALYSIS…	DEPARTMENT OF PSYCHIATRY AND BIOBEHAVIORAL SCIENCES, UCLA, 760 WESTWOOD PLAZA, CHS 68-146, LOS ANGELES, 90095, CA, UNITED STATES; DEPARTMENT OF BIOCHEMISTRY/MICROBIOLOGY/IMMUNOLOGY, UNIVERSITY OF OTTAWA, OTTAWA, ON, CANADA; DEPARTMENT OF OTORHINOLARYNGOLOGY-HEAD AND NECK SURGERY, UCLA HEALTH SYSTEM, LOS ANGELES, CA, UNITED STATES	INT. ARCH. OTORHINOLARYNGOL.	INTRODUCTION CHRONIC OTOMASTOIDITIS CAUSES PAIN, OTORRHEA, AND HEARING LOSS RESULTING FROM THE GROWTH OF TISSUE WITHIN THE NORMALLY HOLLOW MASTOID CAVITY. OBJECTIVES IN THIS REPORT, WE USED A LIPIDOMICS APPROACH TO PROFILE MAJOR MASTOID BONE AND TISSUE LIPIDS FROM PATIENTS WITH AND WITHOUT OTOMASTOIDITIS. METHODS THE BONE DUST CREATED DURING MASTOIDECTOMY, AS WELL AS THE MASTOID TISSUE, WAS ANALY…			10.1055/s-0034-1396522			18099777	INTERNATIONAL ARCHIVES OF OTORHINOLARYNGOLOGY	ENGLISH	2	2	141 – 150		FINAL	GEORG THIEME VERLAG	SCOPUS	LIPIDOMIC PROFILING OF MASTOID BONE AND TISSUE FROM PATIENTS WITH CHRONIC OTOMASTOIDITIS	ARTICLE	https://www.scopus.com/inward/record.uri?eid=2-s2.0-84926669673&doi=10.1055%2fs-0034-1396522&partnerID=40&md5=1b72a9ea31dcadd97fd3ce9ce3a6b027	19	2015	FAZLOLLAHI FARBOD;KONGMANAS KESSIRI;TANPHAICHITR NONGNUJ;SUH JEFFREY;FAULL KYM;GOPEN QUINTON	INT ARCH OTORHINOLARYNGOL	none	DEPARTMENT OF PSYCHIATRY AND BIOBEHAVIORAL SCIENCES;UNIVERSITY OF OTTAWA;UCLA HEALTH SYSTEM	DEPARTMENT OF PSYCHIATRY AND BIOBEHAVIORAL SCIENCES;UNIVERSITY OF OTTAWA;UCLA HEALTH SYSTEM		FAZLOLLAHI F, 2015, INT ARCH OTORHINOLARYNGOL	FAZLOLLAHI F, 2015, INT ARCH OTORHINOLARYNGOL
BOGUSIEWICZ J;KUPCEWICZ B;WNUK K;GACA-TABASZEWSKA M;FURTAK J;HARAT M;BUSZKO K;BOJKO B	BRAIN TUMOR; LIPIDOME; SAMPLING; SOLID-PHASE MICROEXTRACTION; STORAGE	AGED; BRAIN NEOPLASMS; FEMALE; GLIOMA; HUMANS; LIPIDOMICS; LIPIDS; MALE; MENINGEAL NEOPLASMS; MENINGIOMA; MIDDLE AGED; PHOSPHOLIPIDS; SOLID PHASE MICROEXTRACTION; SPECIMEN HANDLING; SPHINGOLIPIDS; TIME FACTORS; LIPIDOME; PHOSPHOLIPID; SPHINGOLIPID; LIPID; PHOSPHOLIPID; SPHINGOLIPID; ARTICLE; CLINICAL ARTICLE; CONTROLLED STUDY; GLIOMA; HISTOLOGY; HUMAN; HUMAN TISSUE; HYDROPHILIC INTERACTION CHROMA…	DEPARTMENT OF PHARMACODYNAMICS AND MOLECULAR PHARMACOLOGY, FACULTY OF PHARMACY, COLLEGIUM MEDICUM IN BYDGOSZCZ, NICOLAUS COPERNICUS UNIVERSITY IN TORUN, BYDGOSZCZ, 85-089, POLAND; DEPARTMENT OF INORGANIC AND ANALYTICAL CHEMISTRY, FACULTY OF PHARMACY, COLLEGIUM MEDICUM IN BYDGOSZCZ, NICOLAUS COPERNICUS UNIVERSITY IN TORUN, BYDGOSZCZ, 85-089, POLAND; DEPARTMENT OF BIOSTATISTICS AND BIOMEDICAL SYSTE…	J. PHARM. BIOMED. ANAL.	LIPIDOMIC PROFILING HAS BEEN REPORTED AS AN EFFECTIVE APPROACH FOR CHARACTERIZING AND DIFFERENTIATING BRAIN TUMORS. HOWEVER, SINCE LIPIDS CAN UNDERGO NON-SPECIFIC ENZYMATIC AND NONENZYMATIC REACTIONS DUE TO TISSUE DISRUPTION, IT IS CRITICAL TO CONSIDER THE PREANALYTICAL PHASE OF THE DIAGNOSTIC PROCESS (E.G., OPTIMIZING THE SAMPLING TIME AND SAMPLING CONDITIONS). THUS, THIS STUDY ASSESSES THE WAYS…	JPBAD	B. BOJKO; DEPARTMENT OF PHARMACODYNAMICS AND MOLECULAR PHARMACOLOGY, FACULTY OF PHARMACY, COLLEGIUM MEDICUM IN BYDGOSZCZ, NICOLAUS COPERNICUS UNIVERSITY IN TORUN, BYDGOSZCZ, JURASZA 2 STREET, 85-089, POLAND; EMAIL: BBOJKO@CM.UMK.PL	10.1016/j.jpba.2024.116429			07317085	JOURNAL OF PHARMACEUTICAL AND BIOMEDICAL ANALYSIS	ENGLISH	1			39178482	FINAL	ELSEVIER B.V.	SCOPUS	THE IMPACT OF SAMPLING TIME POINT ON THE LIPIDOME COMPOSITION	ARTICLE	https://www.scopus.com/inward/record.uri?eid=2-s2.0-85201600199&doi=10.1016%2fj.jpba.2024.116429&partnerID=40&md5=8ecd8ff6287a4d0679cc45b5bebbd1d9	251	2024	BOGUSIEWICZ JOANNA;KUPCEWICZ BOGUMIŁA;WNUK KACPER;GACA-TABASZEWSKA MAGDALENA;FURTAK JACEK;HARAT MAREK;BUSZKO KATARZYNA;BOJKO BARBARA	J PHARM BIOMED ANAL	none	NICOLAUS COPERNICUS UNIVERSITY IN TORUN;NICOLAUS COPERNICUS UNIVERSITY IN TORUN;NICOLAUS COPERNICUS UNIVERSITY IN TORUN;UNIVERSITY OF SCIENCE AND TECHNOLOGY IN BYDGOSZCZ;	NOTREPORTED;NICOLAUS COPERNICUS UNIVERSITY IN TORUN;NOTREPORTED		BOGUSIEWICZ J, 2024, J PHARM BIOMED ANAL	BOGUSIEWICZ J, 2024, J PHARM BIOMED ANAL
DURAN ALVAREZ MA;TAVAREZ RODRIGUEZ JJ;ROBLEDO M	GRAVES’ DISEASE; MUTATION; PARAGANGLIOMA; SDHB; THYROID; TONGUE	ANTINUCLEAR ANTIBODY; CALCIUM; CHROMOGRANIN A; RADIOACTIVE IODINE; THYROGLOBULIN ANTIBODY; THYROID PEROXIDASE ANTIBODY; THYROTROPIN RECEPTOR ANTIBODY; ADULT; ARTICLE; AUTOIMMUNE DISEASE; CASE REPORT; CLINICAL ARTICLE; COMPUTER ASSISTED TOMOGRAPHY; DIFFERENTIAL DIAGNOSIS; FEMALE; GENE; GENE MUTATION; GENETIC COUNSELING; GENETIC SCREENING; GRAVES DISEASE; HISTOPATHOLOGY; HUMAN; HUMAN TISSUE; HYPERT…	DEPARTMENT OF PATHOLOGY, HOSPITAL DE MEDINA DEL CAMPO, VALLADOLID, SPAIN; DEPARTMENT OF OTORHINOLARINGOLOGY, HOSPITAL DE MEDINA DEL CAMPO, VALLADOLID, SPAIN; HEREDITARY ENDOCRINE CANCER, HUMAN CANCER GENETICS PROGRAMME, SPANISH NATIONAL CANCER CENTRE (CNIO), MADRID, SPAIN	CLIN. CASE REP.	WE REPORT A CASE OF AN APPARENTLY SPORADIC PARAGANGLIOMA OF THE TONGUE WITH A GERM-LINE MUTATION IN A FEMALE PATIENT WITH ASYMPTOMATIC GRAVES’ DISEASE. THE TONGUE IS AN UNUSUAL PRIMARY LOCATION. GENETIC TESTING IS MANDATORY IN ALL CASES. THYROID GLAND DYSFUNCTION AND AUTOIMMUNE PHENOMENA COULD BE ASSOCIATED WITH SOME PARAGANGLIOMAS. © 2019 THE AUTHORS. CLINICAL CASE REPORTS PUBLISHED BY JOHN WILE…		M.A. DURAN ALVAREZ; DEPARTMENT OF PATHOLOGY, HOSPITAL DE MEDINA DEL CAMPO, VALLADOLID, SPAIN; EMAIL: MARDURAN12@YAHOO.ES	10.1002/ccr3.2065			20500904	CLINICAL CASE REPORTS	ENGLISH	2	4	726 – 730		FINAL	WILEY-BLACKWELL PUBLISHING LTD	SCOPUS	PARAGANGLIOMA OF THE TONGUE WITH SDHB GENE MUTATION IN A PATIENT WITH GRAVES’ DISEASE	ARTICLE	https://www.scopus.com/inward/record.uri?eid=2-s2.0-85064059824&doi=10.1002%2fccr3.2065&partnerID=40&md5=ae9ab4318e82be83b062ceca6316a2f3	7	2019	DURAN ALVAREZ MARCELA ADRIANA;TAVAREZ RODRIGUEZ JUAN JOSE;ROBLEDO MERCEDES	CLIN CASE REP	none	HOSPITAL DE MEDINA DEL CAMPO;HOSPITAL DE MEDINA DEL CAMPO;SPANISH NATIONAL CANCER CENTRE (CNIO)	NOTREPORTED;HOSPITAL DE MEDINA DEL CAMPO;NOTREPORTED		DURAN ALVAREZ MA, 2019, CLIN CASE REP	DURAN ALVAREZ MA, 2019, CLIN CASE REP
CHAMPATYRAY S;NAYAK SR;DAS SR;JENA I;NAYAK G;BHUYAN R	POINT OF CARE TESTING; POLYMERASE CHAIN REACTION; SALIVA	ALPHA AMYLASE SALIVA ISOENZYME; BETA 2 MICROGLOBULIN; BIOLOGICAL MARKER; KALLIKREIN; LACTOFERRIN; LYSOZYME; MESSENGER RNA; ARTICLE; BONE TURNOVER; COST EFFECTIVENESS ANALYSIS; DIAGNOSTIC ACCURACY; DIAGNOSTIC VALUE; DNA HYBRIDIZATION; FLOW CYTOMETRY; GENE MUTATION; GENOME ANALYSIS; HUMAN; METABOLOMICS; POINT OF CARE TESTING; POLYACRYLAMIDE GEL ELECTROPHORESIS; POLYMERASE CHAIN REACTION; SALIVA; SA…	DEPARTMENT OF ORAL PATHOLOGY, IDS, SIKSHA ‘O’ ANUSANDHAN UNIVERSITY, K8, KALINGA NAGAR, BHUBANESWAR, INDIA; DEPARTMENT OF BIOCHEMISTRY, IMS AND SUM HOSPITAL, SIKSHA ‘O’ ANUSANDHAN UNIVERSITY, K8, KALINGA NAGAR, BHUBANESWAR, INDIA; DEPARTMENT OF ANATOMY, IMS AND SUM HOSPITAL, SIKSHA ‘O’ ANUSANDHAN UNIVERSITY, K8, KALINGA NAGAR, BHUBANESWAR, INDIA	INT. J. PHARM. SCI. REV. RES.	SALIVA IN HUMAN IS AN IMPORTANT BIOLOGICAL FLUID WHICH IS SECRETED BY THREE MAJOR AS WELL AS MANY MINOR SALIVARY GLANDS. APART FROM ITS MAJOR ROLE IN DIGESTION OF FOOD AND ANTIBACTERIAL PROPERTIES, IT CAN BE USED AS A DIAGNOSTIC TOOL IN MANY ORAL AS WELL AS SYSTEMIC DISEASES. IT CAN BE COLLECTED NONINVASIVELY FROM INDIVIDUALS WITHOUT ANY SPECIAL EQUIPMENT FOR COLLECTION AND STORAGE. NOW A DAY’S S…		S.R. NAYAK; DEPARTMENT OF BIOCHEMISTRY, IMS AND SUM HOSPITAL, SIKSHA ‘O’ ANUSANDHAN UNIVERSITY, KALINGA NAGAR, BHUBANESWAR, K8, INDIA; EMAIL: DRSARTHAK.NAYAK@GMAIL.COM				0976044X	INTERNATIONAL JOURNAL OF PHARMACEUTICAL SCIENCES REVIEW AND RESEARCH	ENGLISH	2	1	30 – 35		FINAL	GLOBAL RESEARCH ONLINE	SCOPUS	SALIVA: AN EMERGING, NON-INVASIVE TOOL FOR DETECTION OF DISEASES	ARTICLE	https://www.scopus.com/inward/record.uri?eid=2-s2.0-84949676653&partnerID=40&md5=4f79ae4b84f5b8efeed9a209b2872686	35	2015	CHAMPATYRAY SREEPREETI;NAYAK SARTHAK RANJAN;DAS SAURJYA RANJAN;JENA ITISHRI;NAYAK GYANARANJAN;BHUYAN RUCHI	INT J PHARM SCI REV RES	none	SIKSHA ‘O’ ANUSANDHAN UNIVERSITY;SIKSHA ‘O’ ANUSANDHAN UNIVERSITY;SIKSHA ‘O’ ANUSANDHAN UNIVERSITY	NOTREPORTED;SIKSHA ‘O’ ANUSANDHAN UNIVERSITY;NOTREPORTED		CHAMPATYRAY S, 2015, INT J PHARM SCI REV RES	CHAMPATYRAY S, 2015, INT J PHARM SCI REV RES
BETSOU F		BIOLOGICAL SPECIMEN BANKS; BLOOD SPECIMEN COLLECTION; CELL LINE; TUMOR; CHLAMYDIA INFECTIONS; DNA; FROZEN SECTIONS; HUMANS; LUNG NEOPLASMS; PARKINSON DISEASE; QUALITY CONTROL; REFERENCE STANDARDS; DNA; ACUTE CHLAMYDIA TRACHOMATIS INFECTION; ANATOMICAL CONCEPTS; ARTICLE; ASSAY; CANCER CELL CULTURE; CELL LINE; CEREBROSPINAL FLUID; CERTIFICATION; CHLAMYDIASIS; CLINICAL BIOSPECIMEN; CYTOLOGY; DIAGNOS…	IBBL (INTEGRATED BIOBANK OF LUXEMBOURG), 1210 LUXEMBOURG, 6 RUE ERNEST BARBLE, LUXEMBOURG	BIOPRESERVATION BIOBANKING	THIS REPORT MAKES THE CASE FOR CLINICAL BIOSPECIMENS TO BE CERTIFIED FOR NOMINAL PROPERTIES, IN PARTICULAR THE DIAGNOSIS, AND TO ATTAIN THE LEVEL OF REFERENCE MATERIALS. CLINICAL CERTIFIED BIOSPECIMENS THAT ARE COLLECTED, PROCESSED, CHARACTERIZED, STORED, AND DISTRIBUTED BY BIOBANKS ARE URGENTLY NEEDED TO FACILITATE DIAGNOSTIC TEST DEVELOPMENT, EVALUATION, AND QUALITY ASSURANCE. FOUR EXAMPLES ARE…		F. BETSOU; IBBL (INTEGRATED BIOBANK OF LUXEMBOURG), 1210 LUXEMBOURG, 6 RUE ERNEST BARBLE, LUXEMBOURG; EMAIL: FAY.BETSOU@IBBL.LU	10.1089/bio.2013.0086			19475535	BIOPRESERVATION AND BIOBANKING	ENGLISH	2	2	113 – 120	24749878	FINAL	MARY ANN LIEBERT INC.	SCOPUS	CLINICAL BIOSPECIMENS: REFERENCE MATERIALS, CERTIFIED FOR NOMINAL PROPERTIES?	ARTICLE	https://www.scopus.com/inward/record.uri?eid=2-s2.0-84899089234&doi=10.1089%2fbio.2013.0086&partnerID=40&md5=77fdf00e608cf25c921e48b0e3895a1f	12	2014	BETSOU FAY	BIOPRESERVATION BIOBANKING	none		NOTREPORTED;NOTREPORTED;NOTREPORTED		BETSOU F, 2014, BIOPRESERVATION BIOBANKING	BETSOU F, 2014, BIOPRESERVATION BIOBANKING
MØLLER G;LIND MV;HAUPTMANN AL;SENFTLEBER N;HANSEN CB;HANSEN T;JØRGENSEN ME;LAURITZEN L	DIET; GLUCOSE METABOLISM; INUIT; LIFESTYLE; TBC1D4; TYPE 2 DIABETES	C REACTIVE PROTEIN; GLUCOSE; HEMOGLOBIN A1C; HIGH DENSITY LIPOPROTEIN CHOLESTEROL; INSULIN; INTERLEUKIN 6; OMEGA 3 FATTY ACID; ADULT; AGED; ARTICLE; BODY COMPOSITION; BODY WEIGHT; CLINICAL ARTICLE; CONTROLLED STUDY; CROSSOVER PROCEDURE; DIET THERAPY; FASTING; FAT INTAKE; FEMALE; GENE; GENETIC VARIABILITY; GLUCOSE BLOOD LEVEL; GLUCOSE HOMEOSTASIS; GLYCEMIC CONTROL; HEMOGLOBIN BLOOD LEVEL; HUMAN; I…	DEPARTMENT OF NUTRITION, EXERCISE AND SPORTS, FACULTY OF SCIENCE, UNIVERSITY OF COPENHAGEN, DENMARK; GREENLAND PERSPECTIVE, ILISIMATUSARFIK, THE UNIVERSITY OF GREENLAND, GREENLAND; NATIONAL INSTITUTE OF PUBLIC HEALTH, UNIVERSITY OF SOUTHERN DENMARK, DENMARK; THE NOVO NORDISK FOUNDATION CENTER FOR BASIC METABOLIC RESEARCH, FACULTY OF HEALTH AND MEDICAL SCIENCES, UNIVERSITY OF COPENHAGEN, DENMARK; …	CONTEMP. CLIN. TRIALS COMM.	INTRODUCTION: THE LIFESTYLE OF INUIT IN GREENLAND AND WORLDWIDE IS UNDERGOING A TRANSITION FROM A FISHER-HUNTER TO A WESTERNIZED SOCIETY AND MEANWHILE THE PREVALENCE OF TYPE-2 DIABETES (T2D) HAS INCREASED DRAMATICALLY. STUDIES HAVE SHOWN THAT A COMMON NONSENSE P.ARG684TER VARIANT IN TBC1D4, WHICH IS FREQUENT IN GREENLAND, CONFERS GENETIC SUSCEPTIBILITY TOWARDS HIGH RISK OF T2D. THE AIM OF THE STU…		G. MØLLER; DEPARTMENT OF NUTRITION, EXERCISE AND SPORTS, FACULTY OF SCIENCE, UNIVERSITY OF COPENHAGEN, ROLIGHEDSVEJ 26, 1958 FREDERIKSBERG C DENMARK, DENMARK; EMAIL: GMP@NEXS.KU.DK; L. LAURITZEN; DEPARTMENT OF NUTRITION, EXERCISE AND SPORTS, FACULTY OF SCIENCE, UNIVERSITY OF COPENHAGEN, DENMARK; EMAIL: LL@NEXS.KU.DK	10.1016/j.conctc.2021.100734			24518654	CONTEMPORARY CLINICAL TRIALS COMMUNICATIONS	ENGLISH	2				FINAL	ELSEVIER INC.	SCOPUS	THE ROLE OF A TRADITIONAL AND WESTERN DIET ON GLUCOSE HOMEOSTASIS IN GREENLANDIC INUIT CARRIERS AND NON-CARRIERS OF TYPE 2 DIABETES VARIANT IN THE TBC1D4 GENE: A PROTOCOL FOR A RANDOMIZED CLINICAL TRIAL	ARTICLE	https://www.scopus.com/inward/record.uri?eid=2-s2.0-85100279434&doi=10.1016%2fj.conctc.2021.100734&partnerID=40&md5=bc9065a4c715667a4a608a976b539e34	21	2021	MØLLER GRITH;LIND MADS VENDELBO;HAUPTMANN AVIAJA LYBERTH;SENFTLEBER NINNA;HANSEN CHARLOTTE BRANDSTRUP;HANSEN TORBEN;JØRGENSEN MARIT EIKA;LAURITZEN LOTTE	CONTEMP CLIN TRIALS COMM	none	UNIVERSITY OF COPENHAGEN;THE UNIVERSITY OF GREENLAND;UNIVERSITY OF SOUTHERN DENMARK;UNIVERSITY OF COPENHAGEN;UNIVERSITY OF SOUTHERN DENMARK;UNIVERSITY OF COPENHAGEN	NOTREPORTED;UNIVERSITY OF COPENHAGEN;NOTREPORTED;NOTREPORTED;UNIVERSITY OF COPENHAGEN;NOTREPORTED		MØLLER G, 2021, CONTEMP CLIN TRIALS COMM	MØLLER G, 2021, CONTEMP CLIN TRIALS COMM
FONG MY;MCDUNN J;KAKAR SS	DETECTION METHODS; MASS SPECTROMETRY; METABOLITES; METABOLOMICS; OVARIAN CANCER; ULTRA PERFORMANCE LIQUID CHROMATOGRAPHY	AMINO ACIDS; CARCINOMA; FEMALE; GAS CHROMATOGRAPHY-MASS SPECTROMETRY; HUMANS; METABOLOMICS; MOLECULAR BIOLOGY; OVARIAN NEOPLASMS; AMINO ACID; ARTICLE; CHEMICAL STRUCTURE; CONTROLLED STUDY; GAS CHROMATOGRAPHY; HUMAN; HUMAN TISSUE; LIQUID CHROMATOGRAPHY; MASS SPECTROMETRY; METABOLITE; METABOLOMICS; MOLECULAR WEIGHT; OVARY CARCINOMA; PHYSICAL CHEMISTRY; PRIORITY JOURNAL; PROTEOMICS; ULTRA PERFORMANC…	DEPARTMENT OF PHYSIOLOGY AND BIOPHYSICS, UNIVERSITY OF LOUISVILLE, LOUISVILLE, KY, UNITED STATES; METABOLON, INC., DURHAM, NC, UNITED STATES	METHODS MOL. BIOL.	MOST OF THE RESEARCH ON TUMOR CELL METABOLISM HAS FOCUSED ON GLUCOSE UTILIZATION. HOWEVER, WHEN GLUCOSE IS LIMITED, SOLID TUMORS ARE FORCED TO CATABOLIZE ALTERNATIVE SUBSTRATES SUCH AS FATTY ACIDS AND AMINO ACIDS AS AN ENERGY SOURCE. MEASURING THESE ALTERNATIONS IN TUMOR CELL METABOLISM ENABLES US TO TRACK NEOPLASTIC CHANGES IN THE TISSUE TO LEAD TOWARDS A MORE RELIABLE DIAGNOSTIC OUTCOME. ALTHOU…			10.1007/978-1-62703-547-7_18	MALEK A. AND N.N. PETROV INSTITUTE OF ONCOLOGY, LABORATORY OF ONCOENDOCRINOLOGY, ST. PETERSBURG AND TCHERNITSA O. AND CHARITE-UNIVERSITATSMEDIZIN BERLIN, LAB MOLE TUMOR PATHOL FUNCTLGEMONICS, BERLIN	978-162703546-0	10643745	METHODS IN MOLECULAR BIOLOGY	ENGLISH	2		239 – 253	23913221	FINAL		SCOPUS	METABOLOMIC PROFILING OF OVARIAN CARCINOMAS USING MASS SPECTROMETRY	ARTICLE	https://www.scopus.com/inward/record.uri?eid=2-s2.0-84881563607&doi=10.1007%2f978-1-62703-547-7_18&partnerID=40&md5=c4206ba4fe7b36831148a8aaa9fc7b4f	1049	2013	FONG MIRANDA Y;MCDUNN JONATHAN;KAKAR SHAM S	METHODS MOL BIOL	none	UNIVERSITY OF LOUISVILLE	UNIVERSITY OF LOUISVILLE;NOTREPORTED		FONG MY, 2013, METHODS MOL BIOL	FONG MY, 2013, METHODS MOL BIOL
QIAN Y;XIONG S;LI L;SUN Z;ZHANG L;YUAN W;CAI H;FENG G;WANG X;YAO H;GAO Y;GUO L;WANG Z	CALCIFICATION CHARACTERISTICS; DIABETIC MACROANGIOPATHY; METABOLIC REPROGRAMMING; SPATIAL MULTIOMICS; TRANSCRIPTIONAL CONTROL	AGED; CELLULAR REPROGRAMMING; DIABETIC ANGIOPATHIES; ENERGY METABOLISM; FEMALE; GENE EXPRESSION PROFILING; GENE EXPRESSION REGULATION; GENE REGULATORY NETWORKS; HUMANS; MALE; METABOLIC REPROGRAMMING; METABOLOME; METABOLOMICS; MIDDLE AGED; MULTIOMICS; MUSCLE; SMOOTH; VASCULAR; MYOCYTES; SMOOTH MUSCLE; PHENOTYPE; SINGLE-CELL ANALYSIS; TRANSCRIPTOME; VASCULAR CALCIFICATION; FIBROBLAST GROWTH FACTOR …	DEPARTMENT OF CARDIOLOGY, AFFILIATED HOSPITAL OF JIANGSU UNIVERSITY, ZHENJIANG, 212001, CHINA; INSTITUE OF CARDIOVASCULAR DISEASES, JIANGSU UNIVERSITY, ZHENJIANG, 212001, CHINA; STATE KEY LABORATORY OF ORGANIC ELECTRONICS AND INFORMATION DISPLAYS AND INSTITUTE OF ADVANCED MATERIALS (IAM), NANJING UNIVERSITY OF POSTS AND TELECOMMUNICATIONS, NANJING, 210023, CHINA; DEPARTMENT OF PATHOLOGY, AFFILIAT…	CARDIOVASC. DIABETOL.	BACKGROUND: DIABETIC MACROANGIOPATHY HAS BEEN THE MAIN CAUSE OF DEATH AND DISABILITY IN DIABETIC PATIENTS. THE MECHANISMS UNDERLYING SMOOTH MUSCLE CELL TRANSFORMATION AND METABOLIC REPROGRAMMING OTHER THAN ABNORMAL GLUCOSE AND LIPID METABOLISM REMAIN TO BE FURTHER EXPLORED. METHOD: SINGLE-CELL TRANSCRIPTOME, SPATIAL TRANSCRIPTOME AND SPATIAL METABOLOME SEQUENCING WERE PERFORMED ON ANTERIOR TIBIAL…	CDAIA	Z. WANG; DEPARTMENT OF CARDIOLOGY, AFFILIATED HOSPITAL OF JIANGSU UNIVERSITY, ZHENJIANG, 212001, CHINA; EMAIL: WANGTSMC@126.COM; L. GUO; STATE KEY LABORATORY OF ORGANIC ELECTRONICS AND INFORMATION DISPLAYS AND INSTITUTE OF ADVANCED MATERIALS (IAM), NANJING UNIVERSITY OF POSTS AND TELECOMMUNICATIONS, NANJING, 210023, CHINA; EMAIL: LGUO@NJUPT.EDU.CN	10.1186/s12933-024-02458-x			14752840	CARDIOVASCULAR DIABETOLOGY	ENGLISH	1	1		39395983	FINAL	BIOMED CENTRAL LTD	SCOPUS	SPATIAL MULTIOMICS ATLAS REVEALS SMOOTH MUSCLE PHENOTYPIC TRANSFORMATION AND METABOLIC REPROGRAMMING IN DIABETIC MACROANGIOPATHY	ARTICLE	https://www.scopus.com/inward/record.uri?eid=2-s2.0-85206122806&doi=10.1186%2fs12933-024-02458-x&partnerID=40&md5=16c83634ffa672009eada63e888a84d2	23	2024	QIAN YONGJIANG;XIONG SHIZHENG;LI LIHUA;SUN ZHEN;ZHANG LILI;YUAN WEI;CAI HONGHUA;FENG GUOQUAN;WANG XIAOGUANG;YAO HAIPENG;GAO YUN;GUO LI;WANG ZHONGQUN	CARDIOVASC DIABETOL	none	AFFILIATED HOSPITAL OF JIANGSU UNIVERSITY;JIANGSU UNIVERSITY;NANJING UNIVERSITY OF POSTS AND TELECOMMUNICATIONS;AFFILIATED HOSPITAL OF JIANGSU UNIVERSITY;AFFILIATED HOSPITAL OF JIANGSU UNIVERSITY;AFFILIATED HOSPITAL OF JIANGSU UNIVERSITY;AFFILIATED HOSPITAL OF JIANGSU UNIVERSITY	NOTREPORTED;AFFILIATED HOSPITAL OF JIANGSU UNIVERSITY;NOTREPORTED;NOTREPORTED;NANJING UNIVERSITY OF POSTS AND TELECOMMUNICATIONS;NOTREPORTED		QIAN Y, 2024, CARDIOVASC DIABETOL	QIAN Y, 2024, CARDIOVASC DIABETOL
LEIMANIS-LAURENS M;GIL D;KAMPFSCHULTE A;KROHN C;PRENTICE E;SANFILIPPO D;PROKOP JW;LYDIC TA;RAJASEKARAN S	BLOOD PLASMA; EXTRACORPOREAL MEMBRANE OXYGENATION; LC-MS; METABOLITES; MULTIPLE ORGAN DYSFUNCTION SYNDROME; PEDIATRIC INTENSIVE CARE UNIT	2 OXOISOVALERIC ACID; 2;3 DIHYDROXYBENZOIC ACID; 4 HYDROXYBENZOIC ACID; CREATININE; DEOXYRIBOSE; HEXOSE; HYDROXYACID; HYDROXYPHENYLACETIC ACID; TAUROCHENODEOXYCHOLIC ACID; UNCLASSIFIED DRUG; ARTICLE; BIOINFORMATICS; BLOOD SAMPLING; CLINICAL ARTICLE; COHORT ANALYSIS; CONTROLLED STUDY; CORRELATION COEFFICIENT; FEASIBILITY STUDY; HUMAN; ION PAIR CHROMATOGRAPHY; LONGITUDINAL STUDY; MASS SPECTROMETRY;…	PEDIATRIC CRITICAL CARE UNIT, HELEN DEVOS CHILDREN’S HOSPITAL, 100 MICHIGAN STREET NE, GRAND RAPIDS, 49503, MI, UNITED STATES; DEPARTMENT OF PEDIATRICS AND HUMAN DEVELOPMENT, COLLEGE OF HUMAN MEDICINE, MICHIGAN STATE UNIVERSITY, LIFE SCIENCES BUILDING, 1355 BOGUE STREET, EAST LANSING, 48824, MI, UNITED STATES; SPECTRUM HEALTH, 100 MICHIGAN STREET NE, GRAND RAPIDS, 49503, MI, UNITED STATES; COLLEG…	CHILD.	METABOLITES ARE GENERATED FROM CRITICAL BIOLOGICAL FUNCTIONS AND METABOLISM. THIS PEDIATRIC STUDY REVIEWED PLASMA METABOLITES IN PATIENTS SUFFERING FROM MULTI-ORGAN DYSFUNCTION SYNDROME (MODS) IN THE PEDIATRIC INTENSIVE CARE UNIT (PICU) USING AN UNTARGETED METABOLOMICS APPROACH. PATIENTS MEETING THE CRITERIA FOR MODS WERE SCREENED FOR ELIGIBILITY AND CONSENTED (N = 24), AND BLOOD SAMPLES WERE COL…		M. LEIMANIS-LAURENS; PEDIATRIC CRITICAL CARE UNIT, HELEN DEVOS CHILDREN’S HOSPITAL, GRAND RAPIDS, 100 MICHIGAN STREET NE, 49503, UNITED STATES; EMAIL: MARA.LEIMANIS@SPECTRUMHEALTH.ORG	10.3390/children8020151			22279067	CHILDREN	ENGLISH	2	2			FINAL	MDPI	SCOPUS	THE FEASIBILITY OF STUDYING METABOLITES IN PICU MULTI-ORGAN DYSFUNCTION SYNDROME PATIENTS OVER AN 8-DAY COURSE USING AN UNTARGETED APPROACH	ARTICLE	https://www.scopus.com/inward/record.uri?eid=2-s2.0-85105705831&doi=10.3390%2fchildren8020151&partnerID=40&md5=5077d6f07915a14e129f796ff841f966	8	2021	LEIMANIS-LAURENS MARA;GIL DANNY;KAMPFSCHULTE ANDREW;KROHN CLAIRE;PRENTICE ELIZABETH;SANFILIPPO DOMINIC;PROKOP JEREMY W;LYDIC TODD A;RAJASEKARAN SURENDER	CHILD	none	HELEN DEVOS CHILDREN’S HOSPITAL;MICHIGAN STATE UNIVERSITY;SPECTRUM HEALTH;MICHIGAN STATE UNIVERSITY;MICHIGAN STATE UNIVERSITY;MICHIGAN STATE UNIVERSITY	NOTREPORTED;HELEN DEVOS CHILDREN’S HOSPITAL;EMAIL: MARA.LEIMANIS@SPECTRUMHEALTH.ORG		LEIMANIS-LAURENS M, 2021, CHILD	LEIMANIS-LAURENS M, 2021, CHILD
DABUR R;SHIROLKAR A;MISHRA V;YADAV BS	ALCOHOLICS;AMINO ACIDS; GUT; HPLC-Q-TOF-MS; METABOLITES; MICROBIOTA	ADULT; ALCOHOL DRINKING; ALCOHOLISM; CHROMATOGRAPHY; HIGH PRESSURE LIQUID; COHORT STUDIES; ETHANOL; GASTROINTESTINAL MICROBIOME; HUMANS; INTESTINES; LIVER FUNCTION TESTS; MALE; METABOLOME; TANDEM MASS SPECTROMETRY; URINE; ESSENTIAL AMINO ACID; SHORT CHAIN FATTY ACID; TRYPTOPHAN; TYROSINE; ALCOHOL; ADULT; ALCALIGENES; ALCOHOL CONSUMPTION; ALCOHOL USE DISORDERS IDENTIFICATION TEST; ALCOHOLISM; ARTI…	DEPARTMENT OF BIOCHEMISTRY, MAHARSHI DAYANAND UNIVERSITY, ROHTAK, 124001, HARYANA, INDIA; REGIONAL RESEARCH INSTITUTE OF BASIC AYURVEDIC SCIENCES, CCRAS, NEHRU GARDEN, KOTHRUD, PUNE, INDIA; DEPARTMENT OF BASIC & APPLIED SCIENCES, NATIONAL INSTITUTE OF FOOD TECHNOLOGY ENTREPRENEURSHIP & MANAGEMENT (NIFTEM), PLOT NO. 97, SECTOR 56, HSIIDC INDUSTRIAL ESTATE, SONEPAT, HARYANA, INDIA; DEPARTMENT OF FO…	CURR. PHARM. BIOTECHNOL.	BACKGROUND: EXCESSIVE ALCOHOL CONSUMPTION DAMAGES THE INTESTINE AND LIVER CELLS DIRECTLY AS WELL AS THROUGH UNBALANCING THE GUT MICROBIOTA. OBJECTIVE: THE CURRENT STUDY WAS UNDERTAKEN TO CORRELATE THE ALCOHOL CONSUMPTION AND CHANGE IN URINARY METABOLITES PROFILE LINKED WITH GUT MICROBIOTA. METHOD: NON-ALCOHOLIC (CONTROL) HEALTHY (N=22) AND MODERATE ALCOHOLIC (N=26) MALES WITH AN AVERAGE AGE OF 39…	CPBUB	R. DABUR; DEPARTMENT OF BIOCHEMISTRY, MAHARSHI DAYANAND UNIVERSITY, ROHTAK, 124001, INDIA; EMAIL: RAJESHDABUR@YAHOO.COM	10.2174/1389201019666180308093207			13892010	CURRENT PHARMACEUTICAL BIOTECHNOLOGY	ENGLISH	2	14	1175 – 1189	29521221	FINAL	BENTHAM SCIENCE PUBLISHERS B.V.	SCOPUS	NON-INVASIVE QUALITATIVE URINARY METABOLOMIC PROFILING DISCRIMINATES GUT MICROBIOTA DERIVED METABOLITES IN THE MODERATE AND CHRONIC ALCOHOLIC COHORTS	ARTICLE	https://www.scopus.com/inward/record.uri?eid=2-s2.0-85047823465&doi=10.2174%2f1389201019666180308093207&partnerID=40&md5=d32014f0ca917dfa8387e6fe35859e90	18	2017	DABUR RAJESH;SHIROLKAR AMEY;MISHRA VIJENDER;YADAV BALJEET S	CURR PHARM BIOTECHNOL	none	MAHARSHI DAYANAND UNIVERSITY;REGIONAL RESEARCH INSTITUTE OF BASIC AYURVEDIC SCIENCES;NATIONAL INSTITUTE OF FOOD TECHNOLOGY ENTREPRENEURSHIP AND MANAGEMENT (NIFTEM);MAHARSHI DAYANAND UNIVERSITY	NOTREPORTED;MAHARSHI DAYANAND UNIVERSITY;NOTREPORTED		DABUR R, 2017, CURR PHARM BIOTECHNOL	DABUR R, 2017, CURR PHARM BIOTECHNOL
MAMTIMIN B;KEDENA K;KONG B;HASIM A;MATSIDIK A;HIZBULLA M;KURBANTAY N;UPUR H	ABNORMAL SAVDA;AMINO ACIDS; CHROMATOGRAPHY; HIGH PRESSURE LIQUID; MEDICINE; UYGHUR TRADITIONAL	AMINO ACIDS; CASE-CONTROL STUDIES; CHROMATOGRAPHY; HIGH PRESSURE LIQUID; HUMANS; METABOLOMICS; NEOPLASMS; ALANINE; AMINO ACID; ARGININE; ASPARTIC ACID; CYSTINE; GLUTAMIC ACID; GLYCINE; HISTIDINE; ISOLEUCINE; LEUCINE; LYSINE; METHIONINE; PHENYLALANINE; PROLINE; SERINE; THREONINE; TYROSINE; VALINE; AMINO ACID; ABNORMAL SAVDA SYNDROME; ADULT; AMINO ACID ANALYSIS; AMINO ACID BLOOD LEVEL; ARTICLE; CAN…	COLLEGE OF PHARMACY, XINJIANG MEDICAL UNIVERSITY, URUMQI, 830011, CHINA; DEPARTMENT OF RADIOLOGY, BEIJING TIANTAN HOSPITAL, CAPITAL MEDICAL UNIVERSITY, BEIJING, 100050, CHINA; BASIC MEDICAL COLLEGE, XINJIANG MEDICAL UNIVERSITY, URUMQI, 830011, CHINA; COLLEGE OF TRADITIONAL UYGHUR MEDICINE, XINJIANG MEDICAL UNIVERSITY, URUMQI, 830011, CHINA	J. TRAD. CHIN. MED.	OBJECTIVE: TO INVESTIGATE METABOLIC SIGNATURES IN PLASMA OF CANCER PATIENTS WITH ABNORMAL SAVDA USING PLASMA-FREE AMINO ACID PROFILES, AND TO EVALUATE THE DIAGNOSTIC POTENTIAL OF THESE PROFILES FOR THE DETECTION AND EXPLANATION OF THE MECHANISMS OF DIFFERENT SYMPTOMS IN TRADITIONAL UYGHUR MEDICINE.; METHODS: PLASMA SAMPLES FROM CANCER PATIENTS WITH ABNORMAL SAVDA (N=85) OR NON-ABNORMAL SAVDA (N=1…	JTCME		10.1016/s0254-6272(15)30063-7			02552922	JOURNAL OF TRADITIONAL CHINESE MEDICINE	ENGLISH	2	5	560 – 565	25417406	FINAL	JOURNAL OF TRADITIONAL CHINESE MEDICINE	SCOPUS	PLASMA AMINO ACID PROFILING OF CANCER PATIENTS WITH ABNORMAL SAVDA BASED ON HIGH-PERFORMANCE LIQUID CHROMATOGRAPHY	ARTICLE	https://www.scopus.com/inward/record.uri?eid=2-s2.0-84916598706&doi=10.1016%2fs0254-6272%2815%2930063-7&partnerID=40&md5=9231979eafbad8966abd84581aa07405	34	2014	MAMTIMIN BATUR;KEDENA K;KONG BIN;HASIM AYSHAMGUL;MATSIDIK AYNUR;HIZBULLA MAWLANJAN;KURBANTAY NAZUK;UPUR HALMURAT	J TRAD CHIN MED	none	XINJIANG MEDICAL UNIVERSITY;CAPITAL MEDICAL UNIVERSITY;XINJIANG MEDICAL UNIVERSITY;XINJIANG MEDICAL UNIVERSITY	XINJIANG MEDICAL UNIVERSITY;CAPITAL MEDICAL UNIVERSITY;XINJIANG MEDICAL UNIVERSITY;XINJIANG MEDICAL UNIVERSITY		MAMTIMIN B, 2014, J TRAD CHIN MED	MAMTIMIN B, 2014, J TRAD CHIN MED
MANDAL PK;SANDAL K;SHUKLA D;TRIPATHI M;SINGH K;ROY S	ALZHEIMER'S DISEASE; BEHAVIOURAL DATABASE; DIAGNOSTIC MARKER; GLUTATHIONE; NEUROCHEMICAL; NEUROIMAGING	4 AMINOBUTYRIC ACID; GLUTATHIONE; STROMAL INTERACTION MOLECULE 1; ALZHEIMER DISEASE; ARTICLE; ATTENTION; BRAIN; CLOCK DRAWING TEST; COGNITION; COGNITIVE DEFECT; COMPUTER SECURITY; CONNECTOME; DISEASE EXACERBATION; FUNCTIONAL MAGNETIC RESONANCE IMAGING; GRAY MATTER; HIPPOCAMPUS; HUMAN; MAGNETOENCEPHALOGRAPHY; METABOLOMICS; MILD COGNITIVE IMPAIRMENT; MINI MENTAL STATE EXAMINATION; NEUROIMAGING; NEU…	NEUROIMAGING AND NEUROSPECTROSCOPY (NINS) LABORATORY, NATIONAL BRAIN RESEARCH CENTRE, MANESAR, INDIA; FLOREY INSTITUTE OF NEUROSCIENCE AND MENTAL HEALTH, PARKVILLE, VIC, AUSTRALIA; DEPARTMENT OF NEUROLOGY, ALL INDIAN INSTITUTE OF MEDICAL SCIENCES, NEW DELHI, INDIA	FRONT. NEUROINFORMATICS	ALZHEIMER’S DISEASE (AD) IS A DEVASTATING NEURODEGENERATIVE DISORDER AFFECTING MILLIONS OF PEOPLE WORLDWIDE. THE ETIOLOGY OF AD IS NOT KNOWN, AND INTENSE RESEARCH INVOLVING MULTIMODAL NEUROIMAGING DATA (E.G., MRI, FUNCTIONAL MRI, PET ETC.) IS EXTENSIVELY USED TO IDENTIFY THE CAUSAL MOLECULAR PROCESS FOR AD. IN THIS CONTEXT, VARIOUS IMAGING-BASED DATABASES ACCESSIBLE TO RESEARCHERS GLOBALLY, ARE U…		P.K. MANDAL; NEUROIMAGING AND NEUROSPECTROSCOPY (NINS) LABORATORY, NATIONAL BRAIN RESEARCH CENTRE, INDIA; EMAIL: PRAVAT.MANDAL@GMAIL.COM; D. SHUKLA; NEUROIMAGING AND NEUROSPECTROSCOPY (NINS) LABORATORY, NATIONAL BRAIN RESEARCH CENTRE, INDIA; EMAIL: DEEPIKA.SHUKLA0914@GMAIL.COM; P.K. MANDAL; FLOREY INSTITUTE OF NEUROSCIENCE AND MENTAL HEALTH, PARKVILLE, AUSTRALIA; EMAIL: PRAVAT.MANDAL@GMAIL.COM	10.3389/fninf.2020.571039			16625196	FRONTIERS IN NEUROINFORMATICS	ENGLISH	2				FINAL	FRONTIERS MEDIA S.A.	SCOPUS	ANSH: MULTIMODAL NEUROIMAGING DATABASE INCLUDING MR SPECTROSCOPIC DATA FROM EACH CONTINENT TO ADVANCE ALZHEIMER’S DISEASE RESEARCH	ARTICLE	https://www.scopus.com/inward/record.uri?eid=2-s2.0-85095713651&doi=10.3389%2ffninf.2020.571039&partnerID=40&md5=39b702ea23a5f08ae15a5972d7a07926	14	2020	MANDAL PRAVAT K;SANDAL KANIKA;SHUKLA DEEPIKA;TRIPATHI MANJARI;SINGH KULDEEP;ROY SAURAV	FRONT NEUROINFORMATICS	none	NEUROIMAGING AND NEUROSPECTROSCOPY (NINS) LABORATORY;FLOREY INSTITUTE OF NEUROSCIENCE AND MENTAL HEALTH;ALL INDIAN INSTITUTE OF MEDICAL SCIENCES	NOTREPORTED;NEUROIMAGING AND NEUROSPECTROSCOPY (NINS) LABORATORY;NOTREPORTED;NOTREPORTED;NEUROIMAGING AND NEUROSPECTROSCOPY (NINS) LABORATORY;NOTREPORTED;NOTREPORTED;FLOREY INSTITUTE OF NEUROSCIENCE AND MENTAL HEALTH;NOTREPORTED		MANDAL PK, 2020, FRONT NEUROINFORMATICS	MANDAL PK, 2020, FRONT NEUROINFORMATICS
VIMAL S;RANJAN R;YADAV S;MAJUMDAR G;MITTAL B;SINHA N;AGARWAL SK	CHD; CONGENITAL HEART DISEASE; CYANOTIC; DIFFERENTIAL DIAGNOSIS; METABOLIC SIGNATURES;NUCLEAR MAGNETIC RESONANCE	BIOLOGICAL MARKER; GLUTATHIONE; ISOLEUCINE; LACTIC ACID; LOW DENSITY LIPOPROTEIN; MONOUNSATURATED FATTY ACID; PHOSPHATIDYLCHOLINE; PHOSPHOLIPID; PROLINE; SATURATED FATTY ACID; THREONINE; TRIACYLGLYCEROL; VALINE; ADULT; AMINO ACID METABOLISM; AREA UNDER THE CURVE; ARTICLE; BIOENERGY; CARDIOVASCULAR DISEASE; CARDIOVASCULAR MAGNETIC RESONANCE; CHILD; CLINICAL ARTICLE; CONTROLLED STUDY; CYANOSIS; CYA…	DEPARTMENT OF CARDIOVASCULAR AND THORACIC SURGERY, SGPGIMS, RAIBARELI ROAD, LUCKNOW, 226014, INDIA; DR. APJ ABDUL KALAM TECHNICAL UNIVERSITY, IET CAMPUS, SITAPUR ROAD, LUCKNOW, 226031, INDIA; BABASAHEB BHIMRAO AMBEDKAR UNIVERSITY, LUCKNOW, 226025, INDIA; CENTRE OF BIOMEDICAL RESEARCH, SGPGIMS, RAIBARELI ROAD, LUCKNOW, 226014, INDIA	BIOMED. PHARMACOL. J.	CONGENITAL HEART DISEASE (CHD) IS ONE OF THE MOST IMPORTANT CAUSES OF THE DEATH OF CHILDREN AND YOUNG ADULTS. MOST OF THE PATIENTS DO NOT SURVIVE PAST THEIR TEEN YEARS. THIS OCCURS EITHER DUE TO DELAY IN DIAGNOSIS OR NO DIAGNOSIS AT ALL. IN RECENT TIMES, SEVERAL STUDIES HAVE SHOWN THE IMPORTANCE OF BIOMARKERS IN THE PREDICTION OF SUCH DEFECTS. THESE BIOMARKERS GIVE THE REAL TIME SNAPSHOT OF THE O…		S.K. AGARWAL; DEPARTMENT OF CARDIOVASCULAR AND THORACIC SURGERY, SGPGIMS, LUCKNOW, RAIBARELI ROAD, 226014, INDIA; EMAIL: DRSKAGARWALPGI@GMAIL.COM	10.13005/bpj/2101			09746242	BIOMEDICAL AND PHARMACOLOGY JOURNAL	ENGLISH	2	1	81 – 94		FINAL	ORIENTAL SCIENTIFIC PUBLISHING COMPANY	SCOPUS	SERUM METABOLOMICS PROFILING TO IDENTIFY NOVEL BIOMARKERS FOR CYANOTIC HEART DISEASE	ARTICLE	https://www.scopus.com/inward/record.uri?eid=2-s2.0-85104464610&doi=10.13005%2fbpj%2f2101&partnerID=40&md5=40fbefdd748975d5c651bbb4e5b6d423	14	2021	VIMAL SUMAN;RANJAN RENUKA;YADAV SURABHI;MAJUMDAR GAURANGA;MITTAL BALRAJ;SINHA NEERAJ;AGARWAL SURENDRA KUMAR	BIOMED PHARMACOL J	none	DR. APJ ABDUL KALAM TECHNICAL UNIVERSITY;BABASAHEB BHIMRAO AMBEDKAR UNIVERSITY;CENTRE OF BIOMEDICAL RESEARCH	NOTREPORTED;NOTREPORTED;NOTREPORTED		VIMAL S, 2021, BIOMED PHARMACOL J	VIMAL S, 2021, BIOMED PHARMACOL J
GUO ZS;LU MM;LIU DW;ZHOU CY;LIU ZS;ZHANG Q	AMINO ACIDS; DIAGNOSE; LUPUS NEPHRITIS; METABOLOMICS; SYSTEMIC LUPUS ERYTHEMATOSUS; UPLC-MS/MS	ADULT; AMINO ACIDS; BIOMARKERS; DIAGNOSIS; DIFFERENTIAL; FEMALE; HUMANS; LUPUS ERYTHEMATOSUS; SYSTEMIC; LUPUS NEPHRITIS; MALE; METABOLOMICS; MIDDLE AGED; ROC CURVE; TANDEM MASS SPECTROMETRY; TRYPTOPHAN; ACETONITRILE; AMINO ACID; ARGININE; DIMETHYL SULFOXIDE; HISTIDINE; HYDROXYCHLOROQUINE; LYSINE; TRYPTOPHAN; VALINE; AMINO ACID; BIOLOGICAL MARKER; ADULT; AGED; AMINO ACID COMPOSITION; AMINO ACIDS M…	TRADITIONAL CHINESE MEDICINE INTEGRATED DEPARTMENT OF NEPHROLOGY, THE FIRST AFFILIATED HOSPITAL OF ZHENGZHOU UNIVERSITY, ZHENGZHOU, 450052, CHINA; RESEARCH INSTITUTE OF NEPHROLOGY, ZHENGZHOU UNIVERSITY, ZHENGZHOU, 450052, CHINA; HENAN PROVINCE RESEARCH CENTER FOR KIDNEY DISEASE, ZHENGZHOU, 450052, CHINA; KEY LABORATORY OF PRECISION DIAGNOSIS AND TREATMENT FOR CHRONIC KIDNEY DISEASE IN HENAN PROVI…	AMINO ACIDS	LUPUS NEPHRITIS (LN) IS AN IMMUNOINFLAMMATORY GLOMERULONEPHRITIS ASSOCIATED WITH RENAL INVOLVEMENT IN SYSTEMIC LUPUS ERYTHEMATOSUS (SLE). GIVEN THE CLOSE RELATIONSHIP BETWEEN PLASMA AMINO ACIDS (AAS) AND RENAL FUNCTION, THIS STUDY AIMED TO ELUCIDATE THE PLASMA AA PROFILES IN LN PATIENTS AND IDENTIFY KEY AAS AND DIAGNOSTIC PATTERNS THAT DISTINGUISH LN PATIENTS FROM THOSE WITH SLE AND HEALTHY CONTR…	AACIE	Z.-S. LIU; TRADITIONAL CHINESE MEDICINE INTEGRATED DEPARTMENT OF NEPHROLOGY, THE FIRST AFFILIATED HOSPITAL OF ZHENGZHOU UNIVERSITY, ZHENGZHOU, 450052, CHINA; EMAIL: ZHANGSUOLIU@ZZU.EDU.CN; Q. ZHANG; RESEARCH INSTITUTE OF NEPHROLOGY, ZHENGZHOU UNIVERSITY, ZHENGZHOU, 450052, CHINA; EMAIL: AQUAMARINE61@163.COM	10.1007/s00726-024-03418-1			09394451	AMINO ACIDS	ENGLISH	1	1		39292313	FINAL	SPRINGER	SCOPUS	IDENTIFICATION OF AMINO ACIDS METABOLOMIC PROFILING IN HUMAN PLASMA DISTINGUISHES LUPUS NEPHRITIS FROM SYSTEMIC LUPUS ERYTHEMATOSUS	ARTICLE	https://www.scopus.com/inward/record.uri?eid=2-s2.0-85204302620&doi=10.1007%2fs00726-024-03418-1&partnerID=40&md5=0bf15367fdc2250415858f0a6bda40e0	56	2024	GUO ZUI-SHUANG;LU MAN-MAN;LIU DONG-WEI;ZHOU CHUN-YU;LIU ZHANG-SUO;ZHANG QING	AMINO ACIDS	none	THE FIRST AFFILIATED HOSPITAL OF ZHENGZHOU UNIVERSITY;ZHENGZHOU UNIVERSITY;HENAN PROVINCE RESEARCH CENTER FOR KIDNEY DISEASE;KEY LABORATORY OF PRECISION DIAGNOSIS AND TREATMENT FOR CHRONIC KIDNEY DISEASE IN HENAN PROVINCE;FIRST AFFILIATED HOSPITAL OF ZHENGZHOU UNIVERSITY	NOTREPORTED;THE FIRST AFFILIATED HOSPITAL OF ZHENGZHOU UNIVERSITY;NOTREPORTED;NOTREPORTED;ZHENGZHOU UNIVERSITY;NOTREPORTED		GUO ZS, 2024, AMINO ACIDS	GUO ZS, 2024, AMINO ACIDS
NA NA	BIOINFORMATICS;BIOMARKERS; DATA MINING; DECISION SUPPORT; DYNAMICAL MEDICINE; HEALTH INFORMATICS; PERSONALIZED MEDICINE; PHARMACOGENOMICS; SYSTEMS BIOLOGY; SYSTEMS MEDICINE	BIOLOGICAL MARKERS; COMPUTATIONAL BIOLOGY; DATA MINING; DECISION SUPPORT SYSTEMS; CLINICAL; HUMANS; INDIVIDUALIZED MEDICINE; MEDICAL INFORMATICS; PHARMACOGENETICS; SYSTEMS BIOLOGY; MICRORNA; BIOLOGICAL MARKER; ARTICLE; BIOINFORMATICS; DATA BASE; DATA MINING; DECISION SUPPORT SYSTEM; EPIGENETICS; GENOMICS; KNOWLEDGE DISCOVERY; LIPIDOMICS; MEDICAL INFORMATICS; METABOLOMICS; PERSONALIZED MEDICINE; P…		METHODS MOL. BIOL.	THE EXPONENTIAL GROWTH OF EXPERIMENTAL AND CLINICAL DATA GENERATED FROM SYSTEMATIC STUDIES, THE COMPLEXITY IN HEALTH AND DISEASES, AND THE REQUEST FOR THE ESTABLISHMENT OF SYSTEMS MODELS ARE BRINGING BIOINFORMATICS TO THE CENTER STAGE OF PHARMACOGENOMICS AND SYSTEMS BIOLOGY. BIOINFORMATICS PLAYS AN ESSENTIAL ROLE IN BRIDGING THE GAP AMONG DIFFERENT KNOWLEDGE DOMAINS FOR THE TRANSLATION OF THE VOL…			10.1007/978-1-4939-0956-8_2			10643745	METHODS IN MOLECULAR BIOLOGY	ENGLISH	2		19 – 34	25150864	FINAL	HUMANA PRESS INC.	SCOPUS	TRANSLATIONAL BIOINFORMATICS APPROACHES FOR SYSTEMS AND DYNAMICAL MEDICINE	ARTICLE	https://www.scopus.com/inward/record.uri?eid=2-s2.0-84927143046&doi=10.1007%2f978-1-4939-0956-8_2&partnerID=40&md5=50049f61f59bf030b344421dd275b97d	1175	2014		METHODS MOL BIOL	none		NOTREPORTED		NA NA, 2014, METHODS MOL BIOL	NA NA, 2014, METHODS MOL BIOL
TORKHOVSKAYA TI;ZAKHAROVA TS;KOROTKEVICH EI;KASUM-ZADE NK;SHALINA RI;MARKIN SS	BIOMARKERS; LIPID MOLECULAR TYPES; LIPIDOMICS; PLASMA LIPID CLASSES; PREECLAMPSIA		INSTITUTE OF BIOMEDICAL CHEMISTRY, MOSCOW, 119121, RUSSIAN FEDERATION; SCIENTIFIC CLINICAL CENTER OF PHYSICAL-CHEMICAL MEDICINE, MOSCOW, 119435, RUSSIAN FEDERATION; PIROGOV RUSSIAN NATIONAL RESEARCH MEDICAL UNIVERSITY, MOSCOW, 117997, RUSSIAN FEDERATION	RUSS. J. BIOORG. CHEM.	ABSTRACT—: BLOOD PLASMA LIPIDOME ANALYSIS IS A MASS SPECTROMETRIC (MS) EVALUATION OF MOLECULAR TYPES OF LIPIDS, SOMETIMES IN COMBINATION WITH HIGH PERFORMANCE LIQUID CHROMATOGRAPHY (HPLC). ITS IMPORTANCE IS INCREASING IN STUDIES AIMED AT IDENTIFYING NEW INFORMATIVE BIOMARKERS OF DISEASES. THE REVIEW SUMMARIZES THE STUDIES OF THE APPLICATION OF THIS APPROACH TO PREECLAMPSIA (PE), WHICH IS A NOT SO…	RJBCE	T.I. TORKHOVSKAYA; INSTITUTE OF BIOMEDICAL CHEMISTRY, MOSCOW, 119121, RUSSIAN FEDERATION; EMAIL: TORTI@MAIL.RU	10.1134/S1068162020030206			10681620	RUSSIAN JOURNAL OF BIOORGANIC CHEMISTRY	ENGLISH	2	3	280 – 286		FINAL	PLEIADES PUBLISHING	SCOPUS	BLOOD PLASMA LIPIDOME: OPPORTUNITIES IN THE EARLY DIAGNOSTICS OF PREECLAMPSIA	ARTICLE	https://www.scopus.com/inward/record.uri?eid=2-s2.0-85087073759&doi=10.1134%2fS1068162020030206&partnerID=40&md5=e0c5b8e45e715cd697512ed584ec7ace	46	2020	TORKHOVSKAYA TI;ZAKHAROVA TS;KOROTKEVICH EI;KASUM-ZADE NK;SHALINA RI;MARKIN SS	RUSS J BIOORG CHEM	none	INSTITUTE OF BIOMEDICAL CHEMISTRY;SCIENTIFIC CLINICAL CENTER OF PHYSICAL-CHEMICAL MEDICINE;PIROGOV RUSSIAN NATIONAL RESEARCH MEDICAL UNIVERSITY	NOTREPORTED;INSTITUTE OF BIOMEDICAL CHEMISTRY;NOTREPORTED		TORKHOVSKAYA TI, 2020, RUSS J BIOORG CHEM	TORKHOVSKAYA TI, 2020, RUSS J BIOORG CHEM
ALMADA MORDV;ALMEIDA ACF;UED FV;MATHIAS MG;COELHO-LANDELL CA;SALOMÃO RG;TOFFANO RBD;CAMARNEIRO JM;HILLESHEIM E;DE BARROS TT;SIMON CAMELO-JUNIOR J;MOCO S;KAPUT J;MONTEIRO JP	B-VITAMIN; FATTY ACIDS; HOMOCYSTEINE; INFLAMMATION; METABOLIC PROFILE; VITAMIN A	ADOLESCENT; BIOMARKERS; CHILD; CROSS-SECTIONAL STUDIES; FOLIC ACID; HOMOCYSTEINE; HUMANS; VITAMIN B 12; VITAMIN B COMPLEX; 5 METHYLTETRAHYDROFOLATE HOMOCYSTEINE METHYLTRANSFERASE; APTAMER; BETA CAROTENE; BIOLOGICAL MARKER; C REACTIVE PROTEIN; CARBOHYDRATE; CHOLESTEROL; CYANOCOBALAMIN; DOCOSAHEXAENOIC ACID; FOLIC ACID; ICOSAPENTAENOIC ACID; LEUKOTRIENE A4; LEUKOTRIENE B4; LINOLEIC ACID; LIPID; NIC…	DEPARTMENT OF PEDIATRICS, RIBEIRÃO PRETO MEDICAL SCHOOL, UNIVERSITY OF SÃO PAULO, RIBEIRÃO PRETO, BRAZIL; DEPARTMENT OF HEALTH SCIENCES, RIBEIRÃO PRETO MEDICAL SCHOOL, UNIVERSITY OF SÃO PAULO, BANDEIRANTES AVENUE, 3900, RIBEIRÃO PRETO, 14049–900, SÃO PAULO, BRAZIL; NESTLÉ INSTITUTE OF HEALTH SCIENCES, ÉCOLE POLYTECHNIQUE FÉDÉRALE DE LAUSANNE, LAUSANNE, SWITZERLAND	J. NUTR. SCI. VITAMINOL.	CERTAIN B-VITAMINS AND VITAMIN A MAY BE INVOLVED IN INFLAMMATORY PATHWAYS ASSOCIATED WITH HOMOCYSTEINE AND OMEGA-3 FATTY ACIDS. THE AIMS OF THIS STUDY WERE (I) TO DETERMINE WHETHER DIFFERENT METABOLIC PROFILES OF B-VITAMINS AND VITAMIN A IN BRAZILIAN CHILDREN AND ADOLESCENTS WERE POSITIVELY OR NEGATIVELY RELATED TO HOMOCYSTEINE AND OMEGA-3 FATTY ACIDS USING K-MEANS CLUSTERING ANALYSIS, (II) COMPA…	JNSVA	F.V. UED; DEPARTMENT OF PEDIATRICS, RIBEIRÃO PRETO MEDICAL SCHOOL, UNIVERSITY OF SÃO PAULO, RIBEIRÃO PRETO, BRAZIL; EMAIL: UEDFABIO@GMAIL.COM; F.V. UED; DEPARTMENT OF HEALTH SCIENCES, RIBEIRÃO PRETO MEDICAL SCHOOL, UNIVERSITY OF SÃO PAULO, RIBEIRÃO PRETO, BANDEIRANTES AVENUE, 3900, 14049–900, BRAZIL; EMAIL: UEDFABIO@GMAIL.COM	10.3177/jnsv.66.515			03014800	JOURNAL OF NUTRITIONAL SCIENCE AND VITAMINOLOGY	ENGLISH	2	6	515 – 525	33390393	FINAL	CENTER FOR ACADEMIC PUBLICATIONS JAPAN	SCOPUS	METABOLIC GROUPS RELATED TO BLOOD VITAMIN LEVELS AND INFLAMMATORY BIOMARKERS IN BRAZILIAN CHILDREN AND ADOLESCENTS	ARTICLE	https://www.scopus.com/inward/record.uri?eid=2-s2.0-85099137692&doi=10.3177%2fjnsv.66.515&partnerID=40&md5=bb701cd433ca4007cc80082a9dea3733	66	2020	ALMADA MARIA OLÍMPIA RIBEIRO DO VALE;ALMEIDA ANE CRISTINA FAYÃO;UED FÁBIO DA VEIGA;MATHIAS MARIANA GIARETTA;COELHO-LANDELL CAROLINA DE ALMEIDA;SALOMÃO ROBERTA GARCIA;TOFFANO ROSELI BORGES DONEGÁ;CAMARNEIRO JOYCE MORAES;HILLESHEIM ELAINE;DE BARROS TAMIRIS TREVISAN;SIMON CAMELO-JUNIOR JOSÉ;MOCO SOFIA;KAPUT JIM;MONTEIRO JACQUELINE PONTES	J NUTR SCI VITAMINOL	none	UNIVERSITY OF SÃO PAULO;UNIVERSITY OF SÃO PAULO;NESTLÉ INSTITUTE OF HEALTH SCIENCES	NOTREPORTED;UNIVERSITY OF SÃO PAULO;NOTREPORTED;NOTREPORTED;UNIVERSITY OF SÃO PAULO;NOTREPORTED		ALMADA MORDV, 2020, J NUTR SCI VITAMINOL	ALMADA MORDV, 2020, J NUTR SCI VITAMINOL
FLESZAR MG;FORTUNA P;ZAWADZKI M;HODUREK P;BEDNARZ-MISA I;WITKIEWICZ W;KRZYSTEK-KORPACKA M	CORTISOL; HYPOTHALAMUS–PITUITARY GLAND–ADRENAL GLANDS AXIS; MASS SPECTROMETRY; METABOLOMICS; MINIMAL INVASIVE SURGERY; ROBOTIC SURGERY; STRESS RESPONSE; SURGICAL TRAUMA	C REACTIVE PROTEIN; DIPYRONE; FENTANYL; HYDROCORTISONE; INTERLEUKIN 1 RECEPTOR BLOCKING AGENT; INTERLEUKIN 10; INTERLEUKIN 1BETA; INTERLEUKIN 4; INTERLEUKIN 6; INTERLEUKIN 7; INTERLEUKIN 8; PROPOFOL; ROCURONIUM; SEVOFLURANE; TUMOR NECROSIS FACTOR; ADULT; AGED; ANESTHESIA INDUCTION; ARTICLE; CANCER SURGERY; CHARLSON COMORBIDITY INDEX; CIRCADIAN RHYTHM; CLINICAL ARTICLE; COLORECTAL CARCINOMA; COLOR…	DEPARTMENT OF MEDICAL BIOCHEMISTRY, WROCLAW MEDICAL UNIVERSITY, WROCLAW, 50-368, POLAND; DEPARTMENT OF ONCOLOGICAL SURGERY, REGIONAL SPECIALIST HOSPITAL, WROCLAW, 51-124, POLAND; DEPARTMENT OF PHYSIOTHERAPY, WROCLAW MEDICAL UNIVERSITY, WROCLAW, 51-618, POLAND; RESEARCH AND DEVELOPMENT CENTRE AT REGIONAL SPECIALIST HOSPITAL, WROCLAW, 51-124, POLAND	J. CLIN. MED.	EXCESSIVE ENDOCRINE RESPONSE TO TRAUMA NEGATIVELY AFFECTS PATIENTS’ WELL-BEING. CORTISOL DYNAMICS FOLLOWING ROBOT-ASSISTED COLORECTAL SURGERY ARE UNKNOWN. WE AIMED AT DETERMINING THE IMPACT OF CANCER PATHOLOGY AND SURGERY-RELATED FACTORS ON BASELINE CORTISOL LEVELS AND ANALYZED ITS TIME-PROFILE IN COLORECTAL CANCER PATIENTS UNDERGOING OPEN OR ROBOT-ASSISTED SURGERY. CORTISOL LEVELS WERE MEASURED …		M. KRZYSTEK-KORPACKA; DEPARTMENT OF MEDICAL BIOCHEMISTRY, WROCLAW MEDICAL UNIVERSITY, WROCLAW, 50-368, POLAND; EMAIL: MALGORZATA.KRZYSTEK-KORPACKA@UMED.WROC.PL	10.3390/jcm10040589			20770383	JOURNAL OF CLINICAL MEDICINE	ENGLISH	2	4	1 – 16		FINAL	MDPI	SCOPUS	SEX, TYPE OF SURGERY, AND SURGICAL SITE INFECTIONS ARE ASSOCIATED WITH PERIOPERATIVE CORTISOL IN COLORECTAL CANCER PATIENTS	ARTICLE	https://www.scopus.com/inward/record.uri?eid=2-s2.0-85114082130&doi=10.3390%2fjcm10040589&partnerID=40&md5=1c2de55b7359c72c6a6aaa295c849f7b	10	2021	FLESZAR MARIUSZ G;FORTUNA PAULINA;ZAWADZKI MAREK;HODUREK PAWEŁ;BEDNARZ-MISA IWONA;WITKIEWICZ WOJCIECH;KRZYSTEK-KORPACKA MAŁGORZATA	J CLIN MED	none	WROCLAW MEDICAL UNIVERSITY;REGIONAL SPECIALIST HOSPITAL;WROCLAW MEDICAL UNIVERSITY;RESEARCH AND DEVELOPMENT CENTRE AT REGIONAL SPECIALIST HOSPITAL	NOTREPORTED;WROCLAW MEDICAL UNIVERSITY;NOTREPORTED		FLESZAR MG, 2021, J CLIN MED	FLESZAR MG, 2021, J CLIN MED
KIM S;CHUN SH;PARK HJ;LEE SI	AUTOIMMUNE DISEASE; DYSBIOSIS; MICROBIOTA; SYSTEMIC SCLEROSIS	ENDOTHELIN 1; INTERLEUKIN 6; INTERLEUKIN 8; INULIN; PREBIOTIC AGENT; PROBIOTIC AGENT; REACTIVE OXYGEN METABOLITE; RNA 16S; TOLL LIKE RECEPTOR 2; TOLL LIKE RECEPTOR 3; TOLL LIKE RECEPTOR 9; TRANSCRIPTION FACTOR FOXP3; TRANSFORMING GROWTH FACTOR BETA; TUMOR NECROSIS FACTOR; ARTICLE; AUTOIMMUNE DISEASE; BACTEROIDES; BIFIDOBACTERIUM; CONSTIPATION; DYSBIOSIS; ENVIRONMENTAL FACTOR; EXTRACELLULAR MATRIX…	DEPARTMENT OF INTERNAL MEDICINE, INSTITUTE OF HEALTH SCIENCE, GYEONGSANG NATIONAL UNIVERSITY SCHOOL OF MEDICINE, GYEONGSANG NATIONAL UNIVERSITY HOSPITAL, JINJU, SOUTH KOREA	J. RHEUM. DIS.	THE COMMENSAL MICROBIOTA CONTRIBUTES TO THE MAINTENANCE OF IMMUNE HOMEOSTASIS IN THE HUMAN BODY. AUTOIMMUNITY CAN BE AGGRAVATED OR ALLEVIATED BY THE MICROBIOTA, WHICH AFFECTS BOTH INNATE AND ADAPTIVE IMMUNE CELLS. MANY STUDIES HAVE DEMONSTRATED THE ROLE OF GUT DYSBIOSIS, THE ALTERATION OF THE GUT MICROBIOME, IN THE DEVELOPMENT AND PROGRESSION OF NUMEROUS AUTOIMMUNE DISEASES. SYSTEMIC SCLEROSIS (S…		S.-I. LEE; DIVISION OF RHEUMATOLOGY, DEPARTMENT OF INTERNAL MEDICINE, GYEONGSANG NATIONAL UNIVERSITY, GYEONGSANG NATIONAL UNIVERSITY HOSPITAL, JINJU, 79 GANGNAM-RO, 52727, SOUTH KOREA; EMAIL: GOLDGU@GNU.AC.KR	10.4078/jrd.2019.26.4.235			2093940X	JOURNAL OF RHEUMATIC DISEASES	ENGLISH	2	4	235 – 247		FINAL	KOREAN COLLEGE OF RHEUMATOLOGY	SCOPUS	SYSTEMIC SCLEROSIS AND MICROBIOTA: OVERVIEW OF CURRENT RESEARCH TRENDS AND FUTURE PERSPECTIVE	ARTICLE	https://www.scopus.com/inward/record.uri?eid=2-s2.0-85118565753&doi=10.4078%2fjrd.2019.26.4.235&partnerID=40&md5=ff4827e5171f991560c569dcbd2af3ec	26	2019	KIM SUHEE;CHUN SUNG HAK;PARK HEE JIN;LEE SANG-IL	J RHEUM DIS	none	GYEONGSANG NATIONAL UNIVERSITY SCHOOL OF MEDICINE	NOTREPORTED;GYEONGSANG NATIONAL UNIVERSITY;NOTREPORTED		KIM S, 2019, J RHEUM DIS	KIM S, 2019, J RHEUM DIS
HLOZKOVÁ K;STARKOVÁ J	ANALYZER; BONE MARROW; CANCER RESEARCH; EXTRACELLULAR FLUX; GLYCOLYSIS; ISSUE 141; LEUKEMIA; METABOLIC PROFILE; METABOLISM; MITOCHONDRIAL RESPIRATION	BIOPSY; BONE MARROW; HUMANS; LEUKEMIA; METABOLOME; BIOPSY; BONE MARROW; GENETICS; HUMAN; LEUKEMIA; METABOLISM; METABOLOME; PATHOLOGY; PHYSIOLOGY; PROCEDURES	CLIP-CHILDHOOD LEUKEMIA INVESTIGATION PRAGUE, SECOND FACULTY OF MEDICINE, LABORATORY OF MOLECULAR GENETICS, CHARLES UNIVERSITY, PRAGUE, CZECH REPUBLIC	J. VISUALIZED EXP.	THE METABOLIC REQUIREMENT OF CANCER CELLS CAN NEGATIVELY INFLUENCE SURVIVAL AND TREATMENT EFFICACY. NOWADAYS, PHARMACEUTICAL TARGETING OF METABOLIC PATHWAYS IS TESTED IN MANY TYPES OF TUMORS. THUS, CHARACTERIZATION OF CANCER CELL METABOLIC SETUP IS INEVITABLE IN ORDER TO TARGET THE CORRECT PATHWAY TO IMPROVE THE OVERALL OUTCOME OF PATIENTS. UNFORTUNATELY, IN A MAJORITY OF CANCERS, THE MALIGNANT C…		J. STARKOVÁ; CLIP-CHILDHOOD LEUKEMIA INVESTIGATION PRAGUE, SECOND FACULTY OF MEDICINE, LABORATORY OF MOLECULAR GENETICS, CHARLES UNIVERSITY, PRAGUE, CZECH REPUBLIC; EMAIL: JULIA.STARKOVA@LFMOTOL.CUNI.CZ	10.3791/58426			1940087X	JOURNAL OF VISUALIZED EXPERIMENTS	ENGLISH	2	141		30531719	FINAL	JOURNAL OF VISUALIZED EXPERIMENTS	SCOPUS	ASSESSMENT OF THE METABOLIC PROFILE OF PRIMARY LEUKEMIA CELLS	ARTICLE	https://www.scopus.com/inward/record.uri?eid=2-s2.0-85058025646&doi=10.3791%2f58426&partnerID=40&md5=d04b3421874ab85eacc38f7963ba50b4	2018	2018	HLOZKOVÁ KATERINA;STARKOVÁ JULIA	J VISUALIZED EXP	none	CHARLES UNIVERSITY	NOTREPORTED;CHARLES UNIVERSITY;NOTREPORTED		HLOZKOVÁ K, 2018, J VISUALIZED EXP	HLOZKOVÁ K, 2018, J VISUALIZED EXP
SHI P;ZHANG L;YE N	CERVICAL CANCER; GC-MS; METABOLOMICS; STATISTICAL ANALYSIS		DEPARTMENT OF CHEMISTRY, CAPITAL NORMAL UNIVERSITY, BEIJING, 100048, CHINA	ASIAN J. CHEM.	IN THIS PAPER, GAS CHROMATOGRAPHY-MASS SPECTROMETRY (GC-MS) IN COMBINATION WITH PATTERN RECOGNITION TECHNIQUES WERE USED TO ANALYZE SERUM METABOLITES IN CERVICAL CANCER PATIENTS. THE EXPERIMENTAL PARAMETERS, INCLUDING THE EXTRACTION SOLVENT, TEMPERATURE AND TIME OF DERIVATIZATION AND CHROMATOGRAPHIC CONDITIONS, WERE INVESTIGATED FOR SERUM METABOLOMIC PROFILING. FORTY-FIVE ENDOGENOUS METABOLITES I…	AJCHE	N. YE; DEPARTMENT OF CHEMISTRY, CAPITAL NORMAL UNIVERSITY, BEIJING, 100048, CHINA; EMAIL: YENSH@CNU.EDU.CN	10.14233/ajchem.2015.17027			09707077	ASIAN JOURNAL OF CHEMISTRY	ENGLISH	2	2	547 – 551		FINAL	CHEMICAL PUBLISHING CO.	SCOPUS	SERUM METABOLOMIC ANALYSIS OF CERVICAL CANCER PATIENTS BY GAS CHROMATOGRAPHY-MASS SPECTROMETRY	ARTICLE	https://www.scopus.com/inward/record.uri?eid=2-s2.0-84921416895&doi=10.14233%2fajchem.2015.17027&partnerID=40&md5=f8e88c221e985c41a64fb6c5d754c158	27	2015	SHI PENGZHI;ZHANG LIPING;YE NENGSHENG	ASIAN J CHEM	none	CAPITAL NORMAL UNIVERSITY	NOTREPORTED;CAPITAL NORMAL UNIVERSITY;NOTREPORTED		SHI P, 2015, ASIAN J CHEM	SHI P, 2015, ASIAN J CHEM
SCHÖPKE B;ZENG AP		ALGORITHMS; CELL CYCLE; CLUSTER ANALYSIS; FUNGAL PROTEINS; FUNGI; GENE EXPRESSION PROFILING; HUMANS; LINEAR MODELS; LIPID METABOLISM; METABOLOMICS; MODELS; BIOLOGICAL; MODELS; STATISTICAL; NEURAL NETWORKS (COMPUTER); TIME FACTORS; TRANSCRIPTION; GENETIC; AMINO ACID; NITROGEN; TRANSCRIPTOME; ARTICLE; CELL CYCLE; CELL CYCLE G1 PHASE; GENE EXPRESSION; LIPID METABOLISM; METABOLIC PARAMETERS; PRIORITY…	INSTITUTE OF BIOPROCESS AND BIOSYSTEMS ENGINEERING, HAMBURG UNIVERSITY OF TECHNOLOGY, 21073 HAMBURG, GERMANY	INTEGR. BIOL.	THE INFERENCE OF RESPONSIVE METABOLIC PATHWAYS FROM TRANSCRIPTOMIC DATA REMAINS A PROBLEM WHICH NEEDS TO BE SOLVED. IN THIS WORK, WE MAKE USE OF TIME-SERIES TRANSCRIPTOMIC DATA AND THE INHERENT STRUCTURE OF A METABOLIC NETWORK TO EXAMINE THE POSSIBILITY OF METABOLIC PATHWAY INFERENCE. WE PRESENT A METHOD THAT CALCULATES THE STATE OF EACH NETWORK METABOLITE FOR THE DIFFERENT TIME POINTS OF A TRANS…		A.-P. ZENG; INSTITUTE OF BIOPROCESS AND BIOSYSTEMS ENGINEERING, HAMBURG UNIVERSITY OF TECHNOLOGY, 21073 HAMBURG, GERMANY; EMAIL: AZE@TU-HARBURG.DE	10.1039/c2ib20031g			17579708	INTEGRATIVE BIOLOGY (UNITED KINGDOM)	ENGLISH	2	8	889 – 896	22735393	FINAL		SCOPUS	INFERENCE OF RESPONSIVE METABOLIC PATHWAYS FROM TIME-SERIES TRANSCRIPTOMIC DATA WITH CONSIDERATION OF THE METABOLIC NETWORK STRUCTURE	ARTICLE	https://www.scopus.com/inward/record.uri?eid=2-s2.0-84864200829&doi=10.1039%2fc2ib20031g&partnerID=40&md5=f6fdaa86ba855243a0ed2a8c67e7bb94	4	2012	SCHÖPKE BENEDIKT;ZENG AN-PING	INTEGR BIOL	none	HAMBURG UNIVERSITY OF TECHNOLOGY	NOTREPORTED;HAMBURG UNIVERSITY OF TECHNOLOGY;NOTREPORTED		SCHÖPKE B, 2012, INTEGR BIOL	SCHÖPKE B, 2012, INTEGR BIOL
YOUNG B;HENDRICKS J;FOREMAN D;PICKENS CA;HOVELL C;DE JESÚS VR;HAYNES C;PETRITIS K	ADENOSINE DEAMINASE SEVERE COMBINED IMMUNODEFICIENCY; DRIED BLOOD SPOTS; NEWBORN SCREENING; QUALITY CONTROL MATERIAL	ACETONITRILE; ACYLCARNITINE; ADENOSINE; ADENOSINE DEAMINASE; DEOXYADENOSINE; DEOXYINOSINE; GLUCOSE; INOSINE; ADENOSINE DEAMINASE DEFICIENCY; ARTICLE; BLOOD; BLOOD EXAMINATION; CONTROLLED STUDY; DRIED BLOOD SPOT TESTING; ELECTROSPRAY MASS SPECTROMETRY; ENVIRONMENTAL ENRICHMENT; ERYTHROCYTE COUNT; FLOW INJECTION ANALYSIS; FREEZE THAWING; HEMATOCRIT; HUMAN; HUMAN CELL; INCUBATION TIME; LINEARITY; LI…	CENTERS FOR DISEASE CONTROL AND PREVENTION, DIVISION OF LABORATORY SCIENCES, ATLANTA, GA, UNITED STATES; MEDICAL COLLEGE OF GEORGIA, AUGUSTA, GA, UNITED STATES; TEXAS A&M UNIVERSITY, COLLEGE STATION, TX, UNITED STATES	CLIN. MASS SPECTROM.	ADENOSINE DEAMINASE SEVERE COMBINED IMMUNODEFICIENCY (ADA-SCID) IS AN AUTOSOMAL RECESSIVE DISORDER IN WHICH A LACK OF ADA ENZYME PREVENTS THE MATURATION OF T- AND B-CELLS; EARLY INTERVENTION IS CRUCIAL FOR RESTORING IMMUNE FUNCTION IN AFFECTED NEONATES. ADA IS RESPONSIBLE FOR PURINE METABOLISM AND—IN ITS ABSENCE—ADENOSINE, DEOXYADENOSINE, AND S-ADENOSYLHOMOCYSTEINE BUILD UP AND CAN BE DETECTED IN…		K. PETRITIS; ATLANTA, 4470 BUFORD HIGHWAY, 30341, UNITED STATES; EMAIL: KPETRITIS@CDC.GOV	10.1016/j.clinms.2020.07.002			23769998	CLINICAL MASS SPECTROMETRY	ENGLISH	2		4 – 11		FINAL	ELSEVIER B.V.	SCOPUS	DEVELOPMENT OF DRIED BLOOD SPOT QUALITY CONTROL MATERIALS FOR ADENOSINE DEAMINASE SEVERE COMBINED IMMUNODEFICIENCY AND AN LC-MS/MS METHOD FOR THEIR CHARACTERIZATION	ARTICLE	https://www.scopus.com/inward/record.uri?eid=2-s2.0-85087971277&doi=10.1016%2fj.clinms.2020.07.002&partnerID=40&md5=c0cd42a827323a2935003edd724116e7	17	2020	YOUNG BRIAN;HENDRICKS JESSICA;FOREMAN DAVID;PICKENS C AUSTIN;HOVELL CANDICE;DE JESÚS VÍCTOR R;HAYNES CHRISTOPHER;PETRITIS KONSTANTINOS	CLIN MASS SPECTROM	none	DIVISION OF LABORATORY SCIENCES;MEDICAL COLLEGE OF GEORGIA;TEXAS AANDM UNIVERSITY	NOTREPORTED;NOTREPORTED;NOTREPORTED		YOUNG B, 2020, CLIN MASS SPECTROM	YOUNG B, 2020, CLIN MASS SPECTROM
LU S;ZHU X;ZENG P;HU L;HUANG Y;GUO X;CHEN Q;WANG Y;LAI L;XUE A;WANG Y;WANG Z;SONG W;LIU Q;BIAN G;LI J;BU Q;CEN X	ALZHEIMER'S DISEASE PATHOLOGY; CEREBRAL ORGANOID; LIPID DISTURBANCE; PFAS MIXTURE; SCRNA-SEQ	ALKANESULFONIC ACIDS; ALZHEIMER DISEASE; CAPRYLATES; ENVIRONMENTAL POLLUTANTS; FLUOROCARBONS; HUMANS; NEURONS; ORGANOIDS; BRAIN; DISEASES; MEDICINAL CHEMISTRY; PATHOLOGY; AMYLOID BETA PROTEIN; AMYLOID BETA PROTEIN[1-40]; AMYLOID BETA PROTEIN[1-42]; BETA SECRETASE 1; BRAIN DERIVED NEUROTROPHIC FACTOR; CHEMICAL COMPOUND; DISKS LARGE HOMOLOG 4; KI 67 ANTIGEN; PERFLUOROHEXANESULFONIC ACID; PERFLUOROO…	MOLECULAR TOXICOLOGY KEY LABORATORY OF SICHUAN PROVINCIAL EDUCATION OFFICE, WEST CHINA SCHOOL OF PUBLIC HEALTH AND WEST CHINA FOURTH HOSPITAL, STATE KEY LABORATORY OF BIOTHERAPY, SICHUAN UNIVERSITY, CHENGDU, 610041, CHINA; NATIONAL CHENGDU CENTER FOR SAFETY EVALUATION OF DRUGS, STATE KEY LAB OF BIOTHERAPY/COLLABORATIVE INNOVATION CENTER OF BIOTHERAPY, WEST CHINA HOSPITAL, WEST CHINA MEDICAL SCHOO…	ENVIRON. POLLUT.	PER- AND POLYFLUOROALKYL SUBSTANCES (PFASS), A CLASS OF UBIQUITOUS SYNTHETIC ORGANIC CHEMICALS, ARE WIDELY UTILIZED ACROSS VARIOUS INDUSTRIAL APPLICATIONS. HOWEVER, THE LONG-TERM NEUROLOGICAL HEALTH EFFECTS OF PFAS MIXTURE EXPOSURE IN HUMANS REMAIN POORLY UNDERSTOOD. TO ADDRESS THIS GAP, WE HAVE DESIGNED A COMPREHENSIVE STUDY TO PREDICT AND VALIDATE CELL-TYPE-SPECIFIC NEUROTOXICITY OF PFASS USING…	ENPOE	Q. BU; MOLECULAR TOXICOLOGY KEY LABORATORY OF SICHUAN PROVINCIAL EDUCATION OFFICE, WEST CHINA SCHOOL OF PUBLIC HEALTH AND WEST CHINA FOURTH HOSPITAL, STATE KEY LABORATORY OF BIOTHERAPY, SICHUAN UNIVERSITY, CHENGDU, 610041, CHINA; EMAIL: BUQIAN7978@SCU.EDU.CN; X. CEN; NATIONAL CHENGDU CENTER FOR SAFETY EVALUATION OF DRUGS, STATE KEY LAB OF BIOTHERAPY/COLLABORATIVE INNOVATION CENTER OF BIOTHERAPY, …	10.1016/j.envpol.2024.125098			02697491	ENVIRONMENTAL POLLUTION	ENGLISH	1			39389246	FINAL	ELSEVIER LTD	SCOPUS	EXPOSURE TO PFOA, PFOS, AND PFHXS INDUCES ALZHEIMER'S DISEASE-LIKE NEUROPATHOLOGY IN CEREBRAL ORGANOIDS	ARTICLE	https://www.scopus.com/inward/record.uri?eid=2-s2.0-85206192269&doi=10.1016%2fj.envpol.2024.125098&partnerID=40&md5=cfb8adef39f32934ea0fd6a4fca2838b	363	2024	LU SHIYA;ZHU XIZHI;ZENG PINLI;HU LINXIA;HUANG YAN;GUO XINHUA;CHEN QIQI;WANG YANTANG;LAI LI;XUE AIQIN;WANG YANLI;WANG ZHIQIU;SONG WENBO;LIU QIAN;BIAN GUOHUI;LI JIAYUAN;BU QIAN;CEN XIAOBO	ENVIRON POLLUT	none	SICHUAN UNIVERSITY;SICHUAN UNIVERSITY;CHENGDU UNIVERSITY OF TRADITIONAL CHINESE MEDICINE;CHENGDU MEDICAL COLLEGE;JINNIU MATERNITY AND CHILD HEALTH HOSPITAL OF CHENGDU	NOTREPORTED;SICHUAN UNIVERSITY;NOTREPORTED;NOTREPORTED;SICHUAN UNIVERSITY;NOTREPORTED		LU S, 2024, ENVIRON POLLUT	LU S, 2024, ENVIRON POLLUT
KIMBLE LP;LESLIE S;CARLSON N	LIPIDOMICS; METABOLOMICS; NURSING; OMICS RESEARCH; SCOPING REVIEW	ADULT; FEMALE; HUMANS; MALE; METABOLOMICS; MIDDLE AGED; NURSES; NURSING RESEARCH; RESEARCH REPORT; ADULT; ARTICLE; CLINICAL PRACTICE; ENGLISH (LANGUAGE); FEMALE; HUMAN; HUMAN EXPERIMENT; LIFESPAN; LIPIDOMICS; MAJOR CLINICAL STUDY; MALE; METABOLOMICS; NURSE; NURSE RESEARCHER; UNITED STATES; MIDDLE AGED; NURSE; NURSING RESEARCH; PROCEDURES; RESEARCH	SCHOOL OF NURSING, EMORY UNIVERSITY, ATLANTA, GA, UNITED STATES; WOODRUFF HEALTH SCIENCES CENTER LIBRARY, EMORY UNIVERSITY, ATLANTA, GA, UNITED STATES	BIOL. RES. NURS.	METABOLOMICS, ONE OF THE NEWEST OMICS, ALLOWS FOR INVESTIGATION OF HOLISTIC RESPONSES OF LIVING SYSTEMS TO MYRIAD BIOLOGICAL, BEHAVIORAL, AND ENVIRONMENTAL FACTORS. RESEARCHER USE METABOLOMICS TO EXAMINE THE UNDERLYING MECHANISMS OF CLINICALLY OBSERVED PHENOTYPES. HOWEVER, THESE METHODS ARE COMPLEX, POTENTIALLY IMPEDING THEIR UPTAKE BY SCIENTISTS. IN THIS SCOPING REVIEW, WE SUMMARIZE LITERATURE I…		L.P. KIMBLE; SCHOOL OF NURSING, EMORY UNIVERSITY, ATLANTA, UNITED STATES; EMAIL: LKIMBLE@EMORY.EDU	10.1177/1099800420940041			10998004	BIOLOGICAL RESEARCH FOR NURSING	ENGLISH	2	4	436 – 448	32648468	FINAL	SAGE PUBLICATIONS INC.	SCOPUS	METABOLOMICS RESEARCH CONDUCTED BY NURSE SCIENTISTS: A SYSTEMATIC SCOPING REVIEW	ARTICLE	https://www.scopus.com/inward/record.uri?eid=2-s2.0-85087786089&doi=10.1177%2f1099800420940041&partnerID=40&md5=9b90120743ceeb5bb26edff25051b271	22	2020	KIMBLE LAURA P;LESLIE SHARON;CARLSON NICOLE	BIOL RES NURS	none	EMORY UNIVERSITY;EMORY UNIVERSITY	NOTREPORTED;EMORY UNIVERSITY;NOTREPORTED		KIMBLE LP, 2020, BIOL RES NURS	KIMBLE LP, 2020, BIOL RES NURS
RHIND SG;WYNN G;VERMETTEN E;JETLY R	BIG DATA; BIOMARKER DETECTION; BIOMARKER DEVELOPMENT;BIOMARKERS; MENTAL HEALTH DISORDERS; MILITARY MEMBERS; MULTI-OMICS; PRECISION MEDICINE; PTSD		DEFENCE RESEARCH AND DEVELOPMENT CANADA, TORONTO RESEARCH CENTRE, TORONTO, CANADA; CENTER FOR THE STUDY OF TRAUMATIC STRESS, DEPARTMENT OF PSYCHIATRY, UNIFORMED SERVICES UNIVERSITY OF THE HEALTH SCIENCES, BETHESDA, MD, UNITED STATES; MILITARY MENTAL HEALTH RESEARCH, MINISTRY OF DEFENCE, UTRECHT, NETHERLANDS; CANADIAN FORCES HEALTH SERVICES GROUP, DEPARTMENT OF NATIONAL DEFENCE, GOVERNMENT OF CANA…	J. MIL. VETERAN FAM. HEALTH	MENTAL HEALTH IS INCREASINGLY BEING RECOGNIZED AS BOTH A LEADING CAUSE OF DISABILITY WORLDWIDE AND AN IMPORTANT AREA OF OPPORTUNITY FOR BIOLOGICAL BREAKTHROUGHS. A MAJOR LIMITATION IN THE CURRENT DIAGNOSIS AND MANAGEMENT OF SEVERE PSYCHIATRIC CONDITIONS IS THE EXCLUSIVE RELIANCE ON SUBJECTIVE CLINICAL INFORMATION IN THE ABSENCE OF AVAILABLE LABORATORY TESTS. A LACK OF OBJECTIVE BIOMARKERS THAT RE…		S.G. RHIND; DEFENCE RESEARCH AND DEVELOPMENT CANADA, TORONTO RESEARCH CENTRE, TORONTO, CANADA; EMAIL: SHAWN.RHIND@DRDC-RDDC.GC.CA	10.3138/jmvfh.2019-0036			23687924	JOURNAL OF MILITARY, VETERAN AND FAMILY HEALTH	ENGLISH	2		51 – 67		FINAL	UNIVERSITY OF TORONTO PRESS	SCOPUS	BIOMARKERS FOR MILITARY MENTAL HEALTH: INSIGHTS, CHALLENGES, AND FUTURE PROSPECTS	ARTICLE	https://www.scopus.com/inward/record.uri?eid=2-s2.0-85089449858&doi=10.3138%2fjmvfh.2019-0036&partnerID=40&md5=cca28ba33f6c9d7247112c429d52be06	6	2020	RHIND SHAWN G;WYNN GARY;VERMETTEN ERIC;JETLY RAKESH	J MIL VETERAN FAM HEALTH	none	TORONTO RESEARCH CENTRE;UNIFORMED SERVICES UNIVERSITY OF THE HEALTH SCIENCES;MILITARY MENTAL HEALTH RESEARCH;CANADIAN FORCES HEALTH SERVICES GROUP	NOTREPORTED;TORONTO RESEARCH CENTRE;NOTREPORTED		RHIND SG, 2020, J MIL VETERAN FAM HEALTH	RHIND SG, 2020, J MIL VETERAN FAM HEALTH
TANDBERG DJ;HOLT T;KELSEY CR	BIOMARKERS; ESOPHAGITIS; LUNG CANCER; METABOLOMICS; RADIATION THERAPY	AGED; CHEMORADIOTHERAPY; CHROMATOGRAPHY; HIGH PRESSURE LIQUID; CLINICAL TRIALS; PHASE I AS TOPIC; ESOPHAGITIS; FEMALE; HUMANS; LUNG NEOPLASMS; MALE; METABOLOME; METABOLOMICS; MIDDLE AGED; OUTCOME ASSESSMENT (HEALTH CARE); PROSPECTIVE STUDIES; RADIATION INJURIES; RISK FACTORS; TANDEM MASS SPECTROMETRY; 1 LINOLEOYL GLYCEROPHOSPHATIDIC ACID; 3 HYDROXYDECANOATE; BIOLOGICAL MARKER; CISPLATIN; ETHANOLA…	DEPARTMENT OF RADIATION ONCOLOGY, DUKE UNIVERSITY SCHOOL OF MEDICINE, DUMC, BOX 3085, DURHAM, 27710, NC, UNITED STATES; METABOLON, INC., DURHAM, NC, UNITED STATES	ANTICANCER RES.	AIM: METABOLIC PROFILING WAS PERFORMED ON PLASMA SAMPLES OBTAINED PRIOR TO AND DURING RADIATION THERAPY (RT) FOR LOCALLY ADVANCED LUNG CANCER TO IDENTIFY METABOLITES PREDICTIVE OF RT-INDUCED ESOPHAGITIS. PATIENTS AND METHODS: PATIENTS RECEIVED CISPLATIN/ETOPOSIDE WITH RT AS PART OF A PROSPECTIVE DOSE-ESCALATION STUDY (N=24). PLASMA SAMPLES WERE COLLECTED AT BASELINE, WEEKS 2 AND 5 DURING RT, AND …	ANTRD	D.J. TANDBERG; DEPARTMENT OF RADIATION ONCOLOGY, DUKE UNIVERSITY SCHOOL OF MEDICINE, DUMC, DURHAM, BOX 3085, 27710, UNITED STATES; EMAIL: DANIEL.TANDBERG@DUKE.EDU	10.21873/anticanres.11369			02507005	ANTICANCER RESEARCH	ENGLISH	2	2	719 – 726	28179322	FINAL	INTERNATIONAL INSTITUTE OF ANTICANCER RESEARCH	SCOPUS	PLASMA METABOLITES AND RISK OF RADIATION-INDUCED ESOPHAGITIS: A SECONDARY ANALYSIS FROM A PROSPECTIVE STUDY	ARTICLE	https://www.scopus.com/inward/record.uri?eid=2-s2.0-85013676332&doi=10.21873%2fanticanres.11369&partnerID=40&md5=4d00ac124900ee6ea3e898394a0cd588	37	2017	TANDBERG DANIEL J;HOLT TRACY;KELSEY CHRIS R	ANTICANCER RES	none	DUKE UNIVERSITY SCHOOL OF MEDICINE	NOTREPORTED;DUKE UNIVERSITY SCHOOL OF MEDICINE;NOTREPORTED		TANDBERG DJ, 2017, ANTICANCER RES	TANDBERG DJ, 2017, ANTICANCER RES
SCHUBERT-UNKMEIR A;SCHRAMM-GLÜCK A;FROSCH M;SCHOEN C		BASE SEQUENCE; CELLS; CULTURED; DNA PRIMERS; DNA; BACTERIAL; GENE EXPRESSION PROFILING; HOST-PATHOGEN INTERACTIONS; HUMANS; NEISSERIA MENINGITIDIS; OLIGONUCLEOTIDE ARRAY SEQUENCE ANALYSIS; BACTERIAL DNA; PRIMER DNA; ARTICLE; CELL CULTURE; DNA MICROARRAY; GENE EXPRESSION PROFILING; GENETICS; HOST PATHOGEN INTERACTION; HUMAN; METHODOLOGY; NEISSERIA MENINGITIDIS; NUCLEOTIDE SEQUENCE; PATHOGENICITY	INSTITUTE FOR HYGIENE AND MICROBIOLOGY, JULIUS-MAXIMILIANS-UNIVERSITY WÜRZBURG, WÜRZBURG, GERMANY	METHODS MOL. BIOL.	AS IN MANY OTHER AREAS OF BASIC AND APPLIED BIOLOGY, RESEARCH IN INFECTIOUS DISEASES HAS BEEN REVOLUTIONIZED BY TWO RECENT DEVELOPMENTS IN THE FIELD OF GENOME BIOLOGY: FIRST, THE SEQUENCING OF THE HUMAN GENOME AS WELL AS THAT OF MANY PATHOGEN GENOMES; AND SECOND, THE DEVELOPMENT OF HIGH-THROUGHPUT TECHNOLOGIES SUCH AS MICROARRAY TECHNOLOGY, PROTEOMICS, AND METABOLOMICS. MICROARRAY STUDIES ENABLE …			10.1007/978-1-59745-204-5_2			10643745	METHODS IN MOLECULAR BIOLOGY (CLIFTON, N.J.)	ENGLISH	2		5 – 27	19089372	FINAL		SCOPUS	TRANSCRIPTOME ANALYSES IN THE INTERACTION OF NEISSERIA MENINGITIDIS WITH MAMMALIAN HOST CELLS.	ARTICLE	https://www.scopus.com/inward/record.uri?eid=2-s2.0-59249100389&doi=10.1007%2f978-1-59745-204-5_2&partnerID=40&md5=cb5a043cd88dae741ef202948497bc01	470	2009	SCHUBERT-UNKMEIR ALEXANDRA;SCHRAMM-GLÜCK ANJA;FROSCH MATTHIAS;SCHOEN CHRISTOPH	METHODS MOL BIOL	none	JULIUS-MAXIMILIANS-UNIVERSITY WÜRZBURG	JULIUS-MAXIMILIANS-UNIVERSITY WÜRZBURG		SCHUBERT-UNKMEIR A, 2009, METHODS MOL BIOL	SCHUBERT-UNKMEIR A, 2009, METHODS MOL BIOL
ELIAS AD;STALEY AW;FORNIER M;VIDAL GA;ALAMI V;SAMS S;SPOELSTRA NS;GOODSPEED A;KABOS P;DIAMOND JR;SHAGISULTANOVA E;GALLAGHER RI;WULFKUHLE JD;PETRICOIN EF;ZOLMAN KL;MCSPADDEN T;JORDAN KR;SLANSKY JE;BORGES VF;GAO D;RICHER JK		ANDROGEN RECEPTOR; ENZALUTAMIDE; ESTROGEN RECEPTOR; FULVESTRANT; GAMMA INTERFERON; GLUCOCORTICOID RECEPTOR; KI 67 ANTIGEN; MAMMALIAN TARGET OF RAPAMYCIN; PROGESTERONE RECEPTOR; ADULT; AGED; ANTIGEN PRESENTATION; ARTHRALGIA; ARTICLE; B LYMPHOCYTE ACTIVATION; BODY WEIGHT LOSS; CANCER STAGING; COGNITIVE DEFECT; CONSTIPATION; CONTROLLED STUDY; DIARRHEA; DIZZINESS; ECOG PERFORMANCE STATUS; ESTROGEN RE…	DEPARTMENT OF MEDICINE/MEDICAL ONCOLOGY, UNIVERSITY OF COLORADO, ANSCHUTZ MEDICAL CAMPUS, AURORA, CO, UNITED STATES; DEPARTMENT OF PEDIATRICS, UNIVERSITY OF COLORADO, ANSCHUTZ MEDICAL CAMPUS, AURORA, CO, UNITED STATES; UNIVERSITY OF COLORADO CANCER CENTER, BIOSTATISTICS AND BIOINFORMATICS SHARED RESOURCE, AURORA, CO, UNITED STATES; DEPARTMENT OF MEDICAL ONCOLOGY, MEMORIAL SLOAN KETTERING CANCER C…	NPJ BREAST CANCER	MOST ER+ BREAST CANCERS (BC) EXPRESS ANDROGEN RECEPTORS (AR). THIS RANDOMIZED PHASE II TRIAL OF 4 MONTHS OF NEOADJUVANT FULVESTRANT (FULV) ALONE OR WITH ENZALUTAMIDE (COMBO) ASSESSED WHETHER ADDING AR BLOCKADE TO FULV WOULD LIMIT RESIDUAL TUMOR AT THE TIME OF SURGERY, AS MEASURED BY MODIFIED PREOPERATIVE ENDOCRINE PREDICTIVE INDEX (PEPI) SCORE. ELIGIBLE PATIENTS WERE WOMEN WITH ER+/HER2− PRIMARY …		J.K. RICHER; DEPARTMENT OF PATHOLOGY, UNIVERSITY OF COLORADO, ANSCHUTZ MEDICAL CAMPUS, AURORA, UNITED STATES; EMAIL: JENNIFER.RICHER@CUANSCHUTZ.EDU	10.1038/s41523-024-00697-5			23744677	NPJ BREAST CANCER	ENGLISH	1	1			FINAL	NATURE RESEARCH	SCOPUS	CLINICAL AND IMMUNE RESPONSES TO NEOADJUVANT FULVESTRANT WITH OR WITHOUT ENZALUTAMIDE IN ER+/HER2− BREAST CANCER	ARTICLE	https://www.scopus.com/inward/record.uri?eid=2-s2.0-85206105899&doi=10.1038%2fs41523-024-00697-5&partnerID=40&md5=44051ea2b7950ccf5cc6d6a7e1b861e0	10	2024	ELIAS ANTHONY D;STALEY ALYSE W;FORNIER MONICA;VIDAL GREGORY A;ALAMI VIDA;SAMS SHARON;SPOELSTRA NICOLE S;GOODSPEED ANDREW;KABOS PETER;DIAMOND JENNIFER R;SHAGISULTANOVA ELENA;GALLAGHER ROSA I;WULFKUHLE JULIA D;PETRICOIN EMANUEL F;ZOLMAN KATHRYN L;MCSPADDEN TESSA;JORDAN KIMBERLY R;SLANSKY JILL E;BORGES VIRGINIA F;GAO DEXIANG;RICHER JENNIFER K	NPJ BREAST CANCER	none	UNIVERSITY OF COLORADO;UNIVERSITY OF COLORADO;UNIVERSITY OF COLORADO CANCER CENTER;MEMORIAL SLOAN KETTERING CANCER CENTER;UNIVERSITY OF TENNESSEE HEALTH SCIENCES CENTER;UNIVERSITY OF COLORADO;UNIVERSITY OF COLORADO CANCER CENTER;UNIVERSITY OF COLORADO ANSCHUTZ MEDICAL CAMPUS;GEORGE MASON UNIVERSITY;UNIVERSITY OF COLORADO CANCER CENTER;UNIVERSITY OF COLORADO	NOTREPORTED;UNIVERSITY OF COLORADO;EMAIL: JENNIFER.RICHER@CUANSCHUTZ.EDU		ELIAS AD, 2024, NPJ BREAST CANCER	ELIAS AD, 2024, NPJ BREAST CANCER
QIU Q;WANG Y;JING S;CHEN Y;CAO J;PAN Y;YE M;LIN Y	CORONARY ARTERY BYPASS; MYOCARDIAL INFARCTION; PERCUTANEOUS CORONARY INTERVENTION; RENAL INSUFFICIENCY; UNPROTECTED LEFT MAIN CORONARY ARTERY DISEASE	ADULT; AGED; BIOMARKERS; CORONARY STENOSIS; DISEASE PROGRESSION; FEMALE; HUMANS; HYPERCHOLESTEROLEMIA; MALE; METABOLOME; METABOLOMICS; MIDDLE AGED; PILOT PROJECTS; ANION; BETAINE; BIOLOGICAL MARKER; CHOLESTEROL; LYSOPHOSPHATIDYLCHOLINE; PRASTERONE SULFATE; PROLINE; TRYPTOPHAN; BIOLOGICAL MARKER; ADULT; AGED; ARTICLE; COMPUTED TOMOGRAPHIC ANGIOGRAPHY; CORONARY ARTERY OBSTRUCTION; DISEASE EXACERBAT…	DEPARTMENT OF PHARMACY, BEIJING ANZHEN HOSPITAL, CAPITAL MEDICAL UNIVERSITY, NO. 2 ANZHEN ROAD, BEIJING, 100029, CHINA; STATE KEY LABORATORY OF BIOACTIVE SUBSTANCE AND FUNCTION OF NATURAL MEDICINES, INSTITUTE OF MATERIA MEDICA, CHINESE ACADEMY OF MEDICAL SCIENCES, PEKING UNION MEDICAL COLLEGE, CHINA; DEPARTMENT OF CARDIOLOGY, CHINA; DEPARTMENT OF EMERGENCY, BEIJING ANZHEN HOSPITAL, CAPITAL MEDICA…	BLOOD COAGUL. FIBRINOLYSIS	THE CURRENT STUDY EXPLORES POTENTIAL CHARACTERISTIC METABOLIC SIGNATURES ASSOCIATED WITH THE HIGH CHOLESTEROL (CHO), AND THE PROGRESSION OF CORONARY ARTERY STENOSIS (CAS) IN HIGH-CHO PATIENTS. A METABOLOMICS STRATEGY BASED ON ULTRA HIGH-PERFORMANCE LIQUID CHROMATOGRAPHY/MS-MS AND MULTIVARIATE STATISTICS HAS BEEN IMPLEMENTED TO IDENTIFY POTENTIAL BIOMARKERS IN HIGH-CHO PATIENTS WITH DIFFERENT LEVE…	BLFIE	Y. LIN; DEPARTMENT OF PHARMACY, BEIJING ANZHEN HOSPITAL, CAPITAL MEDICAL UNIVERSITY, BEIJING, NO. 2 ANZHEN ROAD, 100029, CHINA; EMAIL: YANG_LIN2018@FOXMAIL.COM	10.1097/MBC.0000000000000819			09575235	BLOOD COAGULATION AND FIBRINOLYSIS	ENGLISH	2	5	205 – 216	31157678	FINAL	LIPPINCOTT WILLIAMS AND WILKINS	SCOPUS	SERUM METABOLOMICS REVEALS THE PROGRESSION OF CORONARY ARTERY STENOSIS IN PATIENTS WITH HYPERCHOLESTEROLEMIA: A PILOT STUDY	ARTICLE	https://www.scopus.com/inward/record.uri?eid=2-s2.0-85069949016&doi=10.1097%2fMBC.0000000000000819&partnerID=40&md5=3fbec79b39c2a1eb283d4798e50020f4	30	2019	QIU QI;WANG YONG;JING SHAN;CHEN YANHUA;CAO JINGLIN;PAN YU;YE MING;LIN YANG	BLOOD COAGUL FIBRINOLYSIS	none	CAPITAL MEDICAL UNIVERSITY;PEKING UNION MEDICAL COLLEGE;CAPITAL MEDICAL UNIVERSITY;BEIJING UNIVERSITY OF CHINESE MEDICINE	NOTREPORTED;CAPITAL MEDICAL UNIVERSITY;NOTREPORTED		QIU Q, 2019, BLOOD COAGUL FIBRINOLYSIS	QIU Q, 2019, BLOOD COAGUL FIBRINOLYSIS
KNEBEL B;MACK S;LEHR S;BARSCH A;SCHILLER M;HAAS J;LANGE S;FUCHSER J;ZUREK G;MÜLLER-WIELAND D;KOTZKA J	HEALTHY FIRST DEGREE T2D RELATIVES; METABOLIC CHALLENGING; UNTARGETED METABOLOME ANALYSES	ADOLESCENT; ADULT; AGED; BIOMARKERS; BLOOD GLUCOSE; CARNITINE; CASE-CONTROL STUDIES; CHROMATOGRAPHY; LIQUID; DIABETES MELLITUS; TYPE 2; FEMALE; GLUCOSE INTOLERANCE; GLUCOSE TOLERANCE TEST; HUMANS; LIPIDS; MALE; MASS SPECTROMETRY; METABOLOME; MIDDLE AGED; SPECTROMETRY; MASS; MATRIX-ASSISTED LASER DESORPTION-IONIZATION; YOUNG ADULT; ACYLCARNITINE; BIOLOGICAL MARKER; CARNITINE; GLUCOSE BLOOD LEVEL; …	LEIBNIZ CENTER FOR DIABETES RESEARCH, INSTITUTE OF CLINICAL BIOCHEMISTRY AND PATHOBIOCHEMISTRY, GERMAN DIABETES CENTER AT THE HEINRICH-HEINE-UNIVERSITY DUESSELDORF, DÜSSELDORF, GERMANY; GERMAN CENTER FOR DIABETES RESEARCH (DZD), MUENCHEN-NEUHERBERG, GERMANY; INSTITUTE FOR DIABETES RESEARCH, DEPARTMENT OF GENERAL INTERNAL MEDICINE, ASKLEPIOS KLINIK ST. GEORG, MEDICAL FACULTY OF SEMMELWEIS UNIVERSI…	ARCH. PHYSIOL. BIOCHEM.	OFFSPRING OF TYPE 2 DIABETES (T2D) PATIENTS HAVE INCREASED RISK TO DEVELOP DIABETES, DUE TO INHERITED GENETIC SUSCEPTIBILITY THAT DIRECTLY INTERFERES WITH THE INDIVIDUAL ADAPTION TO ENVIRONMENTAL CONDITIONS. WE CHARACTERISE T2D OFFSPRING (OSP) TO IDENTIFY METABOLIC RISK MARKERS FOR EARLY DISEASE PREDICTION. PLASMA OF METABOLICALLY HEALTHY OSP INDIVIDUALS (N = 43) WAS INVESTIGATED AFTER AN ORAL LI…	APBIF	B. KNEBEL; INSTITUTE OF CLINICAL BIOCHEMISTRY AND PATHOBIOCHEMISTRY, GERMAN DIABETES CENTER AT THE HEINRICH-HEINE-UNIVERSITY DUESSELDORF, LEIBNIZ CENTER FOR DIABETES RESEARCH, DÜSSELDORF, 40225, GERMANY; EMAIL: BKNEBEL@DDZ.UNI-DUESSELDORF.DE	10.1080/13813455.2016.1197277			13813455	ARCHIVES OF PHYSIOLOGY AND BIOCHEMISTRY	ENGLISH	2	5	266 – 280	27373781	FINAL	TAYLOR AND FRANCIS LTD	SCOPUS	UNTARGETED MASS SPECTROMETRIC APPROACH IN METABOLIC HEALTHY OFFSPRING OF PATIENTS WITH TYPE 2 DIABETES REVEALS MEDIUM-CHAIN ACYLCARNITINE AS POTENTIAL BIOMARKER FOR LIPID INDUCED GLUCOSE INTOLERANCE (LGIT)	ARTICLE	https://www.scopus.com/inward/record.uri?eid=2-s2.0-84976536843&doi=10.1080%2f13813455.2016.1197277&partnerID=40&md5=d9996eea58000c519bd198a5a816c7c7	122	2016	KNEBEL BIRGIT;MACK SUSANNE;LEHR STEFAN;BARSCH AIKO;SCHILLER MARTINA;HAAS JUTTA;LANGE SIMONE;FUCHSER JENS;ZUREK GABRIELA;MÜLLER-WIELAND DIRK;KOTZKA JORG	ARCH PHYSIOL BIOCHEM	none	GERMAN DIABETES CENTER AT THE HEINRICH-HEINE-UNIVERSITY DUESSELDORF;GERMAN CENTER FOR DIABETES RESEARCH (DZD);MEDICAL FACULTY OF SEMMELWEIS UNIVERSITY;UNIVERSITY HOSPITAL AACHEN	NOTREPORTED;GERMAN DIABETES CENTER AT THE HEINRICH-HEINE-UNIVERSITY DUESSELDORF;NOTREPORTED		KNEBEL B, 2016, ARCH PHYSIOL BIOCHEM	KNEBEL B, 2016, ARCH PHYSIOL BIOCHEM
MU H;HU J;LIN Z;WEI L;LI Q;WANG X;GENG P;ZHONG R;CUI S;LIU W;HU C;XU G;TAN G	LIPIDOMICS; METABOLOMICS; NETWORK PHARMACOLOGY; PRIMARY LIVER CANCER; REGORAFENIB; SPHINGOLIPID METABOLISM	ANTINEOPLASTIC AGENTS; CARCINOMA; HEPATOCELLULAR; CELL LINE; TUMOR; CELL PROLIFERATION; HUMANS; LIPID METABOLISM; LIPIDOMICS; LIVER NEOPLASMS; MENDELIAN RANDOMIZATION ANALYSIS; METABOLOMICS; NETWORK PHARMACOLOGY; PHENYLUREA COMPOUNDS; PYRIDINES; SPHINGOLIPIDS; ANTINEOPLASTIC AGENT; CARBANILAMIDE DERIVATIVE; PYRIDINE DERIVATIVE; REGORAFENIB; SPHINGOLIPID; CELL PROLIFERATION; DRUG EFFECT; DRUG THER…	DEPARTMENT OF HEPATOBILIARY SURGERY, THE FIRST AFFILIATED HOSPITAL OF DALIAN MEDICAL UNIVERSITY, DALIAN, 116011, CHINA; CAS KEY LABORATORY OF SEPARATION SCIENCE FOR ANALYTICAL CHEMISTRY, DALIAN INSTITUTE OF CHEMICAL PHYSICS, CHINESE ACADEMY OF SCIENCES, DALIAN, 116023, CHINA; DEPARTMENT OF URINARY SURGERY, THE SECOND AFFILIATED HOSPITAL OF DALIAN MEDICAL UNIVERSITY, DALIAN, 116021, CHINA; LIAONIN…	LIFE SCI.	AIMS: REGORAFENIB, AN FDA-APPROVED DRUG FOR ADVANCED PRIMARY LIVER CANCER (PLC), COULD PROVIDE SURVIVAL BENEFITS FOR PATIENTS. HOWEVER, MARKERS FOR ITS THERAPEUTIC SENSITIVITY ARE LACKING. THIS STUDY SEEKS TO IDENTIFY SENSITIVE TARGETS OF REGORAFENIB IN PLC FROM THE PERSPECTIVE OF SMALL MOLECULAR METABOLITES. MATERIALS AND METHODS: INITIATED WITH NETWORK PHARMACOLOGY (NP) TO MAP REGORAFENIB'S TAR…	LIFSA	C. HU; CAS KEY LABORATORY OF SEPARATION SCIENCE FOR ANALYTICAL CHEMISTRY, DALIAN INSTITUTE OF CHEMICAL PHYSICS, CHINESE ACADEMY OF SCIENCES, DALIAN, 116023, CHINA; EMAIL: HUCX@DICP.AC.CN; G. TAN; DEPARTMENT OF HEPATOBILIARY SURGERY, THE FIRST AFFILIATED HOSPITAL OF DALIAN MEDICAL UNIVERSITY, DALIAN, 116011, CHINA; EMAIL: GUANGTAN@DMU.EDU.CN	10.1016/j.lfs.2024.123165			00243205	LIFE SCIENCES	ENGLISH	1			39447728	FINAL	ELSEVIER INC.	SCOPUS	INTEGRATION OF NETWORK PHARMACOLOGY, METABOLOMICS AND LIPIDOMICS FOR CLARIFYING THE ROLE OF SPHINGOLIPID METABOLISM IN THE TREATMENT OF LIVER CANCER BY REGORAFENIB	ARTICLE	https://www.scopus.com/inward/record.uri?eid=2-s2.0-85207895154&doi=10.1016%2fj.lfs.2024.123165&partnerID=40&md5=161c2e320ec2295bda47f28c52f05b23	358	2024	MU HUA;HU JINLONG;LIN ZHIKUN;WEI LETIAN;LI QI;WANG XIAOLIN;GENG PENGYU;ZHONG RUI;CUI SHIMENG;LIU WENRU;HU CHUNXIU;XU GUOWANG;TAN GUANG	LIFE SCI	none	THE FIRST AFFILIATED HOSPITAL OF DALIAN MEDICAL UNIVERSITY;DALIAN INSTITUTE OF CHEMICAL PHYSICS;THE SECOND AFFILIATED HOSPITAL OF DALIAN MEDICAL UNIVERSITY;LIAONING KEY LABORATORY OF MOLECULAR TARGETED DRUGS IN HEPATOBILIARY AND PANCREATIC CANCER;DALIAN KEY LABORATORY OF PREVENTION AND TREATMENT OF HEPATOBILIARY AND PANCREATIC DISEASES;THE FIRST AFFILIATED HOSPITAL OF DALIAN MEDICAL UNIVERSITY	NOTREPORTED;DALIAN INSTITUTE OF CHEMICAL PHYSICS;NOTREPORTED;NOTREPORTED;THE FIRST AFFILIATED HOSPITAL OF DALIAN MEDICAL UNIVERSITY;NOTREPORTED		MU H, 2024, LIFE SCI	MU H, 2024, LIFE SCI
YOUSRI NA;KASTENMÜLLER G;ALHAQ WG;HOLLE R;KÄÄB S;MOHNEY RP;GIEGER C;PETERS A;ADAMSKI J;SUHRE K;ARAYSSI T	ARTHRITIS; DIAGNOSIS; JOINT INFLAMMATION; METABOLOMICS; PROGNOSIS; RHEUMATOID ARTHRITIS	AGED; BIOMARKERS; CHROMATOGRAPHY; HIGH PRESSURE LIQUID; FEMALE; FOLLOW-UP STUDIES; GAS CHROMATOGRAPHY-MASS SPECTROMETRY; GERMANY; HUMANS; JOINT DISEASES; MALE; METABOLOME; METABOLOMICS; MIDDLE AGED; PROGNOSIS; REGRESSION ANALYSIS; SURVEYS AND QUESTIONNAIRES; TANDEM MASS SPECTROMETRY; TIME FACTORS; HIPPURIC ACID; STEROID; BIOLOGICAL MARKER; ADULT; ARTHROPATHY; ARTICLE; BLOOD SAMPLING; CHRONIC ARTH…	DEPARTMENT OF PHYSIOLOGY AND BIOPHYSICS, WEILL CORNELL MEDICAL COLLEGE QATAR, DOHA, 24144, QATAR; DEPARTMENT OF COMPUTER AND SYSTEMS ENGINEERING, ALEXANDRIA UNIVERSITY, ALEXANDRIA, 21526, EGYPT; INSTITUTE OF BIOINFORMATICS AND SYSTEMS BIOLOGY, HELMHOLTZ ZENTRUM MÜNCHEN, GERMAN RESEARCH CENTER FOR ENVIRONMENT HEALTH, NEUHERBERG, 85764, GERMANY; GERMAN CENTER FOR DIABETES RESEARCH (DZD), NEUHERBERG…	J. PROTEOME RES.	THIS STUDY AIMS AT IDENTIFYING METABOLITES THAT SIGNIFICANTLY ASSOCIATE WITH SELF-REPORTED JOINT SYMPTOMS (DIAGNOSTIC) AND METABOLITES THAT CAN PREDICT THE CHANGE FROM A SYMPTOM-FREE STATUS TO THE DEVELOPMENT OF SELF-REPORTED JOINT SYMPTOMS AFTER A 7 YEARS PERIOD (PROGNOSTIC). MORE THAN 300 METABOLITES WERE ANALYZED FOR 2246 SUBJECTS FROM THE LONGITUDINAL STUDY OF THE KORA (COOPERATIVE HEALTH RES…	JPROB	T. ARAYSSI; DEPARTMENT OF MEDICINE, WEILL CORNELL MEDICAL COLLEGE QATAR, DOHA, 24144, QATAR; EMAIL: THA2002@QATAR-MED.CORNELL.EDU	10.1021/acs.jproteome.5b00951			15353893	JOURNAL OF PROTEOME RESEARCH	ENGLISH	2	2	554 – 562	26653129	FINAL	AMERICAN CHEMICAL SOCIETY	SCOPUS	DIAGNOSTIC AND PROGNOSTIC METABOLITES IDENTIFIED FOR JOINT SYMPTOMS IN THE KORA POPULATION	ARTICLE	https://www.scopus.com/inward/record.uri?eid=2-s2.0-84957685276&doi=10.1021%2facs.jproteome.5b00951&partnerID=40&md5=f7116d5635de424da984a85e986044c2	15	2016	YOUSRI NOHA A;KASTENMÜLLER GABI;ALHAQ WESSAM G;HOLLE ROLF;KÄÄB STEFAN;MOHNEY ROBERT P;GIEGER CHRISTIAN;PETERS ANNETTE;ADAMSKI JERZY;SUHRE KARSTEN;ARAYSSI THURAYYA	J PROTEOME RES	none	WEILL CORNELL MEDICAL COLLEGE QATAR;ALEXANDRIA UNIVERSITY;INSTITUTE OF BIOINFORMATICS AND SYSTEMS BIOLOGY;GERMAN CENTER FOR DIABETES RESEARCH (DZD);WEILL CORNELL MEDICAL COLLEGE QATAR;INSTITUTE OF HEALTH ECONOMICS AND HEALTH CARE MANAGEMENT;UNIVERSITY HOSPITAL MUNICH;LUDWIG-MAXIMILIANS UNIVERSITY;INSTITUTE OF GENETIC EPIDEMIOLOGY;INSTITUTE OF EPIDEMIOLOGY II;INSTITUTE OF EXPERIMENTAL GENETICS;TEC…	NOTREPORTED;WEILL CORNELL MEDICAL COLLEGE QATAR;NOTREPORTED		YOUSRI NA, 2016, J PROTEOME RES	YOUSRI NA, 2016, J PROTEOME RES
BAUM K;RAJAPAKSE JC;AZUAJE F	BIOMOLECULAR NETWORKS; CO-EXPRESSION NETWORKS; EDGE RELEVANCE; HIERARCHICAL STOCHASTIC BLOCK MODEL; MISSING AND SPURIOUS EDGES; MODULE DETECTION; NETWORK-BASED OMICS ANALYSIS	COMPUTATIONAL BIOLOGY; METABOLOMICS; PROTEINS; PROTEOMICS; MESSENGER RNA; PROTEIN; PROTEIN; ARTICLE; CORRELATION ANALYSIS; ESTROGEN RECEPTOR NEGATIVE BREAST CANCER; GENE EXPRESSION; HIERARCHICAL CLUSTERING; HUMAN; INFORMATION PROCESSING; MATHEMATICAL COMPUTING; METABOLITE; METABOLOMICS; MOLECULE; MRNA EXPRESSION LEVEL; PHENOTYPE; PROTEIN EXPRESSION LEVEL; PROTEOMICS; STOCHASTIC MODEL; TRANSCRIPTO…	BIOINFORMATICS AND MODELLING, LUXEMBOURG INSTITUTE OF HEALTH, STRASSEN, LUXEMBOURG; MATHEMATICAL MODELLING OF CELLULAR PROCESSES, MAX DELBRÜCK CENTER FOR MOLECULAR MEDICINE IN THE HELMHOLTZ ASSOCIATION, BERLIN, GERMANY; SCHOOL OF COMPUTER SCIENCE AND ENGINEERING, NANYANG TECHNOLOGICAL UNIVERSITY, SINGAPORE, SINGAPORE	F1000 RES.	BACKGROUND: BIOLOGICAL ENTITIES SUCH AS GENES, PROMOTERS, MRNA, METABOLITES OR PROTEINS DO NOT ACT ALONE, BUT IN CONCERT IN THEIR NETWORK CONTEXT. MODULES, I.E., GROUPS OF NODES WITH SIMILAR TOPOLOGICAL PROPERTIES IN THESE NETWORKS CHARACTERIZE IMPORTANT BIOLOGICAL FUNCTIONS OF THE UNDERLYING BIOMOLECULAR SYSTEM. EDGES IN SUCH MOLECULAR NETWORKS REPRESENT REGULATORY AND PHYSICAL INTERACTIONS, AND…		F. AZUAJE; BIOINFORMATICS AND MODELLING, LUXEMBOURG INSTITUTE OF HEALTH, STRASSEN, LUXEMBOURG; EMAIL: FRANCISCO.AZUAJE@LIH.LU	10.12688/f1000research.18705.1			20461402	F1000RESEARCH	ENGLISH	2			31559017	FINAL	F1000 RESEARCH LTD	SCOPUS	ANALYSIS OF CORRELATION-BASED BIOMOLECULAR NETWORKS FROM DIFFERENT OMICS DATA BY FITTING STOCHASTIC BLOCK MODELS	ARTICLE	https://www.scopus.com/inward/record.uri?eid=2-s2.0-85072696389&doi=10.12688%2ff1000research.18705.1&partnerID=40&md5=dcc917489f1bbe0e19b76d78b34043b5	8	2019	BAUM KATHARINA;RAJAPAKSE JAGATH C;AZUAJE FRANCISCO	F1000 RES	none	LUXEMBOURG INSTITUTE OF HEALTH;MAX DELBRÜCK CENTER FOR MOLECULAR MEDICINE IN THE HELMHOLTZ ASSOCIATION;NANYANG TECHNOLOGICAL UNIVERSITY	NOTREPORTED;LUXEMBOURG INSTITUTE OF HEALTH;NOTREPORTED		BAUM K, 2019, F1000 RES	BAUM K, 2019, F1000 RES
ABU-EL-RUZ R;ABDEL-RAHMAN ME;ATKIN SL;ELRAYESS MA	BIOMARKERS; CORONARY HEART DISEASE; METABOLOMICS; OVERWEIGHT	ALBUMIN; ASPARAGINE; BILIRUBIN; BIOLOGICAL MARKER; C PEPTIDE; CALCIUM; CHLORIDE; CHOLESTEROL; CREATININE; DIMETHYLGLYCINE; GAMMA LINOLENIC ACID; GLUCOSE; LINOLEIC ACID; LINOLENIC ACID; MANNOSE; SEX HORMONE BINDING GLOBULIN; TESTOSTERONE; URIC ACID; ADULT; ARTICLE; BODY MASS; CONTROLLED STUDY; CORONARY ARTERY DISEASE; CROSS-SECTIONAL STUDY; DIAGNOSTIC TEST ACCURACY STUDY; FEMALE; HUMAN; LIQUID CHR…	DEPARTMENT OF PUBLIC HEALTHAT THE COLLEGE OF HEALTH SCIENCES, QU HEALTH, QATAR UNIVERSITY, P. O. BOX 2713, DOHA, QATAR; RESEARCH, ROYAL COLLEGE OF SURGEONS IN IRELAND BAHRAIN, P. O. BOX 15503 ADLIYA, BAHRAIN; BIOMEDICAL RESEARCH CENTER, QATAR UNIVERSITY, P. O. BOX 2713, DOHA, QATAR	METABOLITES	SCREENING FOR THE METABOLOMIC SIGNATURE OF CORONARY HEART DISEASE (CHD) BEFORE DISEASE ONSET COULD HELP IN EARLY DIAGNOSIS AND POTENTIALLY DISEASE PREVENTION. IN THIS STUDY, THE LEVELS OF 17 CHD METABOLIC BIOMARKERS IN APPARENTLY HEALTHY OVERWEIGHT FEMALES WERE COMPARED TO LEAN COUNTERPARTS, AND THEIR ASSOCIATIONS WITH CONVENTIONAL CLINICAL RISK FACTORS WERE DETERMINED. CLINICAL AND METABOLIC DAT…		M.A. ELRAYESS; BIOMEDICAL RESEARCH CENTER, QATAR UNIVERSITY, DOHA, P. O. BOX 2713, QATAR; EMAIL: M.ELRAYESS@QU.EDU.QA	10.3390/metabo11030169			22181989	METABOLITES	ENGLISH	2	3			FINAL	MDPI AG	SCOPUS	COMPARING LEVELS OF METABOLIC PREDICTORS OF CORONARY HEART DISEASE BETWEEN HEALTHY LEAN AND OVERWEIGHT FEMALES	ARTICLE	https://www.scopus.com/inward/record.uri?eid=2-s2.0-85103115442&doi=10.3390%2fmetabo11030169&partnerID=40&md5=00eb3bed7c38c06d18c813a7452cdb39	11	2021	ABU-EL-RUZ RASHA;ABDEL-RAHMAN MANAR E;ATKIN STEPHEN L;ELRAYESS MOHAMED A	METABOLITES	none	QATAR UNIVERSITY;ROYAL COLLEGE OF SURGEONS IN IRELAND BAHRAIN;QATAR UNIVERSITY	NOTREPORTED;QATAR UNIVERSITY;NOTREPORTED		ABU-EL-RUZ R, 2021, METABOLITES	ABU-EL-RUZ R, 2021, METABOLITES
GUO L;HUANG X;HA LJ;ZHANG JZ;MI J;SUN PH;HAN XY;WANG Y;HU JL;WANG FC;LI T	ACUPUNCTURE; COMPATIBLE ACUPOINTS; FUNCTIONAL DYSPEPSIA; RANDOMIZED CONTROLLED TRIAL; SINGLE ACUPOINT	ACUPUNCTURE POINTS; ACUPUNCTURE THERAPY; ADOLESCENT; ADULT; CASE-CONTROL STUDIES; CHINA; DYSPEPSIA; FEMALE; HUMANS; MALE; METABOLOMICS; MIDDLE AGED; PHOTONS; QUALITY OF LIFE; RESEARCH DESIGN; SURVEYS AND QUESTIONNAIRES; TREATMENT OUTCOME; YOUNG ADULT; ACUPUNCTURE; ACUPUNCTURE POINT; ADULT; ARTICLE; CHINA; CLINICAL PROTOCOL; CONTROLLED STUDY; DYSPEPSIA; FEMALE; FOLLOW UP; HUMAN; INTERMETHOD COMPAR…	DEPARTMENT OF ACUPUNCTURE AND MOXIBUSTION, CHANGCHUN UNIVERSITY OF CHINESE MEDICINE, CHANGCHUN, 130117, CHINA; JILIN GINSENG ACADEMY, CHANGCHUN UNIVERSITY OF CHINESE MEDICINE, CHANGCHUN, 130117, CHINA; DEPARTMENT OF ACUPUNCTURE AND MOXIBUSTION, CHANGCHUN UNIVERSITY OF CHINESE MEDICINE, CHANGCHUN, 130117, CHINA; DEPARTMENT OF DISEASE PREVENTION, FIRST AFFILIATED HOSPITAL TO CHANGCHUN UNIVERSITY OF…	TRIALS	BACKGROUND: ACUPOINT SELECTION IS A KEY FACTOR IN THE TREATMENT OF DISEASES AND HAS NOT BEEN WELL STUDIED. THE AIM OF THIS TRIAL IS TO EXPLORE THE DIFFERENCES IN EFFICACY BETWEEN COMPATIBLE ACUPOINTS AND A SINGLE ACUPOINT FOR PATIENTS WITH FUNCTIONAL DYSPEPSIA (FD). METHODS: THIS RANDOMIZED CONTROLLED TRIAL WILL BE CONDUCTED IN THE FIRST AFFILIATED HOSPITAL OF CHANGCHUN UNIVERSITY OF CHINESE MEDI…		T. LI; DEPARTMENT OF ACUPUNCTURE AND MOXIBUSTION, CHANGCHUN UNIVERSITY OF CHINESE MEDICINE, CHANGCHUN, 130117, CHINA; EMAIL: LITIE1999@126.COM	10.1186/s13063-019-3875-5			17456215	TRIALS	ENGLISH	2	1		31937335	FINAL	BIOMED CENTRAL	SCOPUS	EFFICACY OF COMPATIBLE ACUPOINTS AND SINGLE ACUPOINT VERSUS SHAM ACUPUNCTURE FOR FUNCTIONAL DYSPEPSIA: STUDY PROTOCOL FOR A RANDOMIZED CONTROLLED TRIAL	ARTICLE	https://www.scopus.com/inward/record.uri?eid=2-s2.0-85077867971&doi=10.1186%2fs13063-019-3875-5&partnerID=40&md5=1a66edd6b4df58ccb7b44ed0796a5fbb	21	2020	GUO LE;HUANG XIN;HA LI-JUAN;ZHANG JING-ZHOU;MI JIA;SUN PING-HUI;HAN XI-YING;WANG YING;HU JING-LIN;WANG FU-CHUN;LI TIE	TRIALS	none	CHANGCHUN UNIVERSITY OF CHINESE MEDICINE;CHANGCHUN UNIVERSITY OF CHINESE MEDICINE;CHANGCHUN UNIVERSITY OF CHINESE MEDICINE;FIRST AFFILIATED HOSPITAL TO CHANGCHUN UNIVERSITY OF CHINESE MEDICINE;FIRST AFFILIATED HOSPITAL TO CHANGCHUN UNIVERSITY OF CHINESE MEDICINE;JINLIN UNIVERSITY;CHANGCHUN UNIVERSITY OF CHINESE MEDICINE;CHANGCHUN HOSPITAL OF TRADITIONAL CHINESE MEDICINE	NOTREPORTED;CHANGCHUN UNIVERSITY OF CHINESE MEDICINE;NOTREPORTED		GUO L, 2020, TRIALS	GUO L, 2020, TRIALS
LINGHU T;LIU C;WANG Q;TIAN J;QIN X	BIOMARKERS; DEPRESSED PATIENTS; LC-MS; METABOLOMICS; XIAOYAOSAN	DECISION TREES; DIAGNOSIS; DISEASES; LIQUIDS; MASS SPECTROMETRY; MULTIVARIANT ANALYSIS; PATIENT TREATMENT; ANTIDEPRESSANT AGENT; BIOLOGICAL MARKER; CHINESE DRUG; UNCLASSIFIED DRUG; XIAOYAOSAN; AFTER-TREATMENT; DEPRESSED PATIENT; HEALTHY CONTROLS; LABORATORY TEST; LIQUID CHROMATOGRAPHY - MASS SPECTROMETRIES; MENTAL ILLNESS; METABOLOMICS; MULTIVARIATE STATISTICAL METHOD; TREATMENT RESPONSE; XIAOYAO…	THE KEY LABORATORY OF CHEMICAL BIOLOGY AND MOLECULAR ENGINEERING OF MINISTRY OF EDUCATION, MODERN RESEARCH CENTER FOR TRADITIONAL CHINESE MEDICINE, SHANXI UNIVERSITY, TAIYUAN, CHINA; THE INSTITUTE FOR BIOMEDICINE AND HEALTH, SHANXI UNIVERSITY, TAIYUAN, CHINA	J. LIQ. CHROMATOGR. RELAT. TECHNOL.	DEPRESSION, A SERIOUS MENTAL ILLNESS, AFFECTS A CONSIDERABLE PROPORTION OF PEOPLE TO SUFFER GREATLY AND FUNCTION POORLY IN EVERYDAY LIFE. XIAOYAOSAN, AS A WELL-KNOWN CHINESE FORMULA, HAS BEEN WIDELY USED AS AN ALTERNATIVE TREATMENT OF DEPRESSION. HOWEVER, THERE ARE FEW REPORTS ABOUT LABORATORY TESTS FOR DIAGNOSIS OF DEPRESSION AND TREATMENT RESPONSE OF XIAOYAOSAN. IN THIS STUDY, THE PLASMA PROFIL…	JLCTF	J. TIAN; THE KEY LABORATORY OF CHEMICAL BIOLOGY AND MOLECULAR ENGINEERING OF MINISTRY OF EDUCATION, MODERN RESEARCH CENTER FOR TRADITIONAL CHINESE MEDICINE, SHANXI UNIVERSITY, TAIYUAN, CHINA; EMAIL: MIKAL2008@SINA.COM; X. QIN; THE KEY LABORATORY OF CHEMICAL BIOLOGY AND MOLECULAR ENGINEERING OF MINISTRY OF EDUCATION, MODERN RESEARCH CENTER FOR TRADITIONAL CHINESE MEDICINE, SHANXI UNIVERSITY, TAIYU…	10.1080/10826076.2021.1975294			10826076	JOURNAL OF LIQUID CHROMATOGRAPHY AND RELATED TECHNOLOGIES	ENGLISH	2	1112	538 – 549		FINAL	TAYLOR AND FRANCIS LTD.	SCOPUS	DISCOVERY OF BIOMARKERS FOR DEPRESSED PATIENTS AND EVALUATION OF XIAOYAOSAN EFFICACY BASED ON LIQUID CHROMATOGRAPHY-MASS SPECTROMETRY	ARTICLE	https://www.scopus.com/inward/record.uri?eid=2-s2.0-85117272057&doi=10.1080%2f10826076.2021.1975294&partnerID=40&md5=1f4b760b56845b89c0713971859adaf6	44	2021	LINGHU TING;LIU CAICHUN;WANG QI;TIAN JUNSHENG;QIN XUEMEI	J LIQ CHROMATOGR RELAT TECHNOL	none	SHANXI UNIVERSITY;SHANXI UNIVERSITY	NOTREPORTED;SHANXI UNIVERSITY;NOTREPORTED;NOTREPORTED;SHANXI UNIVERSITY;NOTREPORTED		LINGHU T, 2021, J LIQ CHROMATOGR RELAT TECHNOL	LINGHU T, 2021, J LIQ CHROMATOGR RELAT TECHNOL
TRISTÁN AI;JIMÉNEZ-LUNA C;ABREU AC;ARRABAL-CAMPOS FM;SALMERÓN AM;RODRÍGUEZ FI;MARESCA MR;GARCÍA AB;MELGUIZO C;PRADOS J;FERNÁNDEZ I	BIOMARKERS;COVID-19; METABOLOMICS;NUCLEAR MAGNETIC RESONANCE; SERUM; URINE	ADULT; AGED; BIOMARKERS; COHORT STUDIES; COVID-19; CRITICAL CARE; FEMALE; HUMANS; INTENSIVE CARE UNITS; MALE; METABOLOME; METABOLOMICS; MIDDLE AGED; SARS-COV-2; SEVERITY OF ILLNESS INDEX; BIOLOGICAL MARKER; ADULT; AGED; BLOOD; COHORT ANALYSIS; CORONAVIRUS DISEASE 2019; DIAGNOSIS; FEMALE; HUMAN; INTENSIVE CARE; INTENSIVE CARE UNIT; ISOLATION AND PURIFICATION; MALE; METABOLOME; METABOLOMICS; MIDDLE…	DEPARTMENT OF CHEMISTRY AND PHYSICS, RESEARCH CENTRE CIAIMBITAL, UNIVERSITY OF ALMERÍA, CTRA. SACRAMENTO, S/N, ALMERÍA, 04120, SPAIN; BIOSANITARY RESEARCH INSTITUTE OF GRANADA (IBS.GRANADA), GRANADA, 18014, SPAIN; INSTITUTE OF BIOPATHOLOGY AND REGENERATIVE MEDICINE (IBIMER), BIOMEDICAL RESEARCH CENTER (CIBM), GRANADA, 18100, SPAIN; DEPARTMENT OF ANATOMY AND EMBRYOLOGY, UNIVERSITY OF GRANADA, GRAN…	SCI. REP.	THE COVID-19 PANDEMIC REMAINS A SIGNIFICANT GLOBAL HEALTH THREAT, WITH UNCERTAINTIES PERSISTING REGARDING THE FACTORS DETERMINING WHETHER INDIVIDUALS EXPERIENCE MILD SYMPTOMS, SEVERE CONDITIONS, OR SUCCUMB TO THE DISEASE. THIS STUDY PRESENTS AN NMR METABOLOMICS-BASED APPROACH, ANALYSING 80 SERUM AND URINE SAMPLES FROM COVID-19 PATIENTS (34 INTENSIVE CARE PATIENTS AND 46 HOSPITALIZED PATIENTS) AND…		I. FERNÁNDEZ; DEPARTMENT OF CHEMISTRY AND PHYSICS, RESEARCH CENTRE CIAIMBITAL, UNIVERSITY OF ALMERÍA, ALMERÍA, CTRA. SACRAMENTO, S/N, 04120, SPAIN; EMAIL: IFERNAN@UAL.ES; J. PRADOS; BIOSANITARY RESEARCH INSTITUTE OF GRANADA (IBS.GRANADA), GRANADA, 18014, SPAIN; EMAIL: JCPRADOS@UGR.ES	10.1038/s41598-024-74641-9			20452322	SCIENTIFIC REPORTS	ENGLISH	1	1		39390047	FINAL	NATURE RESEARCH	SCOPUS	METABOLOMIC PROFILING OF COVID-19 USING SERUM AND URINE SAMPLES IN INTENSIVE CARE AND MEDICAL WARD COHORTS	ARTICLE	https://www.scopus.com/inward/record.uri?eid=2-s2.0-85206053730&doi=10.1038%2fs41598-024-74641-9&partnerID=40&md5=57ef4173e034fe733910e39cc4f74a52	14	2024	TRISTÁN ANA ISABEL;JIMÉNEZ-LUNA CRISTINA;ABREU ANA CRISTINA;ARRABAL-CAMPOS FRANCISCO MANUEL;SALMERÓN ANA DEL MAR;RODRÍGUEZ FIRMA ISABEL;MARESCA MANUEL ÁNGEL RODRÍGUEZ;GARCÍA ANTONIO BERNARDINO;MELGUIZO CONSOLACIÓN;PRADOS JOSE;FERNÁNDEZ IGNACIO	SCI REP	none	UNIVERSITY OF ALMERÍA;BIOSANITARY RESEARCH INSTITUTE OF GRANADA (IBS.GRANADA);INSTITUTE OF BIOPATHOLOGY AND REGENERATIVE MEDICINE (IBIMER);UNIVERSITY OF GRANADA;CTRA. SACRAMENTO;TORRECÁRDENAS UNIVERSITY HOSPITAL	NOTREPORTED;UNIVERSITY OF ALMERÍA;NOTREPORTED;NOTREPORTED;BIOSANITARY RESEARCH INSTITUTE OF GRANADA (IBS.GRANADA);NOTREPORTED		TRISTÁN AI, 2024, SCI REP	TRISTÁN AI, 2024, SCI REP
BARBERA N;ZUCCARELLO P;SANGREGORIO D;SPADARO G;ROMANO G;MAZZONE V;LAUDANI A	BONE MARROW; DRUGS OF ABUSE; POSTMORTEM BONE; TOXICOLOGY; UHPLC-MS/MS ANALYSIS	ARGON; BENZOYLECGONINE; CODEINE; DIAMORPHINE; METHADONE; MORPHINE; PROMAZINE; XENOBIOTIC AGENT; ADULT; ARTICLE; AUTOPSY; BONE MARROW BIOPSY; BRAIN BIOPSY; CADAVER; CHROMATOGRAPHY; CLINICAL ARTICLE; COMPARATIVE STUDY; DECOMPOSITION; DRUG CONCENTRATION; DRUG DISTRIBUTION; ELECTROSPRAY; FEMALE; HUMAN; INTOXICATION; MALE; MASS FRAGMENTOGRAPHY; METABOLOMICS; MIDDLE AGED; MORTALITY; PH; QUALITY CONTROL…	LABORATORY OF FORENSIC TOXICOLOGY, DEPARTMENT “G.F. INGRASSIA”, UNIVERSITY OF CATANIA, ITALY; DEPARTMENT “G.F. INGRASSIA”, UNIVERSITY OF CATANIA, ITALY	ROM. J. LEG. MED.	THE BONE MARROW IS THE TISSUE CONTAINED IN THE CENTER AND IN THE EPIPHYSIS OF THE BONES AND REPRESENTS THE SITE WHERE NEW BLOOD CELLS ARE PRODUCED. IT IS ONE OF THE POTENTIALLY ALTERNATIVE TISSUES IN FORENSIC TOXICOLOGY. IT COULD BE PARTICULARLY USEFUL IN THAT CASES WITH NO AVAILABILITY OF THE USUAL SAMPLE DUE TO ADVANCED STATE OF DECOMPOSITION OR TO SKELETONIZATION OF THE CORPSE. SO FAR, SUCH TI…	RMLGB	D. SANGREGORIO; LABORATORY OF FORENSIC TOXICOLOGY, DEPARTMENT “G.F. INGRASSIA”, UNIVERSITY OF CATANIA, ITALY; EMAIL: DEBORAH.SANGREGORIO@HOTMAIL.IT	10.4323/rjlm.2019.126			12218618	ROMANIAN JOURNAL OF LEGAL MEDICINE	ENGLISH	2	2	126 – 129		FINAL	ROMANIAN LEGAL MEDICINE SOCIETY	SCOPUS	COMPARISON OF POST-MORTEM XENOBIOTICS IN BLOOD, BRAIN AND BONE MARROW	ARTICLE	https://www.scopus.com/inward/record.uri?eid=2-s2.0-85076485606&doi=10.4323%2frjlm.2019.126&partnerID=40&md5=22ef2637e61a2efa4c2da207b81a8260	27	2019	BARBERA NUNZIATA;ZUCCARELLO PIETRO;SANGREGORIO DEBORAH;SPADARO GIORGIO;ROMANO GUIDO;MAZZONE VENERA;LAUDANI ANTONINO	ROM J LEG MED	none	UNIVERSITY OF CATANIA;UNIVERSITY OF CATANIA	NOTREPORTED;UNIVERSITY OF CATANIA;NOTREPORTED		BARBERA N, 2019, ROM J LEG MED	BARBERA N, 2019, ROM J LEG MED
LIANG N;NHO K;NEWMAN JW;ARNOLD M;HUYNH K;MEIKLE PJ;BORKOWSKI K;KADDURAH-DAOUK R;KUEIDER-PAISLEY A;DORAISWAMY PM;BLACH C;MOSELEY A;MAHMOUDIANDEHKHORDI S;WELSH-BALMER K;PLASSMAN B;SAYKIN A;RISACHER S;KASTENMÜLLER G;HAN X;BAILLIE R;KNIGHT R;DORRESTEIN P;BREWER J;MAYER E;LABUS J;BALDI P;GUPTA A;FIEHN O;BARUPAL D;MAZMANIAN S;RADER D;SHAW L;VAN DUIJIN C;AMIN N;NEVADO-HOLGADO A;BENNETT D;KRISHNAN R;KESH…	ALZHEIMER'S DISEASE; BRAIN ATROPHY; GLYCA; INFLAMMATION; INFLAMMATORY BIOMARKER; METABOLOMICS; MILD COGNITIVE IMPAIRMENT; PERIPHERAL-CENTRAL CONNECTION; POPULATION HETEROGENEITY; SEX DIFFERENCES		WEST COAST METABOLOMICS CENTER, GENOME CENTER, UNIVERSITY OF CALIFORNIA-DAVIS, DAVIS, 95616, CA, UNITED STATES; DEPARTMENT OF RADIOLOGY AND IMAGING SCIENCES AND THE INDIANA ALZHEIMER DISEASE CENTER, INDIANA UNIVERSITY SCHOOL OF MEDICINE, INDIANAPOLIS, 46202, IN, UNITED STATES; DEPARTMENT OF NUTRITION, UNIVERSITY OF CALIFORNIA-DAVIS, DAVIS, 95616, CA, UNITED STATES; WESTERN HUMAN NUTRITION RESEARC…	SCI. REP.	INFLAMMATION IS AN IMPORTANT FACTOR IN ALZHEIMER’S DISEASE (AD). AN NMR MEASUREMENT IN PLASMA, GLYCOPROTEIN ACETYLS (GLYCA), CAPTURES THE OVERALL LEVEL OF PROTEIN PRODUCTION AND GLYCOSYLATION IMPLICATED IN SYSTEMIC INFLAMMATION. WITH ITS ADDITIONAL ADVANTAGE OF REDUCING BIOLOGICAL VARIABILITY, GLYCA MIGHT BE USEFUL IN MONITORING THE RELATIONSHIP BETWEEN PERIPHERAL INFLAMMATION AND BRAIN CHANGES R…		K. BORKOWSKI; WEST COAST METABOLOMICS CENTER, GENOME CENTER, UNIVERSITY OF CALIFORNIA-DAVIS, DAVIS, 95616, UNITED STATES; EMAIL: KBORKOWSKI@UCDAVIS.EDU; R. KADDURAH-DAOUK; DEPARTMENT OF PSYCHIATRY AND BEHAVIORAL SCIENCES, DUKE UNIVERSITY, DURHAM, 27708, UNITED STATES; EMAIL: RIMA.KADDURAHDAOUK@DUKE.EDU	10.1038/s41598-024-67177-5			20452322	SCIENTIFIC REPORTS	ENGLISH	1	1			FINAL	NATURE RESEARCH	SCOPUS	PERIPHERAL INFLAMMATION IS ASSOCIATED WITH BRAIN ATROPHY AND COGNITIVE DECLINE LINKED TO MILD COGNITIVE IMPAIRMENT AND ALZHEIMER’S DISEASE	ARTICLE	https://www.scopus.com/inward/record.uri?eid=2-s2.0-85203347007&doi=10.1038%2fs41598-024-67177-5&partnerID=40&md5=202cfe9cb0cfd45ab8dc3760f34915e0	14	2024	LIANG NUANYI;NHO KWANGSIK;NEWMAN JOHN W;ARNOLD MATTHIAS;HUYNH KEVIN;MEIKLE PETER J;BORKOWSKI KAMIL;KADDURAH-DAOUK RIMA;KUEIDER-PAISLEY ALEXANDRA;DORAISWAMY P MURALI;BLACH COLETTE;MOSELEY ARTHUR;MAHMOUDIANDEHKHORDI SIAMAK;WELSH-BALMER KATHLEEN;PLASSMAN BRENDA;SAYKIN ANDREW;RISACHER SHANNON;KASTENMÜLLER GABI;HAN XIANLIN;BAILLIE REBECCA;KNIGHT ROB;DORRESTEIN PIETER;BREWER JAMES;MAYER EMERAN;LABUS JE…	SCI REP	none	UNIVERSITY OF CALIFORNIA-DAVIS;INDIANA UNIVERSITY SCHOOL OF MEDICINE;UNIVERSITY OF CALIFORNIA-DAVIS;WESTERN HUMAN NUTRITION RESEARCH CENTER;DUKE UNIVERSITY;INSTITUTE OF COMPUTATIONAL BIOLOGY;BAKER HEART AND DIABETES INSTITUTE;LA TROBE UNIVERSITY;DUKE UNIVERSITY;DUKE UNIVERSITY;DUKE UNIVERSITY;INDIANA UNIVERSITY SCHOOL OF MEDICINE;UNIVERSITY OF TEXAS HEALTH SCIENCE CENTER SAN ANTONIO;UNIVERSITY OF…	NOTREPORTED;UNIVERSITY OF CALIFORNIA-DAVIS;NOTREPORTED;NOTREPORTED;DUKE UNIVERSITY;NOTREPORTED		LIANG N, 2024, SCI REP	LIANG N, 2024, SCI REP
KWON H;NAM EH;KIM H;JO H;BANG WY;LEE M;SHIN H;KIM D;KIM J;KIM H;LEE J;JUNG YH;YANG J;WON DD;SHIN M		ADULT; CONSTIPATION; DOUBLE-BLIND METHOD; FECES; FEMALE; GASTROINTESTINAL MICROBIOME; HUMANS; IRRITABLE BOWEL SYNDROME; LACTICASEIBACILLUS RHAMNOSUS; MALE; MIDDLE AGED; PROBIOTICS; TREATMENT OUTCOME; PROBIOTIC AGENT; ADULT; COMPLICATION; CONSTIPATION; CONTROLLED STUDY; DOUBLE BLIND PROCEDURE; DRUG EFFECT; DRUG THERAPY; FECES; FEMALE; HUMAN; INTESTINE FLORA; IRRITABLE COLON; LACTOBACILLUS RHAMNOSU…	IMMUNOLOGY LABORATORY, CANCER GENOMIC RESEARCH INSTITUTE, SEOUL SONG DO COLORECTAL HOSPITAL, SEOUL, 04597, SOUTH KOREA; DEPARTMENT OF MICROBIOLOGY, COLLEGE OF MEDICINE, INHA UNIVERSITY, INCHEON, 22212, SOUTH KOREA; DEPARTMENT OF BIOMEDICAL SCIENCE, PROGRAM IN BIOMEDICAL SCIENCE AND ENGINEERING, INHA UNIVERSITY, INCHEON, 22212, SOUTH KOREA; ILDONG BIOSCIENCE, GYEONGGI-DO, PYEONGTAEK-SI, 17957, SOU…	SCI. REP.	IRRITABLE BOWEL SYNDROME IS A CHRONIC DISORDER AFFECTING THE GASTROINTESTINAL TRACT, NEGATIVELY IMPACTING PATIENTS’ QUALITY OF LIFE. HERE, WE AIMED TO EVALUATE THE EFFECTS OF LACTICASEIBACILLUS RHAMNOSUS IDCC 3201 (RH 3201) ON IRRITABLE BOWEL SYNDROME WITH CONSTIPATION (IBS-C). IN THIS RANDOMISED, DOUBLE-BLIND, PLACEBO-CONTROLLED TRIAL, A TOTAL OF 30 SUBJECTS WITH IBS-C WERE RANDOMLY ASSIGNED (1:…		M. SHIN; DEPARTMENT OF MICROBIOLOGY, COLLEGE OF MEDICINE, INHA UNIVERSITY, INCHEON, 22212, SOUTH KOREA; EMAIL: MHSHIN@INHA.AC.KR; D.D. WON; DEPARTMENT OF SURGERY, PELVIC FLOOR CENTER, SEOUL SONG DO COLORECTAL HOSPITAL, SEOUL, 04597, SOUTH KOREA; EMAIL: GREATSONGDO@GMAIL.COM; J. YANG; DEPARTMENT OF MICROBIOLOGY, DONGGUK UNIVERSITY COLLEGE OF MEDICINE, GYEONGJU, 123 DONGDAE-RO, 38066, SOUTH KOREA; …	10.1038/s41598-024-72887-x			20452322	SCIENTIFIC REPORTS	ENGLISH	1	1		39333245	FINAL	NATURE RESEARCH	SCOPUS	EFFECT OF LACTICASEIBACILLUS RHAMNOSUS IDCC 3201 ON IRRITABLE BOWEL SYNDROME WITH CONSTIPATION: A RANDOMIZED, DOUBLE-BLIND, AND PLACEBO-CONTROLLED TRIAL	ARTICLE	https://www.scopus.com/inward/record.uri?eid=2-s2.0-85205275570&doi=10.1038%2fs41598-024-72887-x&partnerID=40&md5=42de8b9ac5151848b177ae67e2dd761f	14	2024	KWON HYEJI;NAM EOUN HO;KIM HAYOUNG;JO HANEUL;BANG WON YEONG;LEE MINJEE;SHIN HYEONMIN;KIM DANA;KIM JEONGHO;KIM HYEJIN;LEE JONGKYUN;JUNG YOUNG HOON;YANG JUNGWOO;WON DAEYOUN DAVID;SHIN MINHYE	SCI REP	none	CANCER GENOMIC RESEARCH INSTITUTE;INHA UNIVERSITY;INHA UNIVERSITY;ILDONG BIOSCIENCE;DIGESTIVE ENDOSCOPIC CENTER;PELVIC FLOOR CENTER;KYUNGPOOK NATIONAL UNIVERSITY;KYUNGPOOK NATIONAL UNIVERSITY;DONGGUK UNIVERSITY COLLEGE OF MEDICINE	NOTREPORTED;INHA UNIVERSITY;NOTREPORTED;NOTREPORTED;PELVIC FLOOR CENTER;NOTREPORTED;NOTREPORTED;DONGGUK UNIVERSITY COLLEGE OF MEDICINE;NOTREPORTED		KWON H, 2024, SCI REP	KWON H, 2024, SCI REP
AHN CH;KIM JH	ADRENAL GLAND NEOPLASMS;BIG DATA; DECISION MAKING; PITUITARY NEOPLASMS; STEROIDS	LEVOKETOCONAZOLE; OSILODROSTAT; ADRENAL DISEASE; ADRENAL TUMOR; ARTICLE; BIG DATA; CLINICAL RESEARCH; CUSHING DISEASE; EPIDEMIOLOGICAL DATA; HUMAN; HYPOPHYSIS ADENOMA; HYPOPHYSIS DISEASE; HYPOPHYSIS TUMOR; MEDICAL DECISION MAKING; METABOLOMICS; MOLECULAR PATHOLOGY; NEUROENDOCRINE TUMOR; NOMENCLATURE; PRIMARY HYPERALDOSTERONISM; PROGNOSTIC ASSESSMENT; SCORING SYSTEM; STEROID ANALYSIS; TRANSLATIONA…	DEPARTMENT OF INTERNAL MEDICINE, SEOUL NATIONAL UNIVERSITY, COLLEGE OF MEDICINE, SEOUL, SOUTH KOREA; DEPARTMENT OF INTERNAL MEDICINE, SEOUL NATIONAL UNIVERSITY, BUNDANG HOSPITAL, SEONGNAM, SOUTH KOREA; PITUITARY CENTER, SEOUL NATIONAL UNIVERSITY HOSPITAL, SEOUL, SOUTH KOREA	ENDOCRINOL. METAB.	SIGNIFICANT PROGRESS IN PITUITARY AND ADRENAL DISEASES WAS MADE IN 2020. THIS REVIEW PRESENTS MAJOR TRANSLATIONAL AND CLINICAL ADVANCES IN RESEARCH ON PITUITARY AND ADRENAL DISEASES, ENCOMPASSING THEIR EPIDEMIOLOGY, PATHOGENESIS, DIAGNOSIS, AND CLINICAL MANAGEMENT. WE ADDRESS THE CONTROVERSY REGARDING THE NOMENCLATURE OF PITUITARY NEUROENDOCRINE TUMORS, OMICS-BASED MOLECULAR CLASSIFICATION OF PIT…		J.H. KIM; DEPARTMENT OF INTERNAL MEDICINE, SEOUL NATIONAL UNIVERSITY HOSPITAL, SEOUL NATIONAL UNIVERSITY, COLLEGE OF MEDICINE, SEOUL, 101 DAEHAK-RO, JONGNO-GU, 03080, SOUTH KOREA; EMAIL: JHKXINGFU@GMAIL.COM	10.3803/ENM.2021.108			2093596X	ENDOCRINOLOGY AND METABOLISM	ENGLISH	2	1	51 – 56	33677926	FINAL	KOREAN ENDOCRINE SOCIETY	SCOPUS	BEST ACHIEVEMENTS IN PITUITARY AND ADRENAL DISEASES IN 2020	ARTICLE	https://www.scopus.com/inward/record.uri?eid=2-s2.0-85102992407&doi=10.3803%2fENM.2021.108&partnerID=40&md5=f2f30668deb286cbaf32fd39f794b56d	36	2021	AHN CHANG HO;KIM JUNG HEE	ENDOCRINOL METAB	none	SEOUL NATIONAL UNIVERSITY;SEOUL NATIONAL UNIVERSITY;SEOUL NATIONAL UNIVERSITY HOSPITAL	NOTREPORTED;SEOUL NATIONAL UNIVERSITY HOSPITAL;NOTREPORTED		AHN CH, 2021, ENDOCRINOL METAB	AHN CH, 2021, ENDOCRINOL METAB
CHOI YJ;RICHARD G;ZHANG G;HODGIN JB;DEMEKE DS;YANG Y;SCHAUB JA;TAMAYO IM;GURUNG BK;NAIK AS;NAIR V;BIRZNIEKS C;MACDONALD A;NARONGKIATIKHUN P;GROSS S;DRISCOLL L;FLYNN M;TOMMERDAHL K;NADEAU KJ;SHAH VN;VIGERS T;SNELL-BERGEON JK;KENDRICK J;VAN RAALTE DH;LI LP;PRASAD P;LADD P;CHIN BB;CHERNEY DZ;MCCOWN PJ;ALAKWAA F;OTTO EA;BROSIUS FC;SAULNIER PJ;PUELLES VG;GOODRICH JA;STREET K;VENKATACHALAM MA;RUIZ A;DE…		ADULT; CITRIC ACID CYCLE; DIABETES MELLITUS; TYPE 1; DIABETIC NEPHROPATHIES; FEMALE; HUMANS; INSULIN RESISTANCE; KIDNEY; MALE; OXIDATION-REDUCTION; YOUNG ADULT; HEMOGLOBIN A1C; ADULT; AEROBIC METABOLISM; ANTHROPOMETRY; ARTICLE; CITRIC ACID CYCLE; CLINICAL ARTICLE; CLINICAL FEATURE; COHORT ANALYSIS; CONTROLLED STUDY; DEMOGRAPHICS; FEMALE; GLOMERULUS BASEMENT MEMBRANE; HUMAN; HUMAN TISSUE; HYPERINS…	DEPARTMENT OF BIOSTATISTICS AND INFORMATICS, UNIVERSITY OF COLORADO SCHOOL OF MEDICINE, AURORA, CO, UNITED STATES; DEPARTMENT OF PEDIATRICS, SECTION OF ENDOCRINOLOGY, UNIVERSITY OF COLORADO SCHOOL OF MEDICINE, AURORA, CO, UNITED STATES; DEPARTMENT OF MEDICINE, DIVISION OF NEUROLOGY, FACULTY OF MEDICINE AND HEALTH SCIENCES, UNIVERSITÉ DE SHERBROOKE, CENTRE DE FECHERCHE, CENTRE HOSPITALIER UNIVERSI…	J. CLIN. INVEST.	BACKGROUND. IN TYPE 1 DIABETES (T1D), IMPAIRED INSULIN SENSITIVITY MAY CONTRIBUTE TO THE DEVELOPMENT OF DIABETIC KIDNEY DISEASE (DKD) THROUGH ALTERATIONS IN KIDNEY OXIDATIVE METABOLISM. METHODS. YOUNG ADULTS WITH T1D (N = 30) AND HEALTHY CONTROLS (HCS) (N = 20) UNDERWENT HYPERINSULINEMIC-EUGLYCEMIC CLAMP STUDIES, MRI, 11C-ACETATE PET, KIDNEY BIOPSIES, SINGLE-CELL RNA-SEQ, AND SPATIAL METABOLOMICS…	JCINA	P. BJORNSTAD; DIVISION OF METABOLISM, ENDOCRINOLOGY, AND NUTRITION, UNIVERSITY OF WASHINGTON SCHOOL OF MEDICINE, SEATTLE, 750 REPUBLICAN ST., BUILDING F, OFFICE 704, 98109, UNITED STATES; EMAIL: ETTERMB@UW.EDU	10.1172/JCI183984			00219738	JOURNAL OF CLINICAL INVESTIGATION	ENGLISH	1	24		39436695	FINAL	AMERICAN SOCIETY FOR CLINICAL INVESTIGATION	SCOPUS	ATTENUATED KIDNEY OXIDATIVE METABOLISM IN YOUNG ADULTS WITH TYPE 1 DIABETES	ARTICLE	https://www.scopus.com/inward/record.uri?eid=2-s2.0-85212271634&doi=10.1172%2fJCI183984&partnerID=40&md5=de6a64844b1e383990269f98b0ba61da	134	2024	CHOI YE JI;RICHARD GABRIEL;ZHANG GUANSHI;HODGIN JEFFREY B;DEMEKE DAWIT S;YANG YINGBAO;SCHAUB JENNIFER A;TAMAYO IAN M;GURUNG BHUPENDRA K;NAIK ABHIJIT S;NAIR VIJI;BIRZNIEKS CARISSA;MACDONALD ALEXIS;NARONGKIATIKHUN PHOOM;GROSS SUSAN;DRISCOLL LYNETTE;FLYNN MAUREEN;TOMMERDAHL KALIE;NADEAU KRISTEN J;SHAH VIRAL N;VIGERS TIM;SNELL-BERGEON JANET K;KENDRICK JESSICA;VAN RAALTE DANIEL H;LI LU-PING;PRASAD POT…	J CLIN INVEST	none	UNIVERSITY OF COLORADO SCHOOL OF MEDICINE;UNIVERSITY OF COLORADO SCHOOL OF MEDICINE;UNIVERSITÉ DE SHERBROOKE;UNIVERSITY OF TEXAS HEALTH–SAN ANTONIO;UNIVERSITY OF MICHIGAN;UNIVERSITY OF COLORADO ANSCHUTZ MEDICAL CAMPUS;AMSTERDAM UNIVERSITY MEDICAL CENTERS;UNIVERSITY OF CHICAGO;UNIVERSITY OF COLORADO SCHOOL OF MEDICINE;UNIVERSITY OF TORONTO SCHOOL OF MEDICINE;THE UNIVERSITY OF ARIZONA COLLEGE OF ME…	NOTREPORTED;UNIVERSITY OF WASHINGTON SCHOOL OF MEDICINE;NOTREPORTED		CHOI YJ, 2024, J CLIN INVEST	CHOI YJ, 2024, J CLIN INVEST
SONAWANE A;ROBIN P	BIOMARKERS;CANCER; LIPIDOMICS; METABOLISM	CERAMIDE; CHOLESTEROL; ENZYME; FATTY ACID; GLYCEROPHOSPHOLIPID; LIPID; LYSOPHOSPHOLIPID; SPHINGOLIPID; TRIACYLGLYCEROL; TUMOR MARKER; ARTICLE; BLOOD SAMPLING; BREAST CANCER; CANCER CLASSIFICATION; CANCER GROWTH; CANCER PATIENT; CANCER RESEARCH; CANCER RISK; CANCER STAGING; CARCINOGENESIS; DISEASE ASSOCIATION; EARLY DIAGNOSIS; HUMAN; LIPID ANALYSIS; LIPID BLOOD LEVEL; LIPID METABOLISM; LIPIDOMICS;…	DEPARTMENT OF BIOCHEMISTRY, FACULTY OF SCIENCE, THE MAHARAJA SAYAJIRAO UNIVERSITY OF BARODA, VADODARA, GUJARAT, 390002, INDIA	INT. J. PHARMA BIO SCI.	CANCER THE DREADED DISEASE CONTINUES TO EVOKE FEAR DESPITE GREAT ADVANCES IN MEDICAL RESEARCH. THE PASSION THAT DRIVES CANCER RESEARCH IS TO FIND AN EARLY HARBINGER OF THE DISEASE. EARLY DETECTION IN THE FORM OF A BIOMARKER CAN BE USED TO PREDICT ONSET OF, IDENTIFY THE PRESENCE OF A TUMOR, AND DETERMINE ITS STAGE, SUBTYPE, AND ABILITY TO RESPOND TO THERAPY. BIOMARKERS ARE THEREFORE AN INVALUABLE …						09756299	INTERNATIONAL JOURNAL OF PHARMA AND BIO SCIENCES	ENGLISH	2	4	B942 – B948		FINAL	INTERNATIONAL JOURNAL OF PHARMA AND BIO SCIENCES	SCOPUS	TRACKING LIPID CHANGES IN BLOOD TO PREDICT ONSET OF CANCER	ARTICLE	https://www.scopus.com/inward/record.uri?eid=2-s2.0-84908011667&partnerID=40&md5=ee55fe028861b160e7aa39163eeee46d	5	2014	SONAWANE AMRUTA;ROBIN PUSHPA	INT J PHARMA BIO SCI	none	THE MAHARAJA SAYAJIRAO UNIVERSITY OF BARODA	THE MAHARAJA SAYAJIRAO UNIVERSITY OF BARODA		SONAWANE A, 2014, INT J PHARMA BIO SCI	SONAWANE A, 2014, INT J PHARMA BIO SCI
[truncated: 9,454 more rows]
