# Supplementary material for: A bibliometric and text-mining analysis of lipidomics and metabolomics in human disease
Source: Front Physiol. 2026 May 19;17:1727465. doi: 10.3389/fphys.2026.1727465 (PMC13225983; doi:10.3389/fphys.2026.1727465)
Supplement: Supplementary File 9 — Data Sheet 3.CSV (Annual_Production_bibliometrix_2025-02-17.csv) Annual production data used for analysis. [file DataSheet3.csv]

Year	Articles
2004	5
2005	9
2006	13
2007	24
2008	39
2009	69
2010	83
2011	150
2012	195
2013	266
2014	303
2015	397
2016	500
2017	534
2018	610
2019	790
2020	852
2021	1117
2022	1135
2023	1129
2024	1408
