# Supplementary material for: A bibliometric and text-mining analysis of lipidomics and metabolomics in human disease
Source: Front Physiol. 2026 May 19;17:1727465. doi: 10.3389/fphys.2026.1727465 (PMC13225983; doi:10.3389/fphys.2026.1727465)
Supplement: Supplementary File 10 — Data Sheet 4.CSV (countries results.csv) Results by country detailing their contributions to the dataset. [file DataSheet4.csv]

	np	ca	scp	mcp	ratio	tc	tcca
UNITED STATES	2664	1797	1105	692	0.385	112570	75832
CHINA	2663	2391	2018	373	0.156	53932	44010
UNITED KINGDOM	967	433	185	248	0.573	41761	18049
GERMANY	777	379	178	201	0.53	28051	13563
ITALY	674	428	274	154	0.36	21236	11109
SPAIN	561	382	253	129	0.338	17629	10711
NETHERLANDS	494	258	110	148	0.574	19388	6554
CANADA	449	243	141	102	0.42	22982	15303
FRANCE	403	229	129	100	0.437	17737	6121
JAPAN	375	283	221	62	0.219	12132	9474
SWEDEN	368	174	58	116	0.667	16247	5244
AUSTRALIA	345	160	74	86	0.537	12179	4618
INDIA	302	188	131	57	0.303	8831	3150
FINLAND	242	121	36	85	0.702	12274	5970
DENMARK	229	83	31	52	0.627	7017	1551
SOUTH KOREA	229	180	147	33	0.183	5821	4203
SWITZERLAND	221	101	43	58	0.574	10609	3948
POLAND	214	136	97	39	0.287	6291	2562
BRAZIL	211	151	106	45	0.298	3399	2203
AUSTRIA	157	60	22	38	0.633	6323	1744
SINGAPORE	155	59	21	38	0.644	7706	1832
NORWAY	130	62	31	31	0.5	4302	1115
GREECE	127	64	42	22	0.344	4249	1145
BELGIUM	124	38	20	18	0.474	4279	916
RUSSIA	105	71	54	17	0.239	1553	753
ISRAEL	101	31	9	22	0.71	2842	1100
IRELAND	99	37	13	24	0.649	3137	965
TURKEY	96	64	52	12	0.188	1056	592
PORTUGAL	92	67	40	27	0.403	2636	2021
IRAN	91	78	51	27	0.346	1556	1240
SAUDI ARABIA	90	35	14	21	0.6	1848	379
TAIWAN	86	64	45	19	0.297	1636	1116
SOUTH AFRICA	68	42	21	21	0.5	1525	729
GEORGIA	66	26	0	26	NA	2184	940
OMAN	66	38	4	34	0.895	1469	1264
QATAR	65	31	5	26	0.839	3075	568
EGYPT	64	29	17	12	0.414	976	306
MEXICO	61	36	22	14	0.389	1454	812
NEW ZEALAND	59	15	3	12	0.8	1853	467
MALAYSIA	41	24	14	10	0.417	693	249
ROMANIA	39	25	0	25	NA	735	494
THAILAND	37	20	17	3	0.15	737	183
ESTONIA	36	16	10	6	0.375	1999	743
UNITED ARAB EMIRATES	33	18	3	15	0.833	500	252
PAKISTAN	30	17	13	4	0.235	490	214
SLOVENIA	29	10	2	8	0.8	703	178
MALI	28	15	4	11	0.733	643	234
HUNGARY	27	7	6	1	0.143	2338	62
CROATIA	26	11	3	8	0.727	495	150
JORDAN	24	11	4	7	0.636	326	313
COLOMBIA	23	10	4	6	0.6	484	52
PERU	23	7	3	4	0.571	344	65
LUXEMBOURG	22	9	2	7	0.778	1324	659
ARGENTINA	20	7	4	3	0.429	546	112
CUBA	20	7	0	7	NA	613	107
ICELAND	18	8	3	5	0.625	1007	507
SERBIA	18	10	4	6	0.6	205	63
MONGOLIA	15	9	0	9	NA	185	116
SLOVAKIA	15	10	9	1	0.1	267	86
BANGLADESH	14	6	4	2	0.333	329	69
LEBANON	13	3	0	3	NA	293	38
CYPRUS	11	6	2	4	0.667	170	48
JERSEY	11	4	0	4	NA	792	209
LITHUANIA	11	2	2	0	0	304	14
CHILE	10	2	2	0	0	638	24
INDONESIA	9	2	1	1	0.5	160	14
NIGER	9	2	1	1	0.5	138	22
NIGERIA	9	1	NA	NA	NA	138	0
PUERTO RICO	9	3	2	1	0.333	80	34
KUWAIT	7	0	NA	NA	NA	101	0
PHILIPPINES	7	0	NA	NA	NA	225	0
JAMAICA	6	2	0	2	NA	107	10
LATVIA	6	3	1	2	0.667	89	72
TANZANIA	6	0	NA	NA	NA	140	0
ETHIOPIA	5	2	0	2	NA	49	43
GAMBIA	5	1	NA	NA	NA	136	15
IRAQ	5	0	NA	NA	NA	58	0
UGANDA	5	2	1	1	0.5	32	1
MALAWI	4	0	NA	NA	NA	92	0
SUDAN	4	1	NA	NA	NA	31	7
BULGARIA	3	1	NA	NA	NA	91	19
ECUADOR	3	0	NA	NA	NA	101	0
GHANA	3	2	1	1	0.5	48	11
KENYA	3	0	NA	NA	NA	98	0
RÉUNION	3	0	NA	NA	NA	68	0
URUGUAY	3	1	NA	NA	NA	28	13
ALBANIA	2	0	NA	NA	NA	26	0
ARMENIA	2	0	NA	NA	NA	34	0
BELARUS	2	0	NA	NA	NA	31	0
BURKINA FASO	2	0	NA	NA	NA	29	0
GUAM	2	1	NA	NA	NA	60	12
GUINEA	2	0	NA	NA	NA	17	0
HAITI	2	0	NA	NA	NA	56	0
MOROCCO	2	1	NA	NA	NA	88	1
NEPAL	2	0	NA	NA	NA	29	0
PAPUA NEW GUINEA	2	0	NA	NA	NA	17	0
RWANDA	2	0	NA	NA	NA	104	0
SRI LANKA	2	1	NA	NA	NA	8	0
ST. LUCIA	2	0	NA	NA	NA	22	0
TUNISIA	2	1	NA	NA	NA	4	1
UKRAINE	2	1	NA	NA	NA	4	0
VIETNAM	2	1	NA	NA	NA	17	0
BAHRAIN	1	0	NA	NA	NA	2	0
BARBADOS	1	0	NA	NA	NA	0	0
BOTSWANA	1	1	NA	NA	NA	0	0
BURUNDI	1	0	NA	NA	NA	40	0
CAMBODIA	1	0	NA	NA	NA	33	0
CAMEROON	1	0	NA	NA	NA	0	0
CHAD	1	8	5	3	0.375	168	172
DOMINICA	1	0	NA	NA	NA	28	0
DOMINICAN REPUBLIC	1	0	NA	NA	NA	28	0
FRENCH GUIANA	1	0	NA	NA	NA	20	0
GABON	1	0	NA	NA	NA	21	0
GREENLAND	1	0	NA	NA	NA	2	0
GRENADA	1	1	NA	NA	NA	8	8
LAOS	1	1	NA	NA	NA	33	59
LIBERIA	1	0	NA	NA	NA	1	0
LIBYA	1	0	NA	NA	NA	13	0
LIECHTENSTEIN	1	0	NA	NA	NA	5	0
MAURITIUS	1	0	NA	NA	NA	14	0
NICARAGUA	1	0	NA	NA	NA	55	0
NORTH MACEDONIA	1	0	NA	NA	NA	17	0
SIERRA LEONE	1	0	NA	NA	NA	15	0
UZBEKISTAN	1	0	NA	NA	NA	0	0
VENEZUELA	1	0	NA	NA	NA	0	0
YEMEN	1	0	NA	NA	NA	41	0
ZAMBIA	1	0	NA	NA	NA	63	0
AFGHANISTAN	0	0	NA	NA	NA	0	0
ÅLAND ISLANDS	0	0	NA	NA	NA	0	0
ALGERIA	0	0	NA	NA	NA	0	0
AMERICAN SAMOA	0	0	NA	NA	NA	0	0
ANDORRA	0	0	NA	NA	NA	0	0
ANGOLA	0	0	NA	NA	NA	0	0
ANGUILLA	0	0	NA	NA	NA	0	0
ANTARCTICA	0	0	NA	NA	NA	0	0
ANTIGUA & BARBUDA	0	0	NA	NA	NA	0	0
ARUBA	0	0	NA	NA	NA	0	0
AZERBAIJAN	0	0	NA	NA	NA	0	0
BAHAMAS	0	0	NA	NA	NA	0	0
BELIZE	0	0	NA	NA	NA	0	0
BENIN	0	0	NA	NA	NA	0	0
BERMUDA	0	0	NA	NA	NA	0	0
BHUTAN	0	0	NA	NA	NA	0	0
BOLIVIA	0	0	NA	NA	NA	0	0
BOSNIA & HERZEGOVINA	0	0	NA	NA	NA	0	0
BOUVET ISLAND	0	0	NA	NA	NA	0	0
BRITISH INDIAN OCEAN TERRITORY	0	0	NA	NA	NA	0	0
BRITISH VIRGIN ISLANDS	0	0	NA	NA	NA	0	0
BRUNEI	0	0	NA	NA	NA	0	0
CAPE VERDE	0	0	NA	NA	NA	0	0
CARIBBEAN NETHERLANDS	0	0	NA	NA	NA	0	0
CAYMAN ISLANDS	0	0	NA	NA	NA	0	0
CENTRAL AFRICAN REPUBLIC	0	0	NA	NA	NA	0	0
CHRISTMAS ISLAND	0	0	NA	NA	NA	0	0
COCOS (KEELING) ISLANDS	0	0	NA	NA	NA	0	0
COMOROS	0	0	NA	NA	NA	0	0
CONGO - BRAZZAVILLE	0	0	NA	NA	NA	0	0
CONGO - KINSHASA	0	0	NA	NA	NA	0	0
COOK ISLANDS	0	0	NA	NA	NA	0	0
COSTA RICA	0	0	NA	NA	NA	0	0
CÔTE D’IVOIRE	0	0	NA	NA	NA	0	0
CURAÇAO	0	0	NA	NA	NA	0	0
CZECHIA	0	0	NA	NA	NA	0	0
DJIBOUTI	0	0	NA	NA	NA	0	0
EL SALVADOR	0	0	NA	NA	NA	0	0
EQUATORIAL GUINEA	0	0	NA	NA	NA	0	0
ERITREA	0	0	NA	NA	NA	0	0
ESWATINI	0	0	NA	NA	NA	0	0
FALKLAND ISLANDS	0	0	NA	NA	NA	0	0
FAROE ISLANDS	0	0	NA	NA	NA	0	0
FIJI	0	0	NA	NA	NA	0	0
FRENCH POLYNESIA	0	0	NA	NA	NA	0	0
FRENCH SOUTHERN TERRITORIES	0	0	NA	NA	NA	0	0
GIBRALTAR	0	0	NA	NA	NA	0	0
GUADELOUPE	0	0	NA	NA	NA	0	0
GUATEMALA	0	0	NA	NA	NA	0	0
GUERNSEY	0	0	NA	NA	NA	0	0
GUINEA-BISSAU	0	0	NA	NA	NA	0	0
GUYANA	0	0	NA	NA	NA	0	0
HEARD & MCDONALD ISLANDS	0	0	NA	NA	NA	0	0
HONDURAS	0	0	NA	NA	NA	0	0
HONG KONG SAR CHINA	0	0	NA	NA	NA	0	0
ISLE OF MAN	0	0	NA	NA	NA	0	0
KAZAKHSTAN	0	0	NA	NA	NA	0	0
KIRIBATI	0	0	NA	NA	NA	0	0
KYRGYZSTAN	0	0	NA	NA	NA	0	0
LESOTHO	0	0	NA	NA	NA	0	0
MACAO SAR CHINA	0	0	NA	NA	NA	0	0
MADAGASCAR	0	0	NA	NA	NA	0	0
MALDIVES	0	0	NA	NA	NA	0	0
MALTA	0	0	NA	NA	NA	0	0
MARSHALL ISLANDS	0	0	NA	NA	NA	0	0
MARTINIQUE	0	0	NA	NA	NA	0	0
MAURITANIA	0	0	NA	NA	NA	0	0
MAYOTTE	0	0	NA	NA	NA	0	0
MOLDOVA	0	0	NA	NA	NA	0	0
MONACO	0	0	NA	NA	NA	0	0
MONTENEGRO	0	0	NA	NA	NA	0	0
MONTSERRAT	0	0	NA	NA	NA	0	0
MOZAMBIQUE	0	0	NA	NA	NA	0	0
MYANMAR (BURMA)	0	0	NA	NA	NA	0	0
NAMIBIA	0	0	NA	NA	NA	0	0
NAURU	0	0	NA	NA	NA	0	0
NEW CALEDONIA	0	0	NA	NA	NA	0	0
NIUE	0	0	NA	NA	NA	0	0
NORFOLK ISLAND	0	0	NA	NA	NA	0	0
NORTH KOREA	0	0	NA	NA	NA	0	0
NORTHERN MARIANA ISLANDS	0	0	NA	NA	NA	0	0
PALAU	0	0	NA	NA	NA	0	0
PALESTINIAN TERRITORIES	0	0	NA	NA	NA	0	0
PANAMA	0	0	NA	NA	NA	0	0
PARAGUAY	0	0	NA	NA	NA	0	0
PITCAIRN ISLANDS	0	0	NA	NA	NA	0	0
SAMOA	0	0	NA	NA	NA	0	0
SAN MARINO	0	0	NA	NA	NA	0	0
SÃO TOMÉ & PRÍNCIPE	0	0	NA	NA	NA	0	0
SENEGAL	0	0	NA	NA	NA	0	0
SEYCHELLES	0	0	NA	NA	NA	0	0
SINT MAARTEN	0	0	NA	NA	NA	0	0
SOLOMON ISLANDS	0	0	NA	NA	NA	0	0
SOMALIA	0	0	NA	NA	NA	0	0
SOUTH GEORGIA & SOUTH SANDWICH ISLANDS	0	0	NA	NA	NA	0	0
SOUTH SUDAN	0	0	NA	NA	NA	0	0
ST. BARTHÉLEMY	0	0	NA	NA	NA	0	0
ST. HELENA	0	0	NA	NA	NA	0	0
ST. KITTS & NEVIS	0	0	NA	NA	NA	0	0
ST. PIERRE & MIQUELON	0	0	NA	NA	NA	0	0
ST. VINCENT & GRENADINES	0	0	NA	NA	NA	0	0
SURINAME	0	0	NA	NA	NA	0	0
SVALBARD & JAN MAYEN	0	0	NA	NA	NA	0	0
SYRIA	0	0	NA	NA	NA	0	0
TAJIKISTAN	0	0	NA	NA	NA	0	0
TIMOR-LESTE	0	0	NA	NA	NA	0	0
TOGO	0	0	NA	NA	NA	0	0
TOKELAU	0	0	NA	NA	NA	0	0
TONGA	0	0	NA	NA	NA	0	0
TRINIDAD & TOBAGO	0	0	NA	NA	NA	0	0
TURKMENISTAN	0	0	NA	NA	NA	0	0
TURKS & CAICOS ISLANDS	0	0	NA	NA	NA	0	0
TUVALU	0	0	NA	NA	NA	0	0
U.S. VIRGIN ISLANDS	0	0	NA	NA	NA	0	0
UNITED STATES MINOR OUTLYING ISLANDS (THE)	0	0	NA	NA	NA	0	0
VANUATU	0	0	NA	NA	NA	0	0
VATICAN CITY	0	0	NA	NA	NA	0	0
WALLIS & FUTUNA	0	0	NA	NA	NA	0	0
WESTERN SAHARA	0	0	NA	NA	NA	0	0
ZIMBABWE	0	0	NA	NA	NA	0	0
