# Supplementary material for: A bibliometric and text-mining analysis of lipidomics and metabolomics in human disease
Source: Front Physiol. 2026 May 19;17:1727465. doi: 10.3389/fphys.2026.1727465 (PMC13225983; doi:10.3389/fphys.2026.1727465)
Supplement: Supplementary File 11 — Data Sheet 5.CSV (Collaboration_WorldMap.csv) Collaboration data between countries in the dataset. [file DataSheet5.csv]

From	To	Frequency
USA	UNITED KINGDOM	264
USA	CHINA	257
USA	GERMANY	203
UNITED KINGDOM	GERMANY	148
USA	CANADA	143
USA	NETHERLANDS	131
UNITED KINGDOM	NETHERLANDS	129
USA	ITALY	124
GERMANY	NETHERLANDS	122
USA	SWEDEN	120
UNITED KINGDOM	ITALY	110
UNITED KINGDOM	SWEDEN	106
USA	SPAIN	103
USA	FRANCE	95
USA	AUSTRALIA	93
UNITED KINGDOM	AUSTRALIA	92
UNITED KINGDOM	FRANCE	90
GERMANY	ITALY	78
GERMANY	SWITZERLAND	78
UNITED KINGDOM	SPAIN	76
UNITED KINGDOM	FINLAND	74
USA	FINLAND	73
CHINA	UNITED KINGDOM	71
FINLAND	SWEDEN	71
GERMANY	AUSTRIA	69
GERMANY	FRANCE	68
ITALY	NETHERLANDS	68
UNITED KINGDOM	DENMARK	66
SWEDEN	DENMARK	64
USA	DENMARK	62
ITALY	FRANCE	61
UNITED KINGDOM	CANADA	59
CHINA	HONG KONG	58
SPAIN	ITALY	58
SPAIN	NETHERLANDS	58
GERMANY	SPAIN	57
GERMANY	SWEDEN	57
UNITED KINGDOM	SWITZERLAND	55
USA	SINGAPORE	55
SPAIN	FRANCE	54
USA	JAPAN	54
NETHERLANDS	FRANCE	52
USA	SWITZERLAND	51
GERMANY	AUSTRALIA	50
USA	INDIA	50
GERMANY	DENMARK	48
USA	AUSTRIA	48
SPAIN	SWEDEN	46
CHINA	GERMANY	45
CHINA	CANADA	44
UNITED KINGDOM	IRELAND	44
USA	BRAZIL	43
GERMANY	FINLAND	42
ITALY	SWEDEN	41
NETHERLANDS	BELGIUM	41
GERMANY	CANADA	40
NETHERLANDS	SWEDEN	40
CHINA	AUSTRALIA	39
ITALY	SWITZERLAND	39
UNITED KINGDOM	SINGAPORE	39
USA	BELGIUM	39
NETHERLANDS	DENMARK	38
USA	KOREA	38
USA	POLAND	37
FRANCE	SWEDEN	36
NETHERLANDS	CANADA	36
FRANCE	SWITZERLAND	35
ITALY	GREECE	35
NETHERLANDS	SWITZERLAND	35
UNITED KINGDOM	BELGIUM	33
UNITED KINGDOM	GREECE	33
USA	NORWAY	33
USA	QATAR	33
FINLAND	AUSTRALIA	32
GERMANY	QATAR	32
AUSTRALIA	SWEDEN	31
SPAIN	DENMARK	31
UNITED KINGDOM	NORWAY	31
ITALY	DENMARK	30
SPAIN	POLAND	30
UNITED KINGDOM	AUSTRIA	30
USA	GREECE	30
