# Supplementary material for: A bibliometric and text-mining analysis of lipidomics and metabolomics in human disease
Source: Front Physiol. 2026 May 19;17:1727465. doi: 10.3389/fphys.2026.1727465 (PMC13225983; doi:10.3389/fphys.2026.1727465)
Supplement: Supplementary File 12 — Table 6.XSLX (Most_Frequent_Words_bibliometrix_2025-06-19.xlsx) List of the most frequent words found in the dataset. [file Table6.xlsx]

## Sheet: Sheet1
Words	Occurrences
metabolomics	3222
biomarkers	1170
lipidomics	750
mass spectrometry	458
nuclear magnetic resonance	363
metabolites	316
proteomics	274
metabolome	249
gc-ms	202
metabolism	199
lc-ms	186
inflammation	182
urine	180
machine learning	174
alzheimer's disease	173
metabonomics	168
amino acids	167
obesity	158
plasma	157
lipids	144
diagnosis	142
serum	142
untargeted metabolomics	142
multi-omics	138
gut microbiota	132
breast cancer	130
covid-19	127
microbiome	116
transcriptomics	115
metabolic profiling	111
metabolic syndrome	109
lc-ms/ms	100
colorectal cancer	95
lipid metabolism	95
oxidative stress	93
targeted metabolomics	88
insulin resistance	86
hepatocellular carcinoma	83
acylcarnitines	82
type 2 diabetes	79
cancer	78
mendelian randomization	78
cerebrospinal fluid	77
diabetes	75
saliva	75
systems biology	75
cardiovascular disease	74
prostate cancer	73
lung cancer	68
parkinson’s disease	67
sphingolipids	67
mitochondria	65
pregnancy	64
fatty acids	63
prognosis	62
bioinformatics	61
genomics	61
precision medicine	61
children	60
rheumatoid arthritis	60
schizophrenia	60
asthma	59
omics	59
atherosclerosis	57
gut microbiome	57
nonalcoholic fatty liver disease	57
liquid chromatography	56
metabolic pathways	56
microbiota	56
phospholipids	55
sars-cov-2	54
multiple sclerosis	52
ceramides	51
coronary artery disease	51
inflammatory bowel disease	47
polycystic ovary syndrome	47
multivariate analysis	46
depression	45
diet	45
lipoproteins	45
type 2 diabetes mellitus	45
epidemiology	44
inborn errors of metabolism	44
1h nmr	43
aging	43
hypertension	42
biomarker discovery	40
hiv	40
preeclampsia	40
crohn's disease	39
lipid	39
ulcerative colitis	39
heart failure	38
nafld	38
nuclear magnetic resonance spectroscopy	38
transcriptome	38
bile acids	37
extracellular vesicles	37
genetics	37
osteoarthritis	37
personalized medicine	37
cirrhosis	36
metabolic profile	36
pancreatic cancer	36
sphingomyelin	36
eicosanoids	35
sepsis	35
copd	34
gastric cancer	34
lipidome	34
exposome	33
glycolysis	33
metabolomic analysis	33
oxylipins	33
gene expression	32
metabolic pathway	32
prediction	32
systemic lupus erythematosus	32
tuberculosis	32
volatile organic compounds	32
dyslipidemia	31
energy metabolism	31
gestational diabetes mellitus	31
hypoxia	31
mass spectrometry imaging	31
metabolic reprogramming	31
mild cognitive impairment	31
pediatrics	30
serum metabolites	30
tryptophan	30
ceramide	29
chemometrics	29
chronic obstructive pulmonary disease	29
coronary heart disease	29
diabetes mellitus	29
high-resolution mass spectrometry	29
uplc-ms	29
cholesterol	28
dna methylation	28
exercise	28
major depressive disorder	28
metagenomics	28
nutrition	28
pathway analysis	28
tandem mass spectrometry	28
triglycerides	28
uplc-q-tof/ms	28
blood	27
cancer metabolism	27
dementia	27
mitochondrial dysfunction	27
myocardial infarction	27
branched-chain amino acids	26
diagnostics	26
metabolite profiling	26
neurodegeneration	26
nmr metabolomics	26
short-chain fatty acids	26
stroke	26
traditional chinese medicine	26
amino acid metabolism	25
autism spectrum disorder	25
chronic kidney disease	25
cystic fibrosis	25
epigenetics	25
network analysis	25
cytokines	24
endometriosis	24
follicular fluid	24
nonalcoholic steatohepatitis	24
psoriasis	24
type 1 diabetes	24
acute coronary syndrome	23
apoptosis	23
artificial intelligence	23
dried blood spots	23
multi-omics analysis	23
pathogenesis	23
phosphatidylcholine	23
placenta	23
sample preparation	23
arachidonic acid	22
bile acid	22
bipolar disorder	22
human	22
non-small cell lung cancer	22
blood pressure	21
cardiovascular diseases	21
diabetic retinopathy	21
exhaled breath condensate	21
exosomes	21
metabolic biomarkers	21
pharmacometabolomics	21
phenotype	21
1h nmr spectroscopy	20
breath analysis	20
csf	20
glycerophospholipids	20
hdl	20
kynurenine	20
liver cirrhosis	20
metabolomic profiling	20
non-targeted metabolomics	20
serum metabolomics	20
synovial fluid	20
uplc-ms/ms	20
arginine	19
early diagnosis	19
gestational diabetes	19
glioblastoma	19
gwas	19
ovarian cancer	19
periodontitis	19
random forest	19
atrial fibrillation	18
classification	18
cohort study	18
congenital heart disease	18
diagnostic biomarkers	18
gas chromatography	18
glucose metabolism	18
lipid profile	18
magnetic resonance spectroscopy	18
plasmalogens	18
pls-da	18
principal component analysis	18
renal cell carcinoma	18
screening	18
vitamin d	18
capillary electrophoresis	17
chemotherapy	17
data integration	17
exosome	17
fatty acid	17
fibrosis	17
liver	17
lysophosphatidylcholine	17
probiotics	17
smoking	17
validation	17
amniotic fluid	16
amyotrophic lateral sclerosis	16
atopic dermatitis	16
autism	16
bladder cancer	16
blood plasma	16
brain	16
cardiovascular risk	16
derivatization	16
drug resistance	16
endometrial cancer	16
irritable bowel syndrome	16
ischemic stroke	16
mediterranean diet	16
meta-analysis	16
metagenome	16
newborn	16
phosphatidylcholines	16
potential biomarkers	16
sex differences	16
adolescents	15
air pollution	15
aqueous humor	15
bariatric surgery	15
cognition	15
dysbiosis	15
feature selection	15
feces	15
frailty	15
gas chromatography/mass spectrometry (gc/ms)	15
high resolution mass spectrometry	15
longitudinal study	15
metastasis	15
network pharmacology	15
neuroinflammation	15
organic acids	15
plasma metabolomics	15
proteome	15
sphingolipid	15
sphingolipid metabolism	15
tryptophan metabolism	15
weight loss	15
acute kidney injury	14
deep learning	14
diagnostic model	14
glucose	14
glutathione	14
immunotherapy	14
intrahepatic cholestasis of pregnancy	14
lc-hrms	14
lipidomic analysis	14
mortality	14
newborn screening	14
next-generation sequencing	14
pca	14
plasma metabolites	14
prediabetes	14
prevention	14
reactive oxygen species	14
risk factors	14
sarcopenia	14
shotgun lipidomics	14
acute myocardial infarction	13
adipose tissue	13
age-related macular degeneration	13
anxiety	13
autophagy	13
body mass index	13
cytotoxicity	13
diabetic kidney disease	13
elderly	13
genome-wide association study	13
glycerophospholipid	13
graves’ disease	13
human serum	13
lipid mediators	13
liquid chromatography-tandem mass spectrometry	13
metabolic phenotyping	13
multivariate statistical analysis	13
nash	13
osteoporosis	13
particulate matter	13
pathway	13
phenotyping	13
randomized controlled trial	13
t2dm	13
biofilm	12
cancer stem cells	12
carnitine	12
causal inference	12
celiac disease	12
cerebrospinal fluid (csf)	12
cervical cancer	12
chromatography	12
cognitive impairment	12
cord blood	12
differential diagnosis	12
free fatty acids	12
gender	12
high-resolution metabolomics	12
human plasma	12
ibd	12
immunometabolism	12
lactate	12
liquid biopsy	12
liver cancer	12
masld	12
metabolic network	12
metabolic profiles	12
metformin	12
microarray	12
multiple myeloma	12
multivariate statistics	12
pathways	12
pharmacogenomics	12
phospholipid	12
platelets	12
rna-seq	12
sjögren’s syndrome	12
steroids	12
tumor microenvironment	12
uhplc-qtof-ms	12
warburg effect	12
16s rrna	11
alcohol	11
bacteria	11
body composition	11
butyrate	11
causality	11
disease progression	11
endocannabinoids	11
epigenomics	11
fatty acid oxidation	11
glaucoma	11
glioma	11
glutamine	11
hemodialysis	11
infection	11
insulin sensitivity	11
liquid chromatography-mass spectrometry (lc-ms)	11
male infertility	11
metabolite profile	11
molecular biology	11
monocytes	11
neonate	11
nmr-based metabolomics	11
opls-da	11
pain	11
pattern recognition	11
pcos	11
polyamines	11
proliferation	11
protein	11
risk prediction	11
serine	11
skin	11
treatment	11
triglyceride	11
urinary metabolites	11
urine metabolomics	11
women	11
16s rrna sequencing	10
allergy	10
autoimmune diseases	10
capillary electrophoresis-mass spectrometry	10
child	10
childhood obesity	10
cohort	10
colon cancer	10
data analysis	10
diabetic nephropathy	10
diagnostic biomarker	10
dry eye disease	10
electronic nose	10
epilepsy	10
fatty liver	10
gout	10
gut-brain axis	10
hilic	10
huntington's disease	10
hyperlipidemia	10
immune response	10
integrative analysis	10
lc-qtof-ms	10
leukemia	10
lipoprotein	10
liver disease	10
lung adenocarcinoma	10
mental health	10
metabolomic profile	10
methionine	10
mirna	10
neurodegenerative disease	10
pancreatic ductal adenocarcinoma	10
pentose phosphate pathway	10
phosphatidylethanolamine	10
postmenopausal women	10
prediction model	10
predictive model	10
progression	10
purine metabolism	10
ros	10
single nucleotide polymorphism	10
steatosis	10
tissue	10
uhplc-ms/ms	10
untargeted	10
urinary metabolomics	10
vocs	10
alzheimer disease	9
antipsychotics	9
arsenic	9
arterial stiffness	9
biochemistry	9
biomarker identification	9
blood serum	9
bmi	9
bronchiolitis	9
carbohydrates	9
choline	9
circadian rhythm	9
cognitive function	9
correlation analysis	9
diagnostic	9
differential metabolites	9
early detection	9
esophageal cancer	9
esophageal squamous cell carcinoma	9
extracellular vesicle	9
extraction	9
ferroptosis	9
fetal growth restriction	9
gdm	9
genotype	9
global metabolomics	9
glutamate	9
glutamine metabolism	9
glycomics	9
heterogeneity	9
homocysteine	9
hplc-ms	9
hplc-ms/ms	9
innate immunity	9
integration	9
kynurenine pathway	9
lasso	9
ldl	9
lipid species	9
melanoma	9
menopause	9
metabolic signatures	9
metabolome analysis	9
microglia	9
microrna	9
normalization	9
one-carbon metabolism	9
outcome	9
pathology	9
polyunsaturated fatty acids	9
preterm birth	9
pulmonary hypertension	9
review	9
seminal plasma	9
severity	9
systems medicine	9
targeted lipidomics	9
tca cycle	9
thyroid cancer	9
triacylglycerol	9
tricarboxylic acid cycle	9
weight gain	9
1h-nmr	8
acute myeloid leukemia	8
antioxidants	8
big data	8
biobank	8
biofluids	8
breathomics	8
carcinoma	8
chronic fatigue syndrome	8
chronic pancreatitis	8
clinical trials	8
community-acquired pneumonia	8
critical illness	8
data mining	8
database	8
differentiation	8
disease	8
drug development	8
drug repurposing	8
endocrine disruptors	8
endothelial dysfunction	8
exhaled breath	8
exposure	8
fatigue	8
fibroblasts	8
hair	8
hcc	8
hepatitis b	8
high-density lipoprotein	8
hr-mas nmr	8
hypoxanthine	8
immunity	8
immunology	8
inflammatory bowel diseases	8
influenza	8
iugr	8
kidney transplantation	8
lifestyle	8
linoleic acid	8
liraglutide	8
long covid	8
lysophospholipids	8
macrophages	8
magnetic resonance imaging	8
mediation analysis	8
medicine	8
metabolic disease	8
metabolic fingerprinting	8
migraine	8
molecular epidemiology	8
mri	8
nuclear magnetic resonance (nmr)	8
oncology	8
pathophysiology	8
pathway enrichment	8
peritoneal dialysis	8
phenylalanine	8
phenylketonuria	8
physical activity	8
profiling	8
quality control	8
quantification	8
recurrence	8
risk assessment	8
sex	8
statistical analysis	8
storage	8
survival	8
sweat	8
systemic sclerosis	8
targeted mass spectrometry	8
testosterone	8
trauma	8
tumor	8
urea cycle	8
wgcna	8
16s rrna gene sequencing	7
acupuncture	7
adiposity	7
age	7
ageing	7
alcoholic liver disease	7
angiogenesis	7
apoe	7
asd	7
aspirin	7
autoimmune disease	7
bile	7
bioenergetics	7
blood metabolites	7
brain tumor	7
branched chain amino acids	7
cardiometabolic health	7
cardiomyopathy	7
ce-tofms	7
cell metabolism	7
central precocious puberty	7
childhood	7
chronic hepatitis b	7
cisplatin	7
citrulline	7
clinical metabolomics	7
clustering	7
critical care	7
data fusion	7
dha	7
dietary patterns	7
direct infusion mass spectrometry	7
disease activity	7
docosahexaenoic acid	7
down syndrome	7
end-stage renal disease	7
endotypes	7
epithelial ovarian cancer	7
fatty acid metabolism	7
fecal microbiota transplantation	7
gc-tofms	7
genetic variants	7
glutaminolysis	7
helicobacter pylori	7
hepatitis c virus	7
high throughput	7
hiv-1	7
hydrophilic interaction liquid chromatography	7
hyperuricemia	7
hypothyroidism	7
idiopathic pulmonary fibrosis	7
in vitro fertilization	7
induced pluripotent stem cells	7
infant	7
insulin	7
integrated analysis	7
kidney	7
lipid profiling	7
lipidomic profiling	7
liver fibrosis	7
lung function	7
macrophage	7
mafld	7
mediation	7
meningitis	7
metabolic markers	7
metabolic phenotype	7
metabolic signature	7
metabolome-wide association study	7
metabolomics profiling	7
metabotypes	7
method validation	7
methotrexate	7
methylation	7
mitochondrial function	7
mitochondrial metabolism	7
multi-omics integration	7
multiple reaction monitoring	7
mycobacterium tuberculosis	7
necrotizing enterocolitis	7
nested case-control study	7
network medicine	7
obstructive sleep apnea	7
omega-3 fatty acids	7
oral squamous cell carcinoma	7
osteosarcoma	7
oxidative phosphorylation	7
papillary thyroid carcinoma	7
pharmacokinetics	7
phthalates	7
polycystic ovarian syndrome	7
predictive modeling	7
proline	7
prostaglandins	7
prostate	7
serum biomarkers	7
serum metabolite	7
serum metabolome	7
sickle cell disease	7
signature	7
skeletal muscle	7
skin barrier	7
sleep	7
spectroscopy	7
succinate	7
tears	7
time-of-flight mass spectrometry	7
triple-negative breast cancer	7
uhplc-ms	7
uk biobank	7
unsaturated fatty acids	7
untargeted metabolomics analysis	7
vaccine	7
vascular dementia	7
whole-exome sequencing	7
1h-nmr spectroscopy	6
adipokines	6
alcohol use disorder	6
alzheimer	6
ampk	6
antibiotics	6
antioxidant	6
antiretroviral therapy	6
apolipoprotein	6
ards	6
arginine metabolism	6
autism spectrum disorder (asd)	6
automation	6
behçet’s disease	6
bile acid metabolism	6
bisphenol a	6
blood-brain barrier	6
brain injury	6
cancer biomarkers	6
cardiolipin	6
cardiopulmonary bypass	6
cardiotoxicity	6
ce-ms	6
cholangiocarcinoma	6
cholesterol metabolism	6
cholesteryl esters	6
clear cell renal cell carcinoma	6
clinical trial	6
constipation	6
cortisol	6
cross-sectional study	6
cushing’s syndrome	6
endoplasmic reticulum stress	6
endothelial cells	6
exposomics	6
fecal metabolites	6
gaba	6
genes	6
gingivitis	6
growth	6
gut dysbiosis	6
hdl cholesterol	6
hepatotoxicity	6
heritability	6
high-throughput	6
high performance liquid chromatography	6
hiv infection	6
hplc	6
human metabolism	6
human milk	6
hydrophilic interaction chromatography	6
il-6	6
imaging	6
infants	6
inherited metabolic diseases	6
instrumental variable	6
intensive care	6
intestinal flora	6
intestinal microbiology	6
isotope labeling	6
keratinocytes	6
ketone bodies	6
leucine	6
lipid extraction	6
logistic regression	6
longitudinal	6
lysophosphatidylcholines	6
lysosomal storage diseases	6
mechanism	6
meibomian gland dysfunction	6
meibum	6
mendelian randomization analysis	6
metabolic	6
metabolic diseases	6
metabolic networks	6
metabolite identification	6
mexican americans	6
mitochondrial disease	6
mutation	6
nasopharyngeal carcinoma	6
natural products	6
network	6
newborns	6
noninvasive biomarkers	6
nucleotides	6
nutrigenomics	6
oral lichen planus	6
oral microbiome	6
ornithine	6
oxidized lipids	6
oxphos	6
pancreatitis	6
plasma lipidome	6
plasmalogen	6
pneumonia	6
polyunsaturated fatty acid	6
postprandial	6
potential biomarker	6
predimed	6
preterm	6
psoriasis vulgaris	6
psoriatic arthritis	6
pulmonary arterial hypertension	6
purines	6
quality of life	6
reproducibility	6
roux-en-y gastric bypass	6
sarcosine	6
scfas	6
sensitivity	6
single-cell rna sequencing	6
sleeve gastrectomy	6
snp	6
solid-phase microextraction	6
specialized pro-resolving mediators	6
statins	6
stratification	6
stress	6
systematic review	6
tau	6
taurine	6
tmao	6
traumatic brain injury	6
trimethylamine n-oxide	6
tumor heterogeneity	6
untargeted lipidomics	6
uplc/q-tof ms	6
urinary tract infection	6
urine biomarkers	6
visceral adipose tissue	6
visualization	6
adenosine	5
adolescent obesity	5
africa	5
alspac	5
amyloid	5
amyotrophic lateral sclerosis (als)	5
ankylosing spondylitis	5
anti-inflammatory	5
aromatic amino acids	5
arthritis	5
astrocytes	5
autism spectrum disorders	5
autoimmunity	5
biliary atresia	5
biogenic amines	5
biomarker panel	5
biomonitoring	5
bone mineral density	5
branched-chain amino acid	5
bronchopulmonary dysplasia	5
cachexia	5
cancer biomarker	5
cancer cell	5
cardiology	5
cardiometabolic risk	5
cardiovascular health	5
cardiovascular risk factors	5
carnitines	5
cell biology	5
cell culture	5
cell metabolomics	5
cellular metabolism	5
chinese medicine	5
chronic gastritis	5
chronic rhinosinusitis	5
circadian rhythms	5
clinical	5
clinical lipidomics	5
cognitive decline	5
comprehensive two-dimensional gas chromatography	5
computational biology	5
cystic fibrosis transmembrane conductance regulator	5
data-independent acquisition	5
data processing	5
dengue	5
diagnostic marker	5
diagnostic tools	5
dietary biomarkers	5
dietary intake	5
differentially expressed genes	5
eicosanoid	5
electrospray ionization	5
erythrocyte	5
erythrocytes	5
estrogen	5
estrogen receptor	5
ethnicity	5
fabry disease	5
fingerprinting	5
folate	5
food allergy	5
free radicals	5
functional genomics	5
gas chromatography time-of-flight mass spectrometry	5
gaucher disease	5
gene	5
genome	5
glutathione metabolism	5
glycerolipids	5
glycine	5
glycosphingolipids	5
glycosylation	5
growth hormone deficiency	5
head and neck cancer	5
health	5
heavy metals	5
hepatic steatosis	5
hepatitis b virus	5
hepatocyte	5
hepg2	5
high-performance liquid chromatography	5
histidine	5
host-pathogen interaction	5
hr-mas	5
human urine	5
hyperthyroidism	5
iga nephropathy	5
immune	5
impaired fasting glucose	5
impaired glucose tolerance	5
imputation	5
in vitro	5
individualized medicine	5
inherited metabolic disorders	5
integrative omics	5
intellectual disability	5
interstitial cystitis	5
invasion	5
isoleucine	5
ketogenic diet	5
knee osteoarthritis	5
krebs cycle	5
lifestyle intervention	5
lipid mediator	5
lipidomic profile	5
lipoxygenase	5
liquid chromatography tandem mass spectrometry	5
longevity	5
lung	5
lysophosphatidic acid	5
lysophospholipid	5
major depression	5
malaria	5
maldi	5
maldi-ms	5
maldi-msi	5
malnutrition	5
markers	5
mechanisms	5
mesenchymal stem cells	5
metabolic biomarker	5
metabolic disorder	5
metabolomics (omics)	5
metagenomic sequencing	5
metallomics	5
methamphetamine	5
methylmalonic acidemia	5
microbiology	5
microgravity	5
micrornas	5
migration	5
motor neuron disease	5
mrs	5
ms	5
myasthenia gravis	5
mycobiome	5
myo-inositol	5
neoadjuvant chemotherapy	5
neuroimaging	5
neurotransmitter	5
nitric oxide	5
non-alcoholic fatty liver disease (nafld)	5
non-communicable diseases	5
non-obese	5
nsclc	5
nucleosides	5
nutrimetabolomics	5
nutrition & dietetics	5
oral cancer	5
orthogonal partial least squares discriminant analysis	5
osteonecrosis of the femoral head	5
outcomes	5
overweight	5
palmitic acid	5
patient stratification	5
periodontal disease	5
pet	5
pfas	5
pfos	5
pharmacometabonomics	5
phosphatidylinositol	5
pm2 5	5
polyphenols	5
postpartum	5
postpartum depression	5
pregnancy complications	5
prematurity	5
proliferative diabetic retinopathy	5
pseudomonas aeruginosa	5
pufas	5
pyruvate	5
quality assurance	5
quantitative analysis	5
quinolinic acid	5
raman spectroscopy	5
recurrent wheezing	5
resolution	5
respiratory syncytial virus	5
rna sequencing	5
roc curve	5
rosuvastatin	5
safety	5
salivary metabolomics	5
sample storage	5
secretome	5
septic shock	5
serotonin	5
snps	5
spinal muscular atrophy	5
spme	5
steroid metabolome	5
t cells	5
therapy	5
tumor metabolism	5
twins	5
type 2 diabetes mellitus (t2dm)	5
tyrosine	5
ultra-high performance liquid chromatography-tandem mass spectrometry	5
ultra-performance liquid chromatography	5
unstable angina	5
untargeted analysis	5
uremic toxins	5
uric acid	5
urinary organic acids	5
valine	5
waist circumference	5
whole genome sequencing	5
xenobiotics	5
young adults	5
β-oxidation	5
1	4
1	4
16s rdna	4
a549 cells	4
abdominal aortic aneurysm	4
acetate	4
acid ceramidase	4
acute-on-chronic liver failure	4
acute ischemic stroke	4
acute pancreatitis	4
acute respiratory distress syndrome	4
ad	4
adma	4
adolescence	4
african americans	4
aldehydes	4
als	4
amino acid profile	4
aminoacids	4
analysis	4
anandamide	4
annotation	4
anorexia nervosa	4
antimicrobial resistance	4
apolipoprotein e	4
apolipoproteins	4
aqueous humour	4
artificial neural network	4
aspartate	4
b cells	4
bibliometric analysis	4
biochemical pathways	4
biosignature	4
birth cohort	4
birth weight	4
blood brain barrier	4
blood glucose	4
bone marrow	4
bronchoalveolar lavage	4
cadmium	4
caffeine	4
cancer diagnosis	4
capillary electrophoresis-mass spectrometry (ce-ms)	4
cardiometabolic risk factors	4
cardiorespiratory fitness	4
cell migration	4
cellular senescence	4
chd	4
chemical isotope labeling	4
child development	4
child health	4
chronic disease	4
chronic hepatitis c	4
cigarette smoke	4
clinical research	4
clinically isolated syndrome	4
clopidogrel	4
cluster analysis	4
coffee	4
cognitive dysfunction	4
cohort studies	4
collagen	4
combination therapy	4
comorbidities	4
comorbidity	4
complement	4
copper	4
cornea	4
correlation	4
cox	4
cushing syndrome	4
cyclooxygenase	4
data normalization	4
dbs	4
deep phenotyping	4
dental caries	4
diacylglycerols	4
diarrhea	4
dietary intervention	4
dilated cardiomyopathy	4
diminished ovarian reserve	4
dna	4
dopamine	4
doxorubicin	4
drug discovery	4
drug screening	4
drug target	4
dry eye	4
early life	4
early pregnancy	4
ebc	4
egfr	4
emt	4
endocannabinoid system	4
endocrine disrupting chemicals	4
endogenous metabolites	4
endometrioma	4
endothelium	4
endotype	4
environment	4
environmental exposures	4
eosinophils	4
ether lipids	4
ewas	4
exhaled breath analysis	4
exome sequencing	4
explainable artificial intelligence	4
fasting	4
fermentation	4
fetal programming	4
fibrinogen	4
fibromyalgia	4
fine particulate matter	4
first-episode psychosis	4
flow cytometry	4
fluxomics	4
folic acid	4
follow-up	4
foodomics	4
formate	4
free fatty acid	4
frontal cortex	4
functional dyspepsia	4
fungi	4
gangliosides	4
gender differences	4
gene-environment interaction	4
genetic epidemiology	4
genome-scale metabolic models	4
genome-wide association studies	4
glioblastoma multiforme	4
glycemia	4
glycerophospholipid metabolism	4
gut	4
h nmr	4
haemodialysis	4
hcv	4
health sciences	4
healthy aging	4
hemodynamics	4
hemolysis	4
heparg	4
hepatic fibrosis	4
hepatitis c	4
hepatocytes	4
hif1α	4
hilic-ms/ms	4
hippurate	4
histamine	4
homeostasis	4
human macrophages	4
humans	4
hydrogen sulfide	4
hydroxychloroquine	4
hyperammonemia	4
hyperandrogenism	4
hyperglycemia	4
ibs	4
icp-ms	4
identification	4
iem	4
immune checkpoint inhibitor	4
immune infiltration	4
immunohistochemistry	4
immunosuppression	4
inflammatory biomarkers	4
inhaled corticosteroids	4
ion mobility	4
ionizing radiation	4
ipf	4
ipsc	4
juvenile idiopathic arthritis	4
kawasaki disease	4
kidney cancer	4
leukotriene	4
lipid biomarkers	4
lipid metabolite	4
lipid metabolites	4
lipolysis	4
lipoprotein subclasses	4
lipotoxicity	4
liver biopsy	4
liver transplantation	4
lupus nephritis	4
lyme disease	4
mash	4
mathematical modeling	4
me/cfs	4
medulloblastoma	4
mendelian randomisation	4
mental disorders	4
metabolic disorders	4
metabolic disturbances	4
metabolic dysregulation	4
metabolic flux analysis	4
metabolic subtype	4
metabolite annotation	4
metabotype	4
metals	4
mgwas	4
microarrays	4
microfluidics	4
micronutrients	4
mitochondrial disorder	4
mitochondrial dna	4
modeling	4
molecular dynamics	4
molecular networking	4
moyamoya disease	4
mtdna	4
multi-omics data	4
multi-omics data integration	4
multivariate data analysis	4
muscle	4
muscular dystrophy	4
myopia	4
nadph	4
neonatology	4
neurodevelopment	4
neurological disorders	4
neuropathology	4
neutrophils	4
newborn screening (nbs)	4
next-generation metabolic screening	4
nicotinamide	4
nicotinamide n-methyltransferase	4
nmr analysis	4
non-small-cell lung cancer	4
non-targeted	4
normative aging study (nas)	4
nrf2	4
occupational health	4
omega-3	4
omics integration	4
orbitrap	4
organoid	4
palmitate	4
pdac	4
percutaneous coronary intervention	4
perfluoroalkyl substances	4
perinatal asphyxia	4
periodontal diseases	4
peripheral blood mononuclear cells	4
persistent organic pollutants	4
personalized	4
pharmacology	4
pheochromocytoma	4
phosphatidylserine	4
plasma biomarkers	4
plasma proteomics	4
platelet	4
pleural effusion	4
pnpla3	4
polar metabolites	4
polygenic risk score	4
positron emission tomography	4
post-covid-19	4
post-mortem brain	4
postoperative delirium	4
pre-analytical phase	4
pre-processing	4
preclinical alzheimer's disease	4
premature ovarian insufficiency	4
preterm delivery	4
primary aldosteronism	4
primary open-angle glaucoma	4
primary prevention	4
principle component analysis	4
prognostic	4
prospective cohort	4
protein-protein interaction	4
proteogenomics	4
proton nuclear magnetic resonance	4
pseudo-targeted metabolomics	4
psychiatric disorders	4
public health	4
pulmonary fibrosis	4
pulmonary tuberculosis	4
pulse wave velocity	4
pyrimidine metabolism	4
quantitation	4
radiation therapy	4
radiotherapy	4
rare disease	4
reactive arthritis	4
recovery	4
rectal cancer	4
regulation	4
relapse	4
retinal pigment epithelium	4
risk score	4
risk stratification	4
sebum	4
sequencing	4
serine metabolism	4
serum metabolic profiling	4
sh-sy5y	4
shapley additive explanations	4
skin surface lipid	4
skin surface lipids	4
sle	4
small for gestational age	4
solid phase microextraction	4
sorbitol	4
sphingosine	4
sphingosine 1-phosphate	4
sputum	4
staphylococcus aureus	4
statin	4
statistics	4
stem cells	4
steroid hormones	4
structural equation modeling	4
study protocol	4
stunting	4
sudden infant death syndrome	4
susceptibility	4
tetralogy of fallot	4
thrombosis	4
trace elements	4
trained immunity	4
translational research	4
treatment response	4
tuberculous meningitis (tbm)	4
type 1 diabetes (t1d)	4
type 1 diabetes mellitus	4
type 2	4
tyrosine metabolism	4
uhplc-hrms	4
ultra-high-performance liquid chromatography	4
ultra-performance liquid chromatography-mass spectrometry	4
ultra performance liquid chromatography	4
uplc	4
uplc-esi-q-tof-ms	4
urinary metabolome	4
urine analysis	4
vaccination	4
vaginal microbiome	4
variable selection	4
vascular function	4
veterans	4
vitamins	4
vitreous	4
vldl	4
walnuts	4
whole exome sequencing	4
xanthine oxidase	4
xcms	4
1h-nmr metabolomics	3
1h nmr	3
abca1	3
abiraterone	3
abnormal savda	3
acetylcarnitine	3
acid sphingomyelinase	3
acne	3
acne vulgaris	3
acromegaly	3
acute exacerbation	3
adaptation	3
adhd	3
adipocytes	3
adiponectin	3
adrenocortical carcinoma	3
adults	3
aecopd	3
aids	3
airway	3
alcoholism	3
alignment	3
allergic rhinitis	3
alzheimer’s	3
amino acid metabolomics	3
amino acid profiling	3
amnestic mild cognitive impairment	3
amniocentesis	3
amyloidosis	3
androgen	3
androgens	3
aortic dissection	3
aortic stenosis	3
apoe ε4	3
ascorbic acid	3
asphyxia	3
association	3
asthenozoospermia	3
asthma-copd overlap	3
asymmetric dimethylarginine (adma)	3
atherosclerotic cardiovascular disease	3
atopic eczema	3
atopy	3
autoimmune hepatitis	3
bacterial infection	3
bacterial metabolism	3
bcaa	3
benign prostatic hyperplasia	3
benzene	3
bilirubin	3
bioactive lipids	3
bioanalysis	3
biobanking	3
biofluid	3
bioinformatics analysis	3
biological markers	3
biological networks	3
biological sciences	3
biologics	3
biomolecular	3
biomolecules	3
bioreactor	3
bladder	3
bladder pain syndrome	3
blood biomarkers	3
borrelia burgdorferi	3
brain-gut axis	3
brain tumors	3
breast neoplasms	3
breastfeeding	3
breath test	3
breath tests	3
bronchiectasis	3
brown adipose tissue	3
c-reactive protein	3
calcium	3
calprotectin	3
cancer-related fatigue	3
cancer biology	3
cancer cachexia	3
cancer prevention	3
candida albicans	3
carcinogenesis	3
carcinoid	3
cardiac surgery	3
cardio-metabolic diseases	3
cardiovascular	3
cardiovascular disease risk	3
carotid atherosclerosis	3
case report	3
catecholamines	3
causal relationship	3
cerebrospinal fluid metabolomics	3
chemical derivatization	3
chemokines	3
chemometric	3
chemometric tools	3
chemoradiotherapy	3
chemotherapy resistance	3
children and adolescents	3
chinese	3
cholestasis	3
cholesterol efflux	3
chromatography-mass spectrometry	3
chronic exposure	3
chronic lymphocytic leukemia	3
chronobiology	3
cigarette	3
circadian clock	3
cisplatin resistance	3
citespace	3
citrate	3
citric acid cycle	3
clinical diagnosis	3
clinical studies	3
clinical study	3
cmos	3
coagulopathy	3
colonization	3
colorectal adenocarcinoma	3
colorectal adenoma	3
colorectal cancer (crc)	3
complement system	3
complex diseases	3
complications	3
congenital disorder of glycosylation	3
coronary atherosclerosis	3
coronavirus	3
cptac	3
creatinine	3
cyp450	3
cysteine	3
cytochrome p450	3
cytokine	3
cytomegalovirus	3
data-independent analysis	3
data preprocessing	3
data science	3
dementia with lewy bodies	3
desi-msi	3
detection	3
developmental delay	3
diabetes & endocrinology	3
diacylglycerol	3
dialysis	3
diarrhoea	3
differential network analysis	3
dims	3
dioxins	3
direct infusion	3
direct mass spectrometry	3
disability	3
discrimination	3
disease diagnosis	3
disease prediction	3
disease risk	3
dna damage	3
drug-induced liver injury	3
drug treatment	3
education	3
ehr	3
electromembrane extraction	3
encephalopathy	3
endocannabinoid	3
endometrium	3
endothelial cell	3
endothelial function	3
enrichment analysis	3
ensemble learning	3
environmental exposure	3
eosinophil	3
epic	3
epidemiologic methods	3
epidermis	3
epigenome	3
er stress	3
esi-ms	3
essential hypertension	3
exclusive enteral nutrition	3
executive function	3
exhaled breath condensate (ebc)	3
exposure assessment	3
familial hypercholesterolemia	3
fecal metabolomics	3
fertility	3
fetal growth	3
fetal malformations	3
fish oil	3
flow field-flow fractionation	3
fmri	3
fontan	3
frontotemporal dementia	3
g6pd deficiency	3
galactose	3
gas chromatography-tandem mass spectrometry	3
gaussian graphical models	3
gc	3
gc-ms/ms	3
gene ontology	3
gene therapy	3
genetic	3
genetic correlation	3
genetically determined metabolites	3
genome-scale metabolic modeling	3
genome-wide association	3
gestational age	3
global profiling	3
glucocorticoids	3
glucose and lipid metabolism	3
glucosylceramide	3
glyca	3
glycaemia	3
glycemic control	3
glycemic index	3
glycemic variability	3
glycocholic acid	3
glycolipids	3
graves’ orbitopathy	3
growth hormone	3
gut-lung axis	3
gut bacteria	3
gut metabolites	3
gut metabolome	3
gut microbes	3
gut microbiota metabolites	3
gut microflora	3
gynecological cancers	3
hba1c	3
hbv	3
health informatics	3
heavy metal	3
hepatoblastoma	3
hepatocellular	3
hepatocellular carcinoma (hcc)	3
hepatology	3
hete	3
hidradenitis suppurativa	3
high-density lipoprotein cholesterol	3
high altitude	3
histology	3
hk-2 cells	3
hormones	3
host response	3
hpa axis	3
hplc-q-tof-ms	3
hrms	3
human blood	3
human brain	3
human breast milk	3
human exposure	3
human genetics	3
human microbiome	3
human sweat	3
hyperinsulinemia	3
hypertrophic cardiomyopathy	3
hypertrophy	3
hypothermia	3
ido1	3
immune cells	3
immune system	3
indoleamine-2	3
induced sputum	3
infectious disease	3
infectious diseases	3
inflammatory arthritis	3
inosine	3
insomnia	3
insulin secretion	3
integrated omics	3
intensive care unit	3
intrahepatic cholangiocarcinoma	3
intrauterine growth restriction	3
ion mobility spectrometry	3
ipscs	3
ischemia	3
ischemia-reperfusion injury	3
islet autoimmunity	3
itraq	3
ivf	3
ketoacidosis	3
ketone	3
ki-67	3
kidney disease	3
kras	3
kynurenic acid	3
l-tryptophan	3
laboratory-developed test	3
lactobacillus	3
large-scale	3
laryngeal cancer	3
late-onset preeclampsia	3
lc-esi-ms	3
lc-esi-ms/ms	3
lc-esi-qtof-ms	3
lc-ms metabolomics	3
ldi-ms	3
lead	3
leigh syndrome	3
leptin	3
lipid disorders	3
lipid droplet	3
lipid droplets	3
lipid homeostasis	3
lipid metabolomics	3
lipid oxidation	3
lipid peroxidation	3
lipid profiles	3
liquor	3
liver diseases	3
liver enzymes	3
liver fat content	3
long-covid	3
longitudinal data	3
lox	3
lymphoma	3
lysophosphatidylethanolamine	3
lysosomal storage disorders	3
lysosome	3
machine learning (ml)	3
machine learning algorithm	3
maldi-tof	3
malignancy	3
mass cytometry	3
mass spectrometry-lc-ms/ms	3
mass spectrometry (ms)	3
mass spectroscopy	3
maternal health	3
maternal obesity	3
matrix normalization factor (mnf)	3
mci	3
mdd	3
meibomian gland	3
melas	3
melasma	3
melatonin	3
membrane lipidomics	3
membrane lipids	3
membranous nephropathy	3
memory	3
metaboanalyst	3
metabolic dysfunction-associated fatty liver disease	3
metabolic flexibility	3
metabolic flux	3
metabolic footprinting	3
metabolic health	3
metabolic parameters	3
metabolic pathway analysis	3
metabolic perturbations	3
metabolite-metabolite correlation	3
metabolite network	3
metabolite quantification	3
metabolomics biomarker	3
metabonomic analysis	3
metastatic	3
methylmalonic acid	3
microbial metabolism	3
microbiomics	3
mitochondrial diseases	3
mitophagy	3
mnsod	3
molecular	3
molecular classification	3
molecular dynamic simulation	3
molecular signature	3
molecular subtype	3
molecular subtypes	3
monitoring	3
morbid obesity	3
multi-omic integration	3
multidrug resistance	3
multilevel analysis	3
muscle mass	3
muscle strength	3
myalgic encephalomyelitis	3
myalgic encephalomyelitis/chronic fatigue syndrome	3
myc	3
nad	3
nafl	3
nanoparticles	3
naringenin	3
necroptosis	3
neoadjuvant chemoradiotherapy	3
neoadjuvant therapy	3
nephrology	3
nephrotic syndrome	3
nervonic acid	3
network biology	3
network inference	3
networks	3
neurodegenerative diseases	3
neuroendocrine tumors	3
neurology	3
neurons	3
neuroscience	3
neurotoxicity	3
neurotransmitters	3
nhanes	3
niacin	3
niemann-pick disease type c	3
non-invasive diagnosis	3
non-small cell lung cancer (nsclc)	3
noninvasive	3
nontargeted analysis	3
nuclear magnetic resonance (nmr) spectroscopy	3
nutritional metabolomics	3
nuts	3
obstructive sleep apnoea	3
occupational exposure	3
olanzapine	3
omics analysis	3
omics technologies	3
oncogene	3
oncometabolites	3
optic neuropathy	3
optimization	3
oral microbiota	3
orotic acid	3
osmolality	3
ovarian reserve	3
ovary	3
overactive bladder	3
oxidation	3
oxysterols	3
ozone	3
pakistan	3
pancreatic adenocarcinoma	3
pancreatic ductal adenocarcinoma (pdac)	3
pantothenic acid	3
papillary thyroid cancer	3
partial correlation	3
partial least squares	3
pasc	3
patatin-like phospholipase domain containing 3	3
pcr	3
pd	3
peptidomics	3
perfluorinated compounds	3
peroxisome biogenesis disorder	3
peroxisomes	3
personalized nutrition	3
pesticides	3
pfoa	3
ph	3
pharmacodynamics	3
pharmacotherapy	3
phenomics	3
phenotypes	3
phosphoproteomics	3
physical fitness	3
physiology	3
plasma amino acids	3
plasma lipidomics	3
plasma lipids	3
plasma metabolome	3
plasmodium vivax	3
pleiotropy	3
pm	3
polyamine	3
polycyclic aromatic hydrocarbons	3
polycystic ovary syndrome (pcos)	3
polygenic risk scores	3
polygenic scores	3
polyol pathway	3
population study	3
portal hypertension	3
post-stroke depression	3
post-translational modifications	3
post-traumatic stress disorder	3
postcolumn infused-internal standard (pci-is)	3
postmenopausal	3
postmortem	3
posttraumatic stress disorder (ptsd)	3
preanalytics	3
prebiotics	3
precision health	3
precision oncology	3
predictive biomarker	3
preterm infant	3
prevalence	3
primary biliary cholangitis	3
primary human hepatocytes	3
primary sjogren's syndrome	3
principal component analysis (pca)	3
progressive supranuclear palsy	3
propionic acidemia	3
prostaglandin	3
protocol	3
pseudo-targeted method	3
psychiatry	3
psychosis	3
ptsd	3
pufa	3
purine	3
putatively annotated metabolites	3
q-tof	3
qpcr	3
quantitative metabolomics	3
questionnaire	3
radiomics	3
randomized trial	3
redox signaling	3
rehabilitation	3
reprogramming	3
retina	3
retinoblastoma	3
retinopathy of prematurity	3
risk factor	3
rna	3
roc	3
s-adenosylmethionine	3
sample pretreatment	3
sarcoidosis	3
sarcoma	3
scfa	3
scrna-seq	3
sdma	3
secretion	3
seizure	3
selenium	3
sensor array	3
serum biomarker	3
serum lipidomics	3
sex-specific	3
shear stress	3
sheathless interface	3
sift-ms	3
single-cell	3
single cell analysis	3
single cell metabolomics	3
sirs	3
small molecules	3
small vessel disease	3
sodium	3
south asian	3
specificity	3
sphingomyelinase	3
spondyloarthritis	3
spontaneous preterm birth	3
squamous cell carcinoma	3
stability	3
standardization	3
steatohepatitis	3
steroid	3
steroidomics	3
sterols	3
storage conditions	3
stratum corneum	3
streptomyces	3
sub-phenotypes	3
subclinical hypothyroidism	3
supercritical fluid chromatography	3
support vector machine	3
support vector machines	3
surfactant	3
surgery	3
svm	3
swath	3
swath-ms	3
syndrome	3
syndrome differentiation	3
system biology	3
t cell	3
tafazzin	3
targeted	3
targeted analysis	3
targeted profiling	3
targeted therapy	3
tau protein	3
tear fluid	3
the elderly	3
therapeutics	3
thiamine	3
tissue metabolomics	3
tnbc	3
tnf-α	3
tobacco	3
tongue coating	3
toxic elements	3
transcriptome sequencing	3
translation to population health	3
treatment monitoring	3
triacylglycerols	3
trimethylamine	3
tryptophan metabolites	3
tsp	3
tumor suppressor	3
tumor tissue	3
tumorigenesis	3
two-sample mendelian randomization	3
uhplc	3
uhplc-esi-qtof-ms	3
ultra-performance liquid chromatography-quadrupole time-of-flight mass spectrometry	3
ultra performance liquid chromatography mass spectrometry	3
ultracentrifugation	3
ultrasound	3
umbilical cord blood	3
univariate analysis	3
unsupervised machine learning	3
upjo	3
uplc-hrms	3
uplc-q-exactive	3
uplc-tof/ms	3
urinary nucleosides	3
urine metabolites	3
urine metabolome	3
urine samples	3
variability	3
virology	3
[truncated: 12,303 more rows]
