# Supplementary material for: A bibliometric and text-mining analysis of lipidomics and metabolomics in human disease
Source: Front Physiol. 2026 May 19;17:1727465. doi: 10.3389/fphys.2026.1727465 (PMC13225983; doi:10.3389/fphys.2026.1727465)
Supplement: Supplementary File 13 — Table 7.XSLX (Disease_Categories_Inclusion-Exclusion.xlsx) Most frequent disease keywords with its category. [file Table7.xlsx]

## Sheet: Sheet1
Word	Occurrences	Category	Recommendation
alzheimer disease	173	Neurological and Neurodegenerative Disorders	Include
obesity	158	Metabolic and Endocrine Diseases	Include
breast cancer	130	Cancer and Oncological Diseases	Include
covid-19	127	Infectious Diseases	Include
metabolic syndrome	109	Metabolic and Endocrine Diseases	Include
colorectal cancer	95	Cancer and Oncological Diseases	Include
insulin resistance	86	Metabolic and Endocrine Diseases	Include
hepatocellular carcinoma	83	Cancer and Oncological Diseases	Include
type 2 diabetes	79	Metabolic and Endocrine Diseases	Include
cancer	78	Cancer and Oncological Diseases	Include
diabetes	75	Metabolic and Endocrine Diseases	Include
cardiovascular disease	74	Cardiovascular and Cerebrovascular Diseases	Include
prostate cancer	73	Cancer and Oncological Diseases	Include
lung cancer	68	Cancer and Oncological Diseases	Include
parkinson’s disease	67	Neurological and Neurodegenerative Disorders	Include
rheumatoid arthritis	60	Autoimmune, Inflammatory, and Rheumatologic Diseases	Include
schizophrenia	60	Psychiatric and Neurodevelopmental Disorders	Include
asthma	59	Respiratory and Sleep Disorders	Include
atherosclerosis	57	Cardiovascular and Cerebrovascular Diseases	Include
nonalcoholic fatty liver disease	57	Gastroenterology and Hepatology	Include
multiple sclerosis	52	Neurological and Neurodegenerative Disorders	Include
coronary artery disease	51	Cardiovascular and Cerebrovascular Diseases	Include
inflammatory bowel disease	47	Gastroenterology and Hepatology	Include
polycystic ovary syndrome	47	Metabolic and Endocrine Diseases	Include
depression	45	Psychiatric and Neurodevelopmental Disorders	Include
type 2 diabetes mellitus	45	Metabolic and Endocrine Diseases	Include
inborn errors of metabolism	44		Exclude
hypertension	42	Cardiovascular and Cerebrovascular Diseases	Include
hiv	40	Infectious Diseases	Include
preeclampsia	40	Obstetric and Reproductive Conditions	Include
crohn's disease	39	Gastroenterology and Hepatology	Include
ulcerative colitis	39	Gastroenterology and Hepatology	Include
heart failure	38	Cardiovascular and Cerebrovascular Diseases	Include
nafld	38	Gastroenterology and Hepatology	Include
osteoarthritis	37	Autoimmune, Inflammatory, and Rheumatologic Diseases	Include
cirrhosis	36	Gastroenterology and Hepatology	Include
pancreatic cancer	36	Cancer and Oncological Diseases	Include
copd	34	Respiratory and Sleep Disorders	Include
gastric cancer	34	Cancer and Oncological Diseases	Include
systemic lupus erythematosus	32	Autoimmune, Inflammatory, and Rheumatologic Diseases	Include
tuberculosis	32	Infectious Diseases	Include
dyslipidemia	31	Metabolic and Endocrine Diseases	Include
gestational diabetes mellitus	31	Obstetric and Reproductive Conditions	Include
hypoxia	31		Exclude
mild cognitive impairment	31	Neurological and Neurodegenerative Disorders	Include
chronic obstructive pulmonary disease	29	Respiratory and Sleep Disorders	Include
coronary heart disease	29	Cardiovascular and Cerebrovascular Diseases	Include
diabetes mellitus	29	Metabolic and Endocrine Diseases	Include
major depressive disorder	28	Psychiatric and Neurodevelopmental Disorders	Include
cancer metabolism	27		Exclude
dementia	27	Neurological and Neurodegenerative Disorders	Include
myocardial infarction	27	Cardiovascular and Cerebrovascular Diseases	Include
neurodegeneration	26	Neurological and Neurodegenerative Disorders	Include
stroke	26	Cardiovascular and Cerebrovascular Diseases	Include
autism spectrum disorder	25	Psychiatric and Neurodevelopmental Disorders	Include
chronic kidney disease	25	Renal and Urologic Diseases	Include
cystic fibrosis	25	Respiratory and Sleep Disorders	Include
endometriosis	24	Obstetric and Reproductive Conditions	Include
nonalcoholic steatohepatitis	24	Gastroenterology and Hepatology	Include
psoriasis	24	Autoimmune, Inflammatory, and Rheumatologic Diseases	Include
type 1 diabetes	24	Metabolic and Endocrine Diseases	Include
acute coronary syndrome	23	Cardiovascular and Cerebrovascular Diseases	Include
bipolar disorder	22	Psychiatric and Neurodevelopmental Disorders	Include
non-small cell lung cancer	22	Cancer and Oncological Diseases	Include
cardiovascular diseases	21	Cardiovascular and Cerebrovascular Diseases	Include
diabetic retinopathy	21	Ocular and Ophthalmic Diseases	Include
liver cirrhosis	20	Gastroenterology and Hepatology	Include
gestational diabetes	19	Obstetric and Reproductive Conditions	Include
glioblastoma	19	Cancer and Oncological Diseases	Include
ovarian cancer	19	Cancer and Oncological Diseases	Include
periodontitis	19	Autoimmune, Inflammatory, and Rheumatologic Diseases	Include
atrial fibrillation	18	Cardiovascular and Cerebrovascular Diseases	Include
congenital heart disease	18	Cardiovascular and Cerebrovascular Diseases	Include
renal cell carcinoma	18	Cancer and Oncological Diseases	Include
fibrosis	17		Exclude
amyotrophic lateral sclerosis	16	Neurological and Neurodegenerative Disorders	Include
atopic dermatitis	16	Dermatological Diseases	Include
autism	16	Psychiatric and Neurodevelopmental Disorders	Include
bladder cancer	16	Cancer and Oncological Diseases	Include
cardiovascular risk	16		Exclude
endometrial cancer	16	Cancer and Oncological Diseases	Include
irritable bowel syndrome	16	Gastroenterology and Hepatology	Include
ischemic stroke	16	Cardiovascular and Cerebrovascular Diseases	Include
metastasis	15		Exclude
neuroinflammation	15		Exclude
acute kidney injury	14	Renal and Urologic Diseases	Include
intrahepatic cholestasis of pregnancy	14	Obstetric and Reproductive Conditions	Include
prediabetes	14	Metabolic and Endocrine Diseases	Include
sarcopenia	14	Metabolic and Endocrine Diseases	Include
acute myocardial infarction	13	Cardiovascular and Cerebrovascular Diseases	Include
age-related macular degeneration	13	Ocular and Ophthalmic Diseases	Include
anxiety	13	Psychiatric and Neurodevelopmental Disorders	Include
diabetic kidney disease	13	Renal and Urologic Diseases	Include
graves’ disease	13	Autoimmune, Inflammatory, and Rheumatologic Diseases	Include
nash	13	Gastroenterology and Hepatology	Include
osteoporosis	13	Metabolic and Endocrine Diseases	Include
t2dm	13	Metabolic and Endocrine Diseases	Include
celiac disease	12	Autoimmune, Inflammatory, and Rheumatologic Diseases	Include
cervical cancer	12	Cancer and Oncological Diseases	Include
cognitive impairment	12	Neurological and Neurodegenerative Disorders	Include
ibd	12	Gastroenterology and Hepatology	Include
liver cancer	12	Cancer and Oncological Diseases	Include
masld	12	Gastroenterology and Hepatology	Include
multiple myeloma	12	Cancer and Oncological Diseases	Include
sjögren’s syndrome	12	Autoimmune, Inflammatory, and Rheumatologic Diseases	Include
glaucoma	11	Ocular and Ophthalmic Diseases	Include
glioma	11	Cancer and Oncological Diseases	Include
pcos	11	Metabolic and Endocrine Diseases	Include
allergy	10	Autoimmune, Inflammatory, and Rheumatologic Diseases	Include
autoimmune diseases	10	Autoimmune, Inflammatory, and Rheumatologic Diseases	Include
childhood obesity	10	Metabolic and Endocrine Diseases	Include
colon cancer	10	Cancer and Oncological Diseases	Include
diabetic nephropathy	10	Renal and Urologic Diseases	Include
dry eye disease	10	Ocular and Ophthalmic Diseases	Include
epilepsy	10	Neurological and Neurodegenerative Disorders	Include
fatty liver	10	Gastroenterology and Hepatology	Include
gout	10	Autoimmune, Inflammatory, and Rheumatologic Diseases	Include
huntington's disease	10	Neurological and Neurodegenerative Disorders	Include
hyperlipidemia	10	Metabolic and Endocrine Diseases	Include
leukemia	10	Cancer and Oncological Diseases	Include
liver disease	10	Gastroenterology and Hepatology	Include
lung adenocarcinoma	10	Cancer and Oncological Diseases	Include
neurodegenerative disease	10	Neurological and Neurodegenerative Disorders	Include
pancreatic ductal adenocarcinoma	10	Cancer and Oncological Diseases	Include
steatosis	10	Gastroenterology and Hepatology	Include
alzheimer disease	9	Neurological and Neurodegenerative Disorders	Include
bronchiolitis	9	Respiratory and Sleep Disorders	Include
esophageal cancer	9	Cancer and Oncological Diseases	Include
esophageal squamous cell carcinoma	9	Cancer and Oncological Diseases	Include
fetal growth restriction	9	Obstetric and Reproductive Conditions	Include
gdm	9	Obstetric and Reproductive Conditions	Include
melanoma	9	Cancer and Oncological Diseases	Include
preterm birth	9	Obstetric and Reproductive Conditions	Include
pulmonary hypertension	9	Cardiovascular and Cerebrovascular Diseases	Include
thyroid cancer	9	Cancer and Oncological Diseases	Include
acute myeloid leukemia	8	Cancer and Oncological Diseases	Include
carcinoma	8	Cancer and Oncological Diseases	Include
chronic fatigue syndrome	8	Autoimmune, Inflammatory, and Rheumatologic Diseases	Include
chronic pancreatitis	8	Gastroenterology and Hepatology	Include
community-acquired pneumonia	8	Respiratory and Sleep Disorders	Include
critical illness	8		Exclude
endothelial dysfunction	8		Exclude
fatigue	8		Exclude
hcc	8	Cancer and Oncological Diseases	Include
hepatitis b	8	Infectious Diseases	Include
inflammatory bowel diseases	8	Gastroenterology and Hepatology	Include
influenza	8	Respiratory and Sleep Disorders	Include
iugr	8	Obstetric and Reproductive Conditions	Include
long covid	8	Infectious Diseases	Include
metabolic disease	8	Metabolic and Endocrine Diseases	Include
migraine	8	Neurological and Neurodegenerative Disorders	Include
systemic sclerosis	8	Autoimmune, Inflammatory, and Rheumatologic Diseases	Include
tumor	8	Cancer and Oncological Diseases	Include
alcoholic liver disease	7	Gastroenterology and Hepatology	Include
asd	7	Psychiatric and Neurodevelopmental Disorders	Include
autoimmune disease	7	Autoimmune, Inflammatory, and Rheumatologic Diseases	Include
brain tumor	7	Cancer and Oncological Diseases	Include
cardiomyopathy	7	Cardiovascular and Cerebrovascular Diseases	Include
chronic hepatitis b	7	Infectious Diseases	Include
down syndrome	7		Exclude
end-stage renal disease	7	Renal and Urologic Diseases	Include
epithelial ovarian cancer	7	Cancer and Oncological Diseases	Include
hyperuricemia	7	Metabolic and Endocrine Diseases	Include
hypothyroidism	7	Metabolic and Endocrine Diseases	Include
idiopathic pulmonary fibrosis	7	Respiratory and Sleep Disorders	Include
liver fibrosis	7	Gastroenterology and Hepatology	Include
mafld	7	Gastroenterology and Hepatology	Include
meningitis	7	Infectious Diseases	Include
necrotizing enterocolitis	7	Gastroenterology and Hepatology	Include
obstructive sleep apnea	7	Respiratory and Sleep Disorders	Include
oral squamous cell carcinoma	7	Cancer and Oncological Diseases	Include
osteosarcoma	7	Cancer and Oncological Diseases	Include
papillary thyroid carcinoma	7	Cancer and Oncological Diseases	Include
polycystic ovarian syndrome	7	Metabolic and Endocrine Diseases	Include
sickle cell disease	7		Exclude
triple-negative breast cancer	7	Cancer and Oncological Diseases	Include
vascular dementia	7	Neurological and Neurodegenerative Disorders	Include
alcohol use disorder	6	Psychiatric and Neurodevelopmental Disorders	Include
alzheimer	6	Neurological and Neurodegenerative Disorders	Include
ards	6	Respiratory and Sleep Disorders	Include
autism spectrum disorder (asd)	6	Psychiatric and Neurodevelopmental Disorders	Include
behçet’s disease	6	Autoimmune, Inflammatory, and Rheumatologic Diseases	Include
brain injury	6	Neurological and Neurodegenerative Disorders	Include
cardiotoxicity	6		Exclude
cholangiocarcinoma	6	Cancer and Oncological Diseases	Include
clear cell renal cell carcinoma	6	Cancer and Oncological Diseases	Include
cushing’s syndrome	6	Metabolic and Endocrine Diseases	Include
gingivitis	6	Autoimmune, Inflammatory, and Rheumatologic Diseases	Include
hepatotoxicity	6		Exclude
hiv infection	6	Infectious Diseases	Include
inherited metabolic diseases	6	Metabolic and Endocrine Diseases	Include
meibomian gland dysfunction	6		Exclude
metabolic diseases	6	Metabolic and Endocrine Diseases	Include
mitochondrial disease	6	Metabolic and Endocrine Diseases	Include
nasopharyngeal carcinoma	6	Cancer and Oncological Diseases	Include
oral lichen planus	6	Dermatological Diseases	Include
pancreatitis	6	Gastroenterology and Hepatology	Include
pneumonia	6	Respiratory and Sleep Disorders	Include
psoriasis vulgaris	6	Autoimmune, Inflammatory, and Rheumatologic Diseases	Include
psoriatic arthritis	6	Autoimmune, Inflammatory, and Rheumatologic Diseases	Include
pulmonary arterial hypertension	6	Cardiovascular and Cerebrovascular Diseases	Include
traumatic brain injury	6	Neurological and Neurodegenerative Disorders	Include
tumor heterogeneity	6		Exclude
urinary tract infection	6	Infectious Diseases	Include
