# Supplementary material for: A bibliometric and text-mining analysis of lipidomics and metabolomics in human disease
Source: Front Physiol. 2026 May 19;17:1727465. doi: 10.3389/fphys.2026.1727465 (PMC13225983; doi:10.3389/fphys.2026.1727465)
Supplement: Supplementary File 14 — Data Sheet 6.CSV (Disease_Categories_Synonyms.csv) Synonym list for disease-related terms used in harmonization. [file DataSheet6.csv]

Autoimmune_Inflammatory_Rheumatologic;rheumatoid arthritis;systemic lupus erythematosus;psoriasis;sjögren’s syndrome;autoimmune diseases;gout;autoimmune disease;behçet’s disease;gingivitis;psoriatic arthritis;osteoarthritis;celiac disease;allergy;chronic fatigue syndrome;systemic sclerosis;graves’ disease;psoriasis vulgaris;periodontitis
Cancer_Oncological;breast cancer;colorectal cancer;hepatocellular carcinoma;prostate cancer;lung cancer;pancreatic cancer;gastric cancer;non-small cell lung cancer;glioblastoma;ovarian cancer;renal cell carcinoma;bladder cancer;endometrial cancer;cervical cancer;liver cancer;multiple myeloma;glioma;leukemia;lung adenocarcinoma;esophageal cancer;esophageal squamous cell carcinoma;melanoma;thyroid …
Cardiovascular_Cerebrovascular;cardiovascular disease;atherosclerosis;coronary artery disease;heart failure;myocardial infarction;stroke;acute coronary syndrome;atrial fibrillation;congenital heart disease;ischemic stroke;pulmonary hypertension;pulmonary arterial hypertension;hypertension;coronary heart disease;cardiovascular diseases;acute myocardial infarction;cardiomyopathy
Dermatological;atopic dermatitis;oral lichen planus
Gastroenterology_Hepatology;nonalcoholic fatty liver disease;inflammatory bowel disease;crohn's disease;ulcerative colitis;nafld;cirrhosis;nonalcoholic steatohepatitis;liver cirrhosis;irritable bowel syndrome;nash;masld;fatty liver;liver disease;steatosis;chronic pancreatitis;inflammatory bowel diseases;mafld;pancreatitis;ibd;necrotizing enterocolitis;alcoholic liver disease;liver fibrosis
Infectious;covid-19;hiv;tuberculosis;hepatitis b;long covid;meningitis;urinary tract infection;chronic hepatitis b;hiv infection
Metabolic_Endocrine;obesity;metabolic syndrome;diabetes;insulin resistance;type 2 diabetes;polycystic ovary syndrome;dyslipidemia;diabetes mellitus;type 1 diabetes;prediabetes;osteoporosis;t2dm;pcos;hyperlipidemia;hyperuricemia;polycystic ovarian syndrome;type 2 diabetes mellitus;sarcopenia;childhood obesity;metabolic disease;hypothyroidism;cushing’s syndrome;inherited metabolic diseases;metaboli…
Neurological_Neurodegenerative;parkinson’s disease;multiple sclerosis;mild cognitive impairment;dementia;amyotrophic lateral sclerosis;epilepsy;huntington's disease;migraine;vascular dementia;traumatic brain injury;neurodegeneration;cognitive impairment;neurodegenerative disease;alzheimer disease;alzheimer;brain injury;alzheimer's disease
Obstetric_Reproductive;preeclampsia;gestational diabetes;gestational diabetes mellitus;intrahepatic cholestasis of pregnancy;preterm birth;endometriosis;fetal growth restriction;gdm;iugr
Ocular_Ophthalmic;age-related macular degeneration;glaucoma;dry eye disease;diabetic retinopathy
Psychiatric_Neurodevelopmental;depression;major depressive disorder;autism spectrum disorder;bipolar disorder;autism;anxiety;asd;autism spectrum disorder (asd);schizophrenia;alcohol use disorder
Renal_Urologic;chronic kidney disease;acute kidney injury;diabetic kidney disease;diabetic nephropathy;end-stage renal disease
Respiratory_Sleep;asthma;copd;chronic obstructive pulmonary disease;bronchiolitis;community-acquired pneumonia;influenza;idiopathic pulmonary fibrosis;obstructive sleep apnea;pneumonia;cystic fibrosis;ards
