# Supplementary material for: A bibliometric and text-mining analysis of lipidomics and metabolomics in human disease
Source: Front Physiol. 2026 May 19;17:1727465. doi: 10.3389/fphys.2026.1727465 (PMC13225983; doi:10.3389/fphys.2026.1727465)
Supplement: Supplementary File 15 — Data Sheet 7.CSV (Word_Dynamics_bibliometrix_2025-08-16.csv) Dynamics of disease-related records within the dataset. [file DataSheet7.csv]

Year	CANCER_ONCOLOGICAL	METABOLIC_ENDOCRINE	CARDIOVASCULAR_CEREBROVASCULAR	GASTROENTEROLOGY_HEPATOLOGY	NEUROLOGICAL_NEURODEGENERATIVE	AUTOIMMUNE_INFLAMMATORY_RHEUMATOLOGIC	INFECTIOUS	PSYCHIATRIC_NEURODEVELOPMENTAL	RESPIRATORY_SLEEP	OBSTETRIC_REPRODUCTIVE	RENAL_UROLOGIC	OCULAR_OPHTHALMIC	DERMATOLOGICAL
2004	0	0	0	0	0	0	0	1	0	0	0	0	0
2005	0	0	0	0	1	0	0	0	0	1	0	0	0
2006	0	0	0	0	0	0	0	1	0	0	0	0	0
2007	0	2	1	2	1	1	0	1	0	0	0	0	0
2008	4	1	0	0	1	0	0	2	1	2	0	0	1
2009	7	5	7	1	0	2	0	0	0	0	1	0	0
2010	5	5	3	2	0	4	2	1	2	1	0	0	0
2011	18	8	7	3	1	1	0	7	5	2	2	0	0
2012	19	11	3	12	2	9	4	4	3	2	2	0	0
2013	22	16	12	10	5	3	3	2	5	2	0	0	0
2014	28	21	10	13	13	2	2	9	3	2	1	0	1
2015	39	26	10	20	11	5	10	12	7	8	2	0	0
2016	58	34	19	18	13	17	6	9	12	2	1	1	0
2017	48	52	25	20	17	15	2	13	16	6	5	2	0
2018	75	33	27	22	14	16	4	12	15	9	1	2	0
2019	74	67	37	32	29	25	7	8	26	7	10	6	3
2020	94	84	26	35	42	21	11	20	12	10	6	4	3
2021	104	104	66	51	37	51	35	18	21	14	8	8	2
2022	93	93	56	50	39	24	61	32	20	10	11	12	1
2023	96	87	63	49	36	35	42	32	24	16	9	10	2
2024	138	92	82	85	41	49	46	38	26	19	10	10	9
