# Supplementary material for: A bibliometric and text-mining analysis of lipidomics and metabolomics in human disease
Source: Front Physiol. 2026 May 19;17:1727465. doi: 10.3389/fphys.2026.1727465 (PMC13225983; doi:10.3389/fphys.2026.1727465)
Supplement: Supplementary File 16 — Table 8.XLSX (Word_DiseaseSpecificDynamics_bibliometrix_2026-04-17.xlsx) Dynamic of specific diseases-related records within the dataset. [file Table8.xlsx]

## Sheet: Sheet1
Year	ALZHEIMER'S DISEASE	OBESITY	BREAST CANCER	COVID-19	METABOLIC SYNDROME	COLORECTAL CANCER	INSULIN RESISTANCE	HEPATOCELLULAR CARCINOMA	TYPE 2 DIABETES	CANCER	DIABETES	CARDIOVASCULAR DISEASE	PROSTATE CANCER	LUNG CANCER	PARKINSON'S DISEASE	RHEUMATOID ARTHRITIS	SCHIZOPHRENIA	ASTHMA	ATHEROSCLEROSIS	NONALCOHOLIC FATTY LIVER DISEASE	MULTIPLE SCLEROSIS	CORONARY ARTERY DISEASE	INFLAMMATORY BOWEL DISEASE	POLYCYSTIC OVARY SYNDROME	DEPRESSION	TYPE 2 DIABETES MELLITUS	1H NMR	HYPERTENSION	HIV	PREECLAMPSIA	CROHN'S DISEASE	ULCERATIVE COLITIS	HEART FAILURE	NAFLD	OSTEOARTHRITIS	CIRRHOSIS	PANCREATIC CANCER	COPD	GASTRIC CANCER	SYSTEMIC LUPUS ERYTHEMATOSUS	TUBERCULOSIS	DYSLIPIDEMIA	GESTATIONAL DIABETES MELLITUS	MILD COGNITIVE IMPAIRMENT	CHRONIC OBSTRUCTIVE PULMONARY DISEASE	CORONARY HEART DISEASE	DIABETES MELLITUS	MAJOR DEPRESSIVE DISORDER	DEMENTIA
2004	0	0	0	0	0	0	0	0	0	0	0	0	0	0	0	0	1	0	0	0	0	0	0	0	0	0	0	0	0	0	0	0	0	0	0	0	0	0	0	0	0	0	0	0	0	0	0	0	0
2005	0	0	0	0	0	0	0	0	0	0	0	0	0	0	0	0	0	0	0	0	0	0	0	0	0	0	0	0	0	1	0	0	0	0	0	0	0	0	0	0	0	0	0	0	0	0	0	0	0
2006	0	0	0	0	0	0	0	0	0	0	0	0	0	0	0	0	1	0	0	0	0	0	0	0	0	0	1	0	0	0	0	0	0	0	0	0	0	0	0	0	0	0	0	0	0	0	0	0	0
2007	0	0	0	0	0	0	0	0	1	0	1	0	0	0	0	0	0	0	0	0	1	0	0	0	1	0	0	0	0	0	1	1	1	0	0	0	0	0	0	0	0	0	0	0	0	0	0	0	0
2008	1	1	1	0	0	0	0	0	0	0	0	0	1	0	0	0	1	0	0	0	0	0	0	0	0	0	0	0	0	2	0	0	0	0	0	0	0	0	0	0	0	0	0	1	1	0	0	0	0
2009	1	1	1	0	1	3	3	1	0	0	0	2	0	0	0	1	0	0	1	0	0	1	0	0	0	1	1	0	0	0	0	0	0	0	0	1	0	0	0	0	0	0	0	0	0	1	1	0	0
2010	1	0	1	1	1	0	1	0	0	0	0	1	1	0	0	1	0	0	2	0	0	0	0	0	0	0	1	0	1	0	0	0	0	0	1	1	2	1	0	0	0	2	0	0	1	0	0	0	0
2011	1	2	2	0	2	0	1	0	0	2	1	1	2	2	0	0	5	3	3	0	0	1	0	1	1	0	1	0	0	0	0	1	1	1	0	0	2	1	1	0	0	1	0	1	1	0	0	0	0
2012	1	3	5	0	2	2	0	1	0	2	1	0	1	1	1	2	2	0	2	1	0	0	2	1	1	0	2	1	0	1	1	1	0	1	3	1	1	0	1	0	1	0	0	0	2	0	2	1	0
2013	5	4	3	0	0	3	3	2	0	4	3	2	1	0	0	1	1	4	2	1	0	3	0	0	0	0	0	1	0	1	2	1	2	0	1	0	2	1	0	0	3	1	0	0	0	0	0	1	0
2014	9	7	2	0	5	1	4	6	1	4	1	3	4	4	2	1	1	1	2	4	2	1	2	3	4	2	1	0	0	0	2	2	1	0	0	1	0	0	0	0	0	0	0	3	2	2	0	0	1
2015	9	6	7	0	4	5	4	6	2	5	5	0	4	1	4	1	4	2	1	3	2	2	2	4	2	0	1	2	4	1	2	3	1	0	1	2	0	1	2	0	3	1	3	1	3	0	2	1	0
2016	4	9	9	0	3	4	6	5	4	3	5	6	3	8	0	7	2	3	3	4	2	3	3	2	1	5	4	1	1	0	0	0	2	1	4	4	3	1	3	2	2	1	1	1	2	1	1	2	0
2017	9	15	6	0	12	6	7	3	4	5	0	2	6	3	4	0	5	5	2	3	2	4	0	2	2	1	4	1	0	3	2	3	2	1	5	3	4	1	0	1	0	0	2	3	1	1	1	2	3
2018	7	4	10	0	5	5	4	7	5	7	4	5	5	2	3	4	3	2	2	1	2	3	3	2	3	4	2	4	2	3	4	3	1	1	2	0	1	5	2	4	1	2	1	2	3	1	0	5	1
2019	14	13	12	0	6	7	7	6	8	6	7	5	5	6	6	6	2	11	7	6	5	6	6	4	0	1	3	1	3	3	3	5	1	2	1	2	2	6	2	3	2	5	2	2	2	6	2	1	6
2020	19	18	15	6	17	9	12	10	7	5	7	1	13	7	9	5	2	1	5	4	8	1	6	8	1	5	5	3	1	6	4	3	4	3	3	4	3	3	5	1	2	4	1	6	2	1	2	1	3
2021	25	22	15	26	13	8	8	5	10	10	13	12	8	6	14	14	4	7	7	9	3	10	6	5	7	6	8	6	6	6	3	5	4	10	5	1	4	2	5	5	3	4	8	4	3	7	5	1	5
2022	19	18	11	43	17	6	9	10	14	11	10	11	7	8	10	5	9	3	7	7	9	6	4	6	3	5	3	8	7	3	3	2	3	4	4	5	3	2	3	4	6	2	2	0	2	4	4	5	3
2023	23	19	12	27	13	16	7	8	14	6	6	13	3	8	7	4	7	7	1	6	8	6	2	3	5	5	5	8	9	3	3	2	8	8	1	4	4	3	5	5	4	3	6	2	2	0	5	3	1
2024	25	16	18	24	8	20	10	13	9	8	11	10	9	12	7	8	10	10	10	8	8	4	11	6	14	10	1	6	6	7	9	7	7	6	6	7	5	7	5	7	5	5	5	5	2	5	4	5	4
SUM	173	158	130	127	109	95	86	83	79	78	75	74	73	68	67	60	60	59	57	57	52	51	47	47	45	45	43	42	40	40	39	39	38	38	37	36	36	34	34	32	32	31	31	31	29	29	29	28	27
[truncated: 51 more columns]
